# Supplementary material for: Immunotherapy that improves response to chemotherapy in high-grade serous ovarian cancer
Source: Nat Commun. 2024 Nov 22;15:10144. doi: 10.1038/s41467-024-54295-x (PMC11584700; doi:10.1038/s41467-024-54295-x)
Supplement: Supplementary file 3 — Supplementary Data 1 [file 41467_2024_54295_MOESM3_ESM.xlsx]

## Sheet: Data included
Clinical data for included patients
This is related to Figure 1, Figure 2 and Figure S1 and S2
80 Patients in total all have HGSOC , stage 3C-4
22 primary debulking surgery (PDS)
58 surgery after neoadjuvant chemotherapy (NACT)
NACT was either carboplatin and paclitaxel for 50 patients or with the addition of bevacizumab for 8 patients
NACT was given for 3 cycles in 46 patients and for 6 cycles for 12 patients
BRCA status avilable for 69 patients , 42 patients wild type (BRCA-WT), 14 patients are carrier of either somatic or germline BRCA, 13 patients have homologus recombinant repair deficiency (HRD).
Chemotherapy repsonse score (CRS)
	CRS1 =poor responder , n=7
	CRS2=partial repsonder
	CRS3=no residual disease in the omentum, n=6
Residual disease after surgery
	R0 = no residual disease
	R1 <1 cm
	R2 >1 cm
Overall survival data was avilable for 78 patients
Progression free survival data was avilable for 73 patients
Matched pre-treatment biopsy was available for 42 of the 58 patients who received NACT
We provided CD68, STAB1, FOXP3, TBET counts per mm2 for the entire cohort.

## Sheet: Clinical data
	Age at diagnosis	Final histology	Stage	Residucal disease	NACT regimen/PDS	Number of NACT cycles	Adjuvant chemotherapy	CRS score	BRCA status	PFS	Relapse (Yes/No)	OS(time to death or last visit)	Alive/Dead
P1	36-89	HGSOC	4A	R0	Carboplatin and paclitaxel	6	Carboplatin and paclitaxel	CRS2	gBRCA2	37	Yes	100	Dead
P2	36-89	HGSOC	4A	unresectable	PDS	NA	Carboplatin and paclitaxel	NA	Not Known	1	Yes	1	Dead
P3	36-89	HGSOC	3C	R0	PDS	NA	Carboplatin and paclitaxel	NA	WT	missing info	missing info	28	Dead
P4	36-89	HGSOC	3C	unresectable	PDS	NA	Carboplatin and paclitaxel	NA	WT	missing info	missing info	28	Dead
P5	36-89	HGSOC	4B	R2	Carboplatin and paclitaxel	3	Carboplatin and paclitaxel	CRS2	Somatic BRCA1	13	Yes	32	Dead
P6	36-89	HGSOC	4a	R0	Carboplatin and paclitaxel	3	Carboplatin and paclitaxel	CRS2	Not Known	missing info	missing info	21	Dead
P7	36-89	HGSOC	3C	R2	PDS	NA	Carboplatin and paclitaxel	NA	WT	9	Yes	35	Alive
P8	36-89	HGSOC	4A	R0	Carboplatin and paclitaxel	3	Carboplatin and paclitaxel	CRS2	Not Known	42	No	46	Alive
P9	36-89	HGSOC	3C	R0	PDS	NA	Carboplatin and paclitaxel	NA	WT	3	Yes	23	Dead
P10	36-89	HGSOC(SMALL COMPONENT OF COC and endometroid ca)	3C	R0	PDS	NA	Carboplatin and paclitaxel	NA	WT	10	Yes	28	Dead
P11	36-89	HGSOC	3C	R0	Carboplatin and paclitaxel	3	Carboplatin and paclitaxel	CRS2	gBRCA1	38	Yes	43	Alive
P12	36-89	HGSOC	3C	unresectable	Carboplatin and paclitaxel	6	Carboplatin and paclitaxel	CRS1	Not Known	6	Yes	8	Dead
P13	36-89	HGSOC	4B	R0	Carboplatin and paclitaxel	6	Carboplatin and paclitaxel	CRS2	WT	9	Yes	17	Dead
P14	36-89	HGSOC	4B	R0	Carboplatin and paclitaxel	3	Carboplatin and paclitaxel	CRS2	Somatic BRCA1	8	Yes	32	Alive
P15	36-89	HGSOC	3C	R1(<1cm, 0.25cm)	Carboplatin and paclitaxel	3	Carboplatin and paclitaxel	CRS2	WT	13	Yes	36	Alive
P16	36-89	HGSOC	4A	R0	Carboplatin and paclitaxel	5	Carboplatin and paclitaxel	CRS2	WT	9	Yes	40	Dead
P17	36-89	HGSOC	4B	R1(<1cm.5mm)	Carboplatin and paclitaxel	3	Carboplatin and paclitaxel	CRS2	WT	9	Yes	35	Dead
P18	36-89	HGSOC	4A	R0	Carboplatin and paclitaxel	3	Carboplatin and paclitaxel	CRS2	WT	18	Yes	22	Dead
P19	36-89	HGSOC	4B	R0	Carboplatin and paclitaxel	3	Carboplatin and paclitaxel	CRS2	NK	22	Yes	35	Alive
P20	36-89	HGSOC	4B	R1	Carboplatin and paclitaxel	6	Carboplatin and paclitaxel	CRS2	WT	10	Yes	37	Alive
P21	36-89	HGSOC	4A	unresectable	Carboplatin and paclitaxel	6	Carboplatin and paclitaxel	CRS1	WT	5	Yes	9	Dead
P22	36-89	HGSOC	3C	R2	Carboplatin and paclitaxel	4	Carboplatin and paclitaxel	CRS2	WT	8	Yes	8	Dead
P23	36-89	HGSOC	3c	R0	Carboplatin and paclitaxel	3	Carboplatin and paclitaxel	CRS2	Somatic BRCA1	28	No	28	Alive
P24	36-89	HGSOC	4B	unreseactable	Carboplatin and paclitaxel	4	Carboplatin and paclitaxel	CRS2	Not Known	15	Yes	14	Dead
P25	36-89	HGSOC	3C	R1	Carboplatin and paclitaxel	3	Carboplatin and paclitaxel	CRS2	WT	16	Yes	27	Alive
P26	36-89	HGSOC	4A	R1	Carboplatin and paclitaxel	3	Carboplatin and paclitaxel	CRS2	HRD+/GIS+	26	Yes	27	Alive
P27	36-89	HGSOC	3C	R0	Carboplatin and paclitaxel	6	Carboplatin and paclitaxel	CRS2	WT	6	No	6	Dead
P28	36-89	HGSOC	4B	R0	Carboplatin and paclitaxel	3	Carboplatin and paclitaxel	CRS2	Not Known	missing info	missing info	27	Alive
P29	36-89	HGSOC	3C	R1	PDS	NA	Carboplatin and paclitaxel	NA	HRD+/GIS>42	missing info	missing info	24	Alive
P30	36-89	HGSOC	4A	R0	Carboplatin and paclitaxel	3	Carboplatin and paclitaxel	CRS3	gBRCA2	17	Yes	19	Alive
P31	36-89	HGSOC	3C	unresectable	Carboplatin and paclitaxel	6	Carboplatin and paclitaxel	CRS1	WT	13	Yes	27	Alive
P32	36-89	HGSOC	3C	R0	PDS	NA	Carboplatin and paclitaxel	NA	HRD+/GIS>42	20	No	19	Alive
P33	36-89	HGSOC	4B	R0	Carboplatin and paclitaxel	4	Carboplatin and paclitaxel	CRS2	HRD+	20	No	26	Dead
P34	36-89	HGSOC	4A	unreseactable	Carboplatin and paclitaxel	6	Carboplatin and paclitaxel	CRS1	WT	7	Yes	13	Dead
P35	36-89	HGSOC	4B	R2	Carboplatin and paclitaxel	3	Carboplatin and paclitaxel	CRS2	HRD+/GIS+	12	Yes	24	Alive
P36	36-89	HGSOC	4B	R0	Carboplatin and paclitaxel	3	Carboplatin and paclitaxel	CRS2	gBRCA1, HRD+/GIS 61	21	No	21	Alive
P37	36-89	HGSOC	4B	R0	Carboplatin and paclitaxel	3	Carboplatin and paclitaxel	CRS2	WT	22	No	21	Alive
P38	36-89	HGSOC	3C	R0	PDS	NA	Carboplatin and paclitaxel	NA	Not Known	2	Yes	missing info	missing info
P39	36-89	HGSOC	3C	R0	PDS	NA	Carboplatin and paclitaxel	NA	HRD+	missing info	missing info	missing info	missing info
P40	36-89	HGSOC	4b	R0	Carboplatin and paclitaxel	5	Carboplatin and paclitaxel	CRS3	HRD+	15	No	16	Alive
P41	36-89	HGSOC	4b	R0	Carboplatin and paclitaxel	4	Carboplatin and paclitaxel	CRS2	HRD+/GIS53	17	No	19	Alive
P42	36-89	HGSOC	4A	R0	Carboplatin and paclitaxel	4	Carboplatin and paclitaxel	CRS3	WT	28	Yes	20	Alive
P43	36-89	HGSOC	4a	R0	Carboplatin and paclitaxel	6	Carboplatin and paclitaxel	CRS2	WT	13	Yes	17	Dead
P44	36-89	HGSOC	4A	R0	Carboplatin and paclitaxel	4	Carboplatin and paclitaxel	CRS2	HRD + /GIS 62	13	Yes	18	Dead
P45	36-89	HGSOC	3C	R0	Carboplatin and paclitaxel	3	Carboplatin and paclitaxel	CRS2	HRD+	16	No	18	Alive
P46	36-89	HGSOC	4A	R1	Carboplatin and paclitaxel	3	Carboplatin and paclitaxel	CRS2	sBRACA2, HRD+	15	No	16	Alive
P47	36-89	HGSOC	4B	R2	Carboplatin and paclitaxel	3	Carboplatin and paclitaxel	CRS2	WT	13	No	14	Alive
P48	36-89	HGSOC	4B	R0	Carboplatin and paclitaxel	4	Carboplatin and paclitaxel	CRS1	HRD+/GIS 47	9	Yes	19	Alive
P49	36-89	HGSOC	3C	R0	PDS	NA	Carboplatin and paclitaxel	NA	Not Known	missing info	missing info	13	Alive
P50	36-89	HGSOC	3C	R0	Carboplatin and paclitaxel	3	Carboplatin and paclitaxel	CRS1	WT	12	Yes	13	Alive
P51	36-89	HGSOC	3C	R0	PDS	NA	Carboplatin and paclitaxel	NA	WT	10	No	13	Alive
P52	36-89	HGSOC	4B	R0	Carboplatin and paclitaxel	3	Carboplatin and paclitaxel	CRS2	HRD+/GIS 74	13	No	15	Alive
P53	36-89	HGSOC	4B	R0	Carboplatin and paclitaxel	3	Carboplatin and paclitaxel	CRS2	gBRCA2	11	Yes	15	Alive
P54	36-89	HGSOC	3C	R0	Carboplatin and paclitaxel	3	Carboplatin and paclitaxel	CRS2	WT	13	Yes	13	Alive
P55	36-89	HGSOC	4A	R1	PDS	NA	Carboplatin and paclitaxel	NA	WT	10	No	10	Alive
P56	36-89	HGSOC	3C	R0	Carboplatin and paclitaxel+Bev	3	Carboplatin and paclitaxel+Bev	CRS2	Not Known	26	Yes	35	Dead
P57	36-89	HGSOC	3C	R0	Carboplatin and paclitaxel	4	Carboplatin and paclitaxel+Bev	CRS2	Not Known	56	Yes	67	Dead
P58	36-89	HGSOC	3C	R2	PDS	NA	Carboplatin and paclitaxel	NA	BRCA1 carrier	47	Yes	81	Dead
P59	36-89	HGSOC	3C	R0	Carboplatin and paclitaxel+Bev	3	Carboplatin and paclitaxel+Bev	CRS2	BRCA1 carrier	15	Yes	83	Alive
P60	36-89	HGSOC	3C	R0	PDS	NA	Carboplatin and paclitaxel	NA	BRCA2 carrier	77	No	80	Alive
P61	36-89	HGSOC	3C	R0	PDS	NA	Carboplatin and paclitaxel	NA	WT	54	Yes	79	Alive
P62	36-89	HGSOC	3C	R0	Carboplatin and paclitaxel	3	Carboplatin and paclitaxel	CRS3	Not Known	26	Yes	80	Alive
P63	36-89	HGSOC	4A	R0	Carboplatin and paclitaxel+Bev	4	Carboplatin and paclitaxel+Bev	CRS3	WT	27	Yes	50	Alive
P64	36-89	HGSOC	3C	R0	Carboplatin and paclitaxel	4	Carboplatin and paclitaxel+Bev	CRS2	HRD	47	Yes	78	Dead
P65	36-89	HGSOC	3C	R0	PDS	NA	Carboplatin and paclitaxel	NA	WT	11	Yes	17	Alive
P66	36-89	HGSOC	3C	R0	PDS	NA	Carboplatin and paclitaxel	NA	HRD+	47	Yes	69	Dead
P67	36-89	HGSOC	4A	R0	Carboplatin and paclitaxel+Bev	4	Carboplatin and paclitaxel+Bev	CRS2	WT	20	Yes	69	Alive
P68	36-89	HGSOC	3C	R0	Carboplatin and paclitaxel	3	Carboplatin and paclitaxel	CRS2	gBRCA1 mutation	13	Yes	24	Dead
P69	36-89	HGSOC	3C	R0	Carboplatin and paclitaxel	4	Carboplatin and paclitaxel	CRS2	WT	28	Yes	45	Dead
P70	36-89	HGSOC	4A	R0	Carboplatin and paclitaxel+Bev	3	Carboplatin and paclitaxel+Bev	CRS2	WT	65	Yes	116	Alive
P71	36-89	HGSOC	3C	R0	Carboplatin and paclitaxel	3	Carboplatin and paclitaxel	CRS2	WT	84	Yes	105	Dead
P72	36-89	HGSOC	4A	R0	Carboplatin and paclitaxel+Bev	3	Carboplatin and paclitaxel+Bev	CRS3	WT	12	Yes	16	Dead
P73	36-89	HGSOC	3C	R0	Carboplatin and paclitaxel	6	Not given	CRS2	WT	12	Yes	27	Dead
P74	36-89	HGSOC	3C	>R2	PDS	NA	Carboplatin and paclitaxel+Bev	NA	WT	12	Yes	46	Dead
P75	36-89	HGSOC	3C	R0	Carboplatin and paclitaxel+Bev	3	Carboplatin and paclitaxel+Bev	CRS2	WT	32	Yes	52	Alive
P76	36-89	HGSOC	4A	>R2	Carboplatin and paclitaxel	3	Carboplatin and paclitaxel	CRS1	WT	3	Yes	7	Dead
P77	36-89	HGSOC	3C	R0	PDS	NA	Carboplatin and paclitaxel	NA	WT	41	No	43	Alive
P78	36-89	HGSOC	3C	R0	PDS	NA	Carboplatin and paclitaxel	NA	WT	15	Yes	25	Dead
P79	36-89	HGSOC	4A	R0	Carboplatin and paclitaxel+Bev	3	Carboplatin and paclitaxel+Bev	CRS2	WT	15	Yes	41	Dead
P80	36-89	HGSOC	3C	R0	PDS	NA	Carboplatin and paclitaxel	NA	WT	19	Yes	36	Dead

## Sheet: All markers
Study ID	CD68 pos cells/mm2	STAB1 pos cells/mm2	FOXP3 pos cells/mm2	TBET pos cells per mm2
P1	900	200	84.56	91.37
P2	709.48	110	16.25	450
P3	373.83	56.9	54.31	290
P4	210.826	170	7	620
P5	176.81	269.71	3.537	0.4943
P6	1425.5	1007.2	72.25	24.12
P7	319.89	319.91	8.036	2.033
P8	1255.2	757.89	59.54	7.828
P9	568.1	334.3	34.31	24.91
P10	1958.7	956.23	148.98	280.79
P11	655.65	815.33	262.05	117.43
P12	555.72	788.45	123.66	115.732
P13	504.84	836.28	162.44	83.9871
P14	1024.6	1745.1	103.03	264.175
P15	154.04	193.12	27.51	164.888
P16	988.91	386.758	92.96	360.561
P17	794.16	1095.7	263.99	720.55
P18	412.49	801.99	30.87	11.87
P19	452.29	486.11	162.34	308.156
P20	792.74	326.06	158.97	863.399
P21	921.38	904.5	205.89	342.182
P22	621.55	550	55.65	135.08
P23	455.88	518.5	25.23	87.7356
P24	1599	1471.3	56.93	439.186
P25	667.48	880.6	115.33	1033.12
P26	625.64	284.95	18.81	20.868
P27	1045.5	1130.9	116.51	258.244
P28	807.22	149.27	16.44	73.6266
P29	64.61	154.04	73.38	405.163
P30	112.1	342.37	165.86	384.862
P31	1706.9	321.09	126.64	689.979
P32	1000	375.77	31.14	38.9593
P33	48.3	263.92	25.03	818.887
P34	2172	337.205	224.08	485.32
P35	610.08	2345.8	769.92	1125.74
P36	467.22	204.99	54.57	1168.68
P37	638.14	633.214	257.47	1349.19
P38	647.51	442.6	37.01	676.933
P39	245.23	212.45	38.54	431.73
P40	136.12	128.99	23.7	370.874
P41	347.32	108.98	44.08	215.121
P42	53.94	165.85	17.45	31.4975
P43	1419.3	1141.88	1469.2	1044.86
P44	713.91	641.78	69.24	1696.48
P45	927.7	2082.6	504.62	352.54
P46	653.67	405.47	95.49	399.362
P47	204.36	212	303.04	261.989
P48	278.95	476.56	77.59	360.995
P49	543.73	353.49	63.34	375.208
P50	728.82	772.74	181.2	847.794
P51	444.29	299.88	26.19	657.289
P52	1027.7	765.31	90.67	655.608
P53	842.71	1822.7	274.69	333.991
P54	1613.4	2190	822.47	739.039
P55	135	135	23	340.078
P56	770.08	1055.95	188.69	60.2654
P57	319.34	213.75	66.93	8.43721
P58	98.27	158.94	35.6	94.4997
P59	772.426	1353.06	132.23	38.229
P60	859.99	638.238	114.58	20.2323
P61	1029	900.439	275.38	38.8011
P62	860.08	254.81	24.66	411.672
P63	314.65	332.64	50	12
P64	846.11	486.331	546.28	63.7261
P65	493.21	320.155	13.05	26.7326
P66	441.655	420.726	33.21	4.36811
P67	2157.5	2025.9	204.53	110.9
P68	1356.5	392.837	108.56	29.6127
P69	833.41	800.177	289	34.7017
P70	181.77	117.72	8.272	206.698
P71	111.65	96.58	15.19	211.277
P72	1572.8	398.81	119.26	601.848
P73	965.51	591.095	95.66	264.734
P74	1091.5	681.5	52.59	107.141
P75	378.04	550.86	48.49	94.3171
P76	799.3	1238.4	75.88	460.053
P77	357.04	310.368	21.44	92.1125
P78	50	307.5	11.77	322.35
P79	665.37	660.074	23.48	347.674
P80	277.45	342.129	14.06	193.43

## Sheet: STAB1_matched samples
Study ID	Pre-NACT	Post-NACT
P12	108.98	788.45
P13	113.32	836.28
P14	124.8	1745.1
P15	3.896	193.12
P16	375.01	386.758
P17	116.43	1078
P18	304.42	801.99
P19	584.67	486.11
P20	395.08	326.06
P21	2851.6	904.5
P23	560.92	518.5
P24	1049.8	1471.3
P25	807.21	880.6
P26	158.77	284.95
P27	92.07	1130.9
P28	129.23	149.27
P30	403.88	342.37
P31	286.83	321.09
P36	605.82	204.99
P40	403.55	128.99
P41	202.86	108.98
P42	146.59	165.85
P43	202.76	1141.88
P44	65.73	641.78
P46	1332.8	405.47
P47	123.47	212
P48	42.38	476.56
P50	217.57	772.74
P52	3.584	765.31
P54	388.43	2190
P56	1.022	1055.95
P57	8.45	213.75
P59	120.27	1353.06
P63	361.43	332.64
P67	782.39	2025.9
P68	256.4	392.837
P70	106.75	117.2
P71	36.78	96.58
P73	90.42	800.177
P75	103.99	591.095
P76	392.27	1238.4
P79	120	660.074

## Sheet: FOXP3_matched samples
Study ID	Pre-NACT	Post-NACT
P12	1.228	123.66
P13	5.239	162.44
P14	170.73	103.03
P15	5.602	27.51
P16	120.44	92.96
P17	21.98	263.99
P18	17.52	30.87
P19	74.05	162.34
P20	19.63	158.97
P21	171.35	205.89
P23	113.2	25.23
P24	68.76	56.93
P25	93.44	115.33
P26	22.46	18.81
P27	191.83	116.51
P28	100.85	16.44
P30	107.43	165.86
P31	93.67	126.64
P36	0.4142	25.03
P40	25.56	54.57
P41	13.05	23.7
P42	34.88	44.08
P43	34.59	17.45
P44	53.43	1469.2
P46	257.45	69.24
P47	8.255	95.49
P48	233.41	303.04
P50	12.15	77.59
P52	44.94	63.34
P54	79.56	90.67
P56	57.23	822.47
P57	2.021	188.69
P59	12.67	66.93
P63	23.33	132.23
P67	19.11	50
P68	7	105
P70	19.2	108.56
P71	359.66	8.272
P73	4.898	15.19
P75	54.53	95.66
P76	51.81	48.49
P79	57.76	75.88
