# Supplementary material for: Immunotherapy that improves response to chemotherapy in high-grade serous ovarian cancer
Source: Nat Commun. 2024 Nov 22;15:10144. doi: 10.1038/s41467-024-54295-x (PMC11584700; doi:10.1038/s41467-024-54295-x)
Supplement: Supplementary file 5 — Supplementary Data 3 [file 41467_2024_54295_MOESM5_ESM.xlsx]

## Sheet: Description of contents
This table contains differentially expressed genes in each subpopulation of the immune major cell populations of human single cell RNA seq comparing NACT versus PDS in each major cell population
This table is related to Figure 1 , Figure 2, Figure 3 and Figure S1, S2, S3
Differential expression was studied by FindMarker function from Seurat with the default filtering paramters and using Wilcoxon test.
This is for macrophages, dendritic cells, B cells, CD4 cells, CD8 , NKTgd cells
The last sheet included analysis of our previously published dataset GEO accession:GSE71340. In this analysis we compared NACT versus PDS (n=12 and 4 patients with omental metastasis). Analysis was done using EdgeR

## Sheet: Degenes_MQ_PostvsPre
	p_val	avg_log2FC	pct.1	pct.2	p_val_adj
ISG15	0	1.5692	0.802	0.533	0
RPL22	0	-0.569675	0.946	0.969	0
C1QA	0	1.40648	0.873	0.504	0
C1QC	0	1.57008	0.88	0.483	0
C1QB	0	1.53796	0.864	0.461	0
RPL11	0	-0.490968	0.985	0.988	0
LAPTM5	0	0.735479	0.982	0.941	0
SDC3	0	0.982612	0.423	0.082	0
MARCKSL1	0	-1.26636	0.128	0.498	0
RPS8	0	-0.862989	0.981	0.989	0
JUN	0	1.17087	0.78	0.488	0
IFI44L	0	1.15271	0.651	0.32	0
RPL5	0	-0.721896	0.888	0.945	0
FCGR2A	0	1.04284	0.787	0.5	0
RGS1	0	0.905407	0.904	0.733	0
RPS7	0	-0.656156	0.963	0.977	0
RPS27A	0	-0.66799	0.977	0.985	0
EEF1B2	0	-0.771033	0.826	0.911	0
PTMA	0	-0.693119	0.988	0.992	0
RPL32	0	-0.464855	0.991	0.986	0
STAB1	0	1.32218	0.613	0.334	0
RPL35A	0	-0.62371	0.965	0.98	0
RPL9	0	-0.535637	0.933	0.955	0
SLC39A8	0	-0.999359	0.125	0.438	0
RPS3A	0	-0.851243	0.967	0.984	0
IL7R	0	-1.02085	0.098	0.375	0
DAB2	0	1.29895	0.708	0.361	0
BTF3	0	-0.619603	0.852	0.918	0
HLA-A	0	0.69324	0.988	0.954	0
HLA-C	0	0.527953	0.988	0.946	0
RPS18	0	-0.653629	0.97	0.973	0
RPS10-NUDT3	0	-1.162	0.341	0.689	0
RPL10A	0	-0.691903	0.871	0.925	0
TREM2	0	1.45726	0.748	0.238	0
RPS12	0	-0.611473	0.991	0.99	0
ACTB	0	-0.688449	0.998	0.998	0
MSR1	0	1.27013	0.704	0.227	0
RPL7	0	-0.874795	0.829	0.929	0
PABPC1	0	-0.827873	0.841	0.942	0
LY6E	0	1.04951	0.88	0.714	0
RPL8	0	-0.657687	0.968	0.982	0
RPS6	0	-0.645168	0.944	0.957	0
RPL7A	0	-0.528702	0.965	0.973	0
FCN1	0	-1.27283	0.148	0.581	0
VIM	0	-0.743593	0.982	0.986	0
PPA1	0	-1.0633	0.363	0.68	0
RPS24	0	-0.566209	0.992	0.988	0
IFIT3	0	1.2638	0.56	0.216	0
IFIT1	0	1.45588	0.54	0.161	0
HTRA1	0	1.54902	0.618	0.323	0
IFITM3	0	0.905265	0.955	0.886	0
RPS13	0	-0.717587	0.977	0.985	0
MS4A7	0	1.14724	0.873	0.589	0
SLCO2B1	0	1.02103	0.599	0.264	0
RPS3	0	-0.659899	0.967	0.976	0
A2M	0	1.19067	0.719	0.299	0
ATP5MC2	0	-0.591735	0.901	0.944	0
RPS26	0	-0.659038	0.975	0.984	0
RPL41	0	-0.583654	0.973	0.972	0
SLC25A3	0	-0.740894	0.688	0.851	0
RPL6	0	-0.57476	0.942	0.975	0
RPLP0	0	-0.813059	0.935	0.965	0
LPAR6	0	0.940106	0.544	0.225	0
IFI27	0	3.10835	0.665	0.169	0
RPS27L	0	1.17727	0.868	0.736	0
RPS15A	0	-0.538592	0.984	0.985	0
RPL13	0	-0.510793	0.986	0.987	0
VMO1	0	1.28897	0.434	0.122	0
XAF1	0	1.04169	0.647	0.376	0
LGALS3BP	0	1.22322	0.674	0.408	0
C3	0	1.38553	0.77	0.49	0
RETN	0	-1.0705	0.04	0.285	0
RPL18A	0	-0.558033	0.974	0.97	0
TYROBP	0	0.799436	0.996	0.975	0
FCGBP	0	1.88417	0.458	0.126	0
APOE	0	1.21867	0.897	0.622	0
APOC1	0	1.61852	0.89	0.627	0
RPL18	0	-0.529531	0.963	0.977	0
FTL	0	1.17218	1	0.995	0
FCGRT	0	0.72263	0.888	0.784	0
NKG7	0	-1.78659	0.076	0.486	0
RPS5	0	-0.7265	0.898	0.935	0
SIGLEC1	0	1.42593	0.613	0.173	0
PLTP	0	1.07657	0.753	0.514	0
RPS21	0	-0.646749	0.968	0.975	0
MX1	0	1.11754	0.7	0.407	0
GATD3A	0	-0.37512	0.01	0.291	0
RPS4X	0	-0.597195	0.97	0.977	0
SLC25A5	0	-0.828262	0.699	0.847	0
RPL39	0	-0.830465	0.994	0.99	0
RPL10	0	-0.527361	0.993	0.992	0
CCL3	6.197e-308	1.45759	0.579	0.257	2.231e-303
RPSA	5.249e-305	-0.667685	0.868	0.915	1.89e-300
BAX	3.402e-304	0.919928	0.807	0.68	1.225e-299
LGMN	1.843e-303	1.249	0.619	0.344	6.635e-299
SNHG29	3.901e-303	-0.999509	0.707	0.842	1.405e-298
RPL21	6.963e-302	-0.517933	0.946	0.962	2.507e-297
MMP9	1.593e-301	-2.41459	0.215	0.477	5.736e-297
RPL17	4.134e-301	-0.526932	0.939	0.959	1.488e-296
CD81	2.293e-300	0.63768	0.869	0.714	8.256e-296
NPM1	1.538e-298	-0.812286	0.773	0.867	5.535e-294
CD55	8.568e-298	-0.881702	0.196	0.493	3.085e-293
RPL14	1.599e-297	-0.512953	0.957	0.969	5.758e-293
RPS23	2.609e-296	-0.480629	0.984	0.983	9.392e-292
RPS17	7.056e-296	-0.720953	0.77	0.882	2.54e-291
RPL3	2.594e-295	-0.567167	0.917	0.941	9.338e-291
EEF2	1.97e-291	-0.710837	0.745	0.861	7.092e-287
H3F3A	3.694e-289	-0.523798	0.94	0.965	1.33e-284
PHLDA1	3.383e-287	-0.783795	0.141	0.403	1.218e-282
ACTG1	3.511e-286	-0.651919	0.9	0.947	1.264e-281
S100A8	6.849e-286	-0.825357	0.21	0.491	2.466e-281
ADAP2	4.777e-285	0.835831	0.671	0.433	1.72e-280
SELENOP	1.198e-282	1.172	0.397	0.094	4.312e-278
CRIP1	1.297e-282	-0.955224	0.422	0.715	4.669e-278
TMIGD3	1.575e-282	1.05874	0.306	0.035	5.671e-278
MARCKS	1.626e-281	0.705287	0.846	0.672	5.854e-277
FCGR1A	2.538e-281	0.874965	0.623	0.338	9.139e-277
PLD3	1.286e-280	1.09458	0.75	0.538	4.628e-276
RPLP2	2.137e-279	-0.431203	0.983	0.986	7.692e-275
SH3BGRL3	3.742e-278	-0.619969	0.962	0.975	1.347e-273
AREG	5.409e-278	-1.89702	0.123	0.367	1.947e-273
RPL29	1.946e-276	-0.470924	0.974	0.969	7.005e-272
RPLP1	5.097e-276	-0.359518	0.998	0.996	1.835e-271
RPL15	2.914e-275	-0.472899	0.96	0.955	1.049e-270
ANPEP	3.35e-273	-0.807645	0.222	0.5	1.206e-268
G0S2	3.807e-273	-1.67893	0.109	0.347	1.371e-268
C1orf21	9.361e-273	-0.384688	0.099	0.335	3.37e-268
SERPING1	7.941e-271	0.916209	0.536	0.26	2.859e-266
EEF1A1	9.124e-271	-0.467868	0.995	0.993	3.285e-266
GPR34	8.915e-268	0.91911	0.516	0.243	3.21e-263
OAS1	3.739e-267	0.902528	0.653	0.439	1.346e-262
ANXA1	2.152e-266	-0.873943	0.693	0.833	7.746e-262
AIF1	4.491e-266	0.542871	0.969	0.914	1.617e-261
IFI6	2.139e-265	0.85093	0.856	0.714	7.702e-261
RPL30	3.416e-262	-0.436012	0.99	0.988	1.23e-257
SRSF2	2.867e-261	-0.686878	0.444	0.698	1.032e-256
AKR1B1	2.867e-261	0.915444	0.669	0.483	1.032e-256
RACK1	6.188e-261	-0.492457	0.931	0.949	2.228e-256
SLC25A6	4.674e-259	-0.628637	0.756	0.878	1.683e-254
BIRC3	1.052e-254	-0.61692	0.117	0.357	3.789e-250
CLEC4A	1.243e-254	-0.655489	0.305	0.578	4.477e-250
NAGK	7.091e-254	0.758955	0.717	0.532	2.553e-249
ITM2B	6.047e-251	0.634605	0.966	0.922	2.177e-246
SLC2A6	3.618e-249	-0.403629	0.072	0.279	1.303e-244
RPL37	1.362e-248	-0.375693	0.986	0.983	4.905e-244
UBC	2.672e-248	0.535996	0.953	0.896	9.62e-244
RPL4	5.305e-248	-0.564035	0.826	0.893	1.91e-243
MTHFD2	1.779e-247	-0.635679	0.308	0.574	6.404e-243
FOSL2	1.167e-245	-0.586233	0.216	0.494	4.2e-241
MT1X	1.256e-245	-1.94269	0.257	0.516	4.522e-241
RPL26	2.456e-245	-0.429753	0.981	0.978	8.843e-241
GDI2	7.622e-242	-0.632636	0.563	0.763	2.744e-237
ABCA1	1.844e-241	0.796667	0.601	0.36	6.64e-237
LTA4H	6.33e-240	-0.704575	0.418	0.683	2.279e-235
RAC1	1.274e-239	0.499921	0.968	0.932	4.585e-235
RPS28	1.027e-237	-0.395749	0.994	0.99	3.699e-233
CXCL16	2.622e-236	0.752236	0.737	0.567	9.441e-232
GIMAP4	7.159e-235	0.770384	0.638	0.413	2.577e-230
MAFB	1.71e-234	0.704678	0.798	0.629	6.158e-230
CD68	8.926e-233	0.574722	0.938	0.859	3.214e-228
RPL28	1.911e-232	-0.361832	0.997	0.994	6.881e-228
HSPD1	4.806e-232	-0.878324	0.487	0.696	1.73e-227
PFN1	9.125e-230	-0.469418	0.984	0.981	3.285e-225
HNRNPA1	1.967e-227	-0.58098	0.796	0.886	7.083e-223
RNF213	3.535e-227	0.719286	0.76	0.602	1.273e-222
CD37	1.207e-226	0.594314	0.82	0.685	4.346e-222
BCL2L1	1.872e-225	0.797419	0.443	0.199	6.74e-221
S100A11	5.973e-225	0.425428	0.993	0.977	2.151e-220
MX2	1.556e-224	0.902846	0.573	0.339	5.602e-220
IRAK3	4.226e-223	-0.481588	0.189	0.451	1.522e-218
PGAM1	3.876e-217	-0.757384	0.611	0.775	1.395e-212
NINJ1	4.748e-216	0.695177	0.698	0.499	1.709e-211
SMCO4	5.061e-216	-0.59809	0.345	0.616	1.822e-211
MT1E	5.522e-215	-1.4307	0.086	0.275	1.988e-210
RPS14	1.887e-214	-0.349894	0.983	0.979	6.792e-210
OSTC	3.275e-214	-0.586284	0.444	0.672	1.179e-209
TSPO	1.829e-211	-0.507768	0.833	0.912	6.583e-207
TNFAIP3	7.474e-210	-0.839767	0.517	0.751	2.691e-205
RBM3	8.57e-210	-0.545236	0.539	0.766	3.085e-205
EEF1G	2.845e-209	-0.463138	0.827	0.904	1.024e-204
PGK1	4.71e-209	-0.645492	0.702	0.849	1.696e-204
EIF3E	2.229e-208	-0.60295	0.563	0.75	8.027e-204
ATF3	2.677e-208	1.03368	0.716	0.542	9.637e-204
INSIG1	4.519e-208	-0.620766	0.171	0.406	1.627e-203
FLNA	1.038e-207	-0.562803	0.394	0.698	3.737e-203
LDHA	1.133e-207	-0.812031	0.73	0.847	4.077e-203
AXL	3.327e-203	0.672457	0.413	0.171	1.198e-198
CCT8	4.141e-203	-0.555486	0.4	0.634	1.491e-198
IGSF21	1.1e-202	0.816609	0.282	0.061	3.96e-198
NFKB1	3.762e-202	-0.571621	0.308	0.571	1.354e-197
OLFML3	9.942e-202	0.821599	0.354	0.113	3.579e-197
PLAAT3	1.086e-201	0.687293	0.411	0.175	3.91e-197
HLA-E	2.607e-201	0.462744	0.93	0.876	9.387e-197
NAAA	5.704e-201	-0.502326	0.242	0.493	2.054e-196
ARRB2	1.512e-200	0.578823	0.738	0.586	5.444e-196
CD14	1.968e-199	0.624936	0.869	0.698	7.084e-195
RB1	3.031e-198	0.798376	0.579	0.376	1.091e-193
VSIG4	4.048e-197	0.680088	0.461	0.208	1.457e-192
LILRB4	1.021e-195	0.698729	0.709	0.577	3.675e-191
AP1B1	3.383e-195	0.7456	0.618	0.441	1.218e-190
RPL27	4.442e-194	-0.416269	0.91	0.926	1.599e-189
RPS9	7.633e-193	-0.422171	0.938	0.951	2.748e-188
ZFAND5	1.042e-192	-0.839203	0.6	0.799	3.753e-188
IFITM2	5.015e-192	0.459679	0.872	0.782	1.806e-187
MATK	1.067e-191	-0.288038	0.077	0.257	3.842e-187
RPL24	9.716e-191	-0.374335	0.948	0.956	3.498e-186
CSTA	7.735e-190	-0.657574	0.392	0.632	2.785e-185
C15orf48	1.219e-189	-1.98448	0.522	0.658	4.39e-185
SPP1	3.124e-189	0.362019	0.829	0.572	1.125e-184
MXD1	3.201e-188	-0.535948	0.202	0.445	1.152e-183
ELOVL5	3.157e-187	-0.316704	0.172	0.405	1.137e-182
EBPL	8.211e-187	-0.318677	0.17	0.4	2.956e-182
LRP1	4.078e-186	0.584834	0.698	0.51	1.468e-181
MERTK	1.167e-185	0.752464	0.387	0.159	4.203e-181
OAS2	7.454e-185	0.730245	0.481	0.263	2.684e-180
NACA	8.586e-183	-0.378452	0.946	0.954	3.091e-178
CD44	1.066e-182	-0.621895	0.676	0.843	3.837e-178
BZW1	1.086e-182	-0.467572	0.375	0.627	3.909e-178
NUPR1	2.497e-182	1.42077	0.462	0.238	8.988e-178
CKS2	3.813e-182	-0.589331	0.212	0.439	1.373e-177
EIF3L	2.938e-181	-0.525878	0.467	0.701	1.058e-176
RPS15	1.223e-180	-0.297546	0.989	0.985	4.402e-176
LHFPL2	1.446e-180	0.710126	0.517	0.303	5.208e-176
EIF1	2.43e-180	-0.409472	0.945	0.961	8.75e-176
RPS2	2.766e-180	-0.366296	0.967	0.968	9.957e-176
VCAN	4.59e-180	-0.838883	0.087	0.267	1.653e-175
PLA2G15	1.128e-179	0.593539	0.363	0.143	4.059e-175
TPI1	3.298e-179	-0.546421	0.876	0.92	1.187e-174
BZW2	5.847e-179	-0.299979	0.154	0.371	2.105e-174
ACTR3	1.218e-177	-0.540578	0.626	0.795	4.385e-173
RIPK2	8.128e-177	-0.419367	0.21	0.444	2.926e-172
STRAP	9.575e-176	-0.431788	0.297	0.535	3.447e-171
UBE2L6	4.015e-174	0.666944	0.716	0.606	1.446e-169
H3F3B	6.551e-174	-0.498271	0.971	0.973	2.359e-169
ARHGAP18	5.418e-173	0.660452	0.688	0.554	1.951e-168
NCF1	6.052e-173	0.764539	0.751	0.601	2.179e-168
BST2	1.045e-172	0.567287	0.873	0.816	3.764e-168
CD36	3.124e-171	-0.499904	0.095	0.275	1.125e-166
PRKCB	1.081e-170	-0.378657	0.132	0.329	3.892e-166
YWHAZ	1.495e-167	-0.482129	0.68	0.832	5.382e-163
IFIT2	1.677e-167	0.747187	0.372	0.146	6.038e-163
JAML	4.068e-167	-0.452467	0.175	0.388	1.464e-162
RPL12	9.289e-164	-0.372325	0.991	0.988	3.344e-159
IFI44	4.478e-163	0.778309	0.507	0.323	1.612e-158
GAS6	1.107e-162	0.593888	0.32	0.116	3.987e-158
RPL23A	8.702e-162	-0.378253	0.944	0.947	3.133e-157
ANKRD28	9.363e-162	-0.32777	0.109	0.292	3.371e-157
SHISA5	1.592e-161	0.662329	0.573	0.415	5.733e-157
RSAD2	2.06e-161	0.796086	0.327	0.118	7.417e-157
ISCU	6.829e-161	0.658172	0.745	0.661	2.458e-156
KCNMA1	4.987e-160	0.644377	0.417	0.204	1.795e-155
PDK4	2.289e-159	-1.15515	0.102	0.269	8.241e-155
ATP5MC3	3.816e-159	-0.572822	0.759	0.837	1.374e-154
ARL6IP5	3.936e-159	-0.479242	0.623	0.794	1.417e-154
UNC93B1	8.236e-159	0.650485	0.598	0.448	2.965e-154
LDHB	1.612e-158	-0.638722	0.505	0.674	5.805e-154
EIF2A	2.959e-158	-0.314967	0.238	0.472	1.065e-153
SP110	5.657e-157	0.621946	0.571	0.387	2.037e-152
NAP1L1	1.099e-156	-0.493622	0.598	0.773	3.955e-152
FRMD4B	1.74e-156	0.665365	0.521	0.349	6.266e-152
GSTP1	1.902e-156	-0.468917	0.903	0.93	6.848e-152
CST3	1.338e-155	-0.602642	0.994	0.975	4.817e-151
SNHG16	3.259e-155	-0.375594	0.252	0.482	1.173e-150
KYNU	9.187e-155	-0.449599	0.246	0.464	3.307e-150
RAP1B	4.91e-154	-0.485163	0.548	0.748	1.768e-149
WTAP	5.627e-154	-0.466013	0.352	0.595	2.026e-149
GAL3ST4	8.232e-154	0.611754	0.355	0.151	2.964e-149
CNIH1	2.047e-153	-0.417288	0.368	0.592	7.368e-149
MAF	5.897e-153	0.57572	0.331	0.131	2.123e-148
MDM2	9.25e-153	0.921116	0.418	0.234	3.33e-148
ALYREF	9.658e-153	-0.252526	0.102	0.278	3.477e-148
PAICS	9.857e-153	-0.283751	0.13	0.318	3.549e-148
FPR1	2.416e-152	-0.691777	0.286	0.497	8.699e-148
EIF3K	1.599e-151	-0.420009	0.779	0.876	5.758e-147
CD163	1.604e-151	0.471802	0.635	0.416	5.774e-147
PPIF	3.492e-151	-0.700746	0.302	0.515	1.257e-146
LCP1	4.789e-151	-0.574988	0.658	0.84	1.724e-146
IFITM1	9.643e-151	0.996594	0.594	0.398	3.472e-146
LYZ	3.614e-150	-0.609784	0.828	0.911	1.301e-145
RPL19	6.694e-149	-0.268617	0.988	0.987	2.41e-144
HMOX1	2.642e-148	0.36624	0.67	0.496	9.513e-144
C2	9.846e-148	0.627198	0.343	0.144	3.545e-143
G3BP1	2.06e-147	-0.379249	0.337	0.562	7.418e-143
CDKN1A	4.664e-147	0.927956	0.642	0.512	1.679e-142
EIF3M	4.341e-146	-0.425006	0.464	0.682	1.563e-141
TFDP1	1.293e-145	-0.276158	0.162	0.361	4.655e-141
CD74	5.334e-145	0.515832	0.996	0.971	1.92e-140
RSL24D1	1.164e-144	-0.442076	0.43	0.635	4.19e-140
PSMA6	1.58e-144	-0.562872	0.687	0.808	5.689e-140
EIF5A	1.201e-143	-0.565676	0.52	0.711	4.325e-139
MMP19	4.395e-143	-0.703392	0.175	0.361	1.582e-138
MS4A6A	6.735e-143	0.522104	0.833	0.673	2.425e-138
HERC5	6.842e-143	0.704399	0.389	0.194	2.463e-138
NQO2	9.996e-143	-0.318087	0.235	0.449	3.599e-138
RPS16	1.334e-142	-0.322205	0.946	0.952	4.802e-138
RPL36A	3.437e-142	-0.357472	0.955	0.953	1.238e-137
PRDX3	6.785e-142	-0.510651	0.547	0.71	2.443e-137
LGALS9	7.485e-142	0.496628	0.811	0.736	2.695e-137
ADAR	6.828e-141	0.617658	0.641	0.52	2.458e-136
IL1RN	1.219e-140	-0.782915	0.207	0.404	4.39e-136
CCT6A	2.157e-140	-0.441251	0.432	0.64	7.765e-136
ATP1B3	7.769e-140	-0.657443	0.5	0.703	2.797e-135
SUB1	1.02e-139	-0.515846	0.71	0.836	3.673e-135
TRPM2	3.556e-139	0.609544	0.396	0.208	1.28e-134
ENO1	3.884e-139	-0.482998	0.823	0.878	1.398e-134
SEC11A	8.736e-139	-0.444174	0.609	0.78	3.145e-134
UQCRH	9.764e-139	-0.482926	0.742	0.828	3.515e-134
KMO	3.87e-138	-0.358662	0.12	0.29	1.393e-133
EIF3F	4.249e-138	-0.418807	0.588	0.77	1.53e-133
HLA-DRB5	1.659e-137	1.00521	0.646	0.555	5.974e-133
FKBP1A	4.075e-137	-0.478017	0.702	0.829	1.467e-132
OPN3	3.432e-136	-0.288306	0.168	0.359	1.236e-131
MAP2K3	6.533e-136	-0.278958	0.21	0.423	2.352e-131
ADORA3	1.35e-134	0.467162	0.263	0.085	4.858e-130
LIPA	1.691e-134	0.784395	0.54	0.38	6.087e-130
GPNMB	2.501e-134	0.872808	0.609	0.415	9.003e-130
EIF4A1	4.207e-133	-0.406558	0.856	0.898	1.515e-128
IER3	5.908e-133	0.764859	0.577	0.402	2.127e-128
GAA	1.068e-132	0.571113	0.494	0.322	3.844e-128
MBOAT7	3.878e-132	-0.305042	0.18	0.37	1.396e-127
TIMM17A	1.239e-131	-0.345796	0.255	0.457	4.46e-127
LAIR1	1.289e-131	-0.844703	0.669	0.733	4.64e-127
HINT1	1.401e-130	-0.50244	0.794	0.845	5.045e-126
RHOF	1.987e-130	-0.250144	0.12	0.287	7.153e-126
GCA	3.8e-130	-0.39076	0.328	0.554	1.368e-125
ATP5PB	3.859e-130	-0.434277	0.579	0.74	1.389e-125
SAT1	6.36e-130	0.34812	0.986	0.966	2.29e-125
TOMM22	6.44e-130	-0.421767	0.401	0.603	2.318e-125
CTSL	2.385e-129	0.294226	0.728	0.577	8.588e-125
ATP5MG	2.443e-129	-0.343249	0.896	0.922	8.794e-125
RAN	3.572e-129	-0.607066	0.688	0.799	1.286e-124
PPP1CC	7.806e-129	-0.327551	0.33	0.547	2.81e-124
PPIA	1.079e-128	-0.381298	0.952	0.952	3.884e-124
UBA52	1.157e-128	-0.265953	0.965	0.957	4.165e-124
C1orf162	2.103e-128	0.459769	0.765	0.612	7.571e-124
ZFAS1	8.31e-128	-0.461898	0.619	0.774	2.992e-123
NLRP3	1.65e-127	-0.650175	0.244	0.445	5.942e-123
EZR	1.731e-127	-0.437206	0.343	0.557	6.232e-123
GADD45B	2.393e-127	0.839377	0.667	0.552	8.614e-123
CYTOR	3.759e-127	-0.295301	0.181	0.375	1.353e-122
RPL35	2.059e-126	-0.32437	0.967	0.962	7.412e-122
RNF144B	2.122e-126	-0.535593	0.287	0.487	7.638e-122
C17orf49	2.238e-126	-0.453123	0.507	0.701	8.058e-122
ALDOA	2.622e-126	-0.529468	0.845	0.885	9.441e-122
GK	1.319e-125	-0.519297	0.368	0.576	4.747e-121
PKIB	1.656e-125	0.580132	0.507	0.345	5.963e-121
SOX4	1.815e-125	-0.344786	0.138	0.312	6.534e-121
SELENOM	3.139e-125	0.514653	0.309	0.134	1.13e-120
DUSP2	6.141e-125	-0.578133	0.319	0.529	2.211e-120
SLC1A3	1.538e-124	0.571044	0.562	0.416	5.538e-120
GPX3	1.767e-124	0.670945	0.4	0.229	6.361e-120
MEF2C	2.434e-124	0.558193	0.616	0.482	8.764e-120
SOD2	4.327e-124	-1.07865	0.673	0.812	1.558e-119
RPL34	1.963e-123	-0.270762	0.986	0.986	7.068e-119
H2AFZ	1.599e-122	-0.88415	0.642	0.781	5.758e-118
ZFHX3	3.252e-122	0.559767	0.416	0.247	1.171e-117
GAS5	8.778e-122	-0.462248	0.449	0.645	3.16e-117
HPRT1	5.459e-121	-0.343461	0.325	0.531	1.965e-116
S100A9	5.808e-121	-0.809216	0.366	0.537	2.091e-116
YBX1	6.027e-120	-0.389634	0.915	0.919	2.17e-115
SEC61G	3.292e-119	-0.524837	0.718	0.827	1.185e-114
TNFSF13B	5.436e-119	0.438894	0.737	0.626	1.957e-114
RELB	9.104e-119	-0.354627	0.271	0.477	3.278e-114
ADSS	1.547e-118	-0.343351	0.259	0.458	5.568e-114
QPCT	1.015e-117	-0.261463	0.106	0.256	3.653e-113
SET	2.12e-117	-0.412898	0.561	0.73	7.632e-113
MT1F	2.971e-117	-1.04872	0.113	0.257	1.069e-112
RPL23	3.235e-117	-0.36816	0.825	0.878	1.165e-112
IRF7	7.252e-117	0.578746	0.579	0.439	2.611e-112
TMED2	1.269e-116	-0.365096	0.444	0.633	4.567e-112
LSM6	1.628e-116	-0.354017	0.385	0.593	5.86e-112
TNFSF10	4.34e-116	0.549068	0.465	0.271	1.563e-111
PTRHD1	5.579e-116	-0.313115	0.31	0.52	2.009e-111
CRYBG1	6.312e-116	-0.299305	0.21	0.404	2.273e-111
C3AR1	7.342e-116	0.504175	0.573	0.419	2.643e-111
SRGN	9.639e-116	-0.615528	0.959	0.934	3.47e-111
NME2	3.041e-115	-0.387643	0.905	0.91	1.095e-110
SOCS3	4.384e-115	-0.387679	0.254	0.464	1.578e-110
PTMS	6.463e-115	0.514358	0.623	0.496	2.327e-110
TYMP	6.64e-115	0.481005	0.906	0.862	2.391e-110
ETV5	9.12e-115	0.629716	0.41	0.257	3.283e-110
MIR4435-2HG	1.066e-114	-0.268051	0.149	0.32	3.838e-110
NFATC1	1.579e-114	-0.353711	0.125	0.279	5.684e-110
SLC15A3	2.427e-114	0.533907	0.537	0.382	8.739e-110
PPP1R14B	2.639e-114	-0.316468	0.201	0.384	9.501e-110
TUFM	1.568e-113	-0.392337	0.493	0.666	5.645e-109
GPR183	1.696e-113	-0.660078	0.529	0.683	6.106e-109
IMPDH2	1.064e-112	-0.341073	0.297	0.489	3.832e-108
GAPDH	1.514e-112	-0.429378	0.994	0.979	5.451e-108
FRMD4A	4.622e-112	0.5793	0.374	0.218	1.664e-107
HMGA1	9.128e-112	-0.483397	0.463	0.638	3.286e-107
GLRX	1.009e-110	0.523725	0.665	0.563	3.634e-106
ARL4C	1.202e-110	0.805843	0.482	0.344	4.326e-106
EVL	2.368e-110	0.441618	0.48	0.304	8.527e-106
SLC2A3	4.697e-109	-0.621866	0.409	0.615	1.691e-104
PNRC1	6.078e-109	-0.579974	0.853	0.9	2.188e-104
SIRPA	2.136e-108	0.557291	0.603	0.505	7.692e-104
PHB2	2.546e-108	-0.346213	0.47	0.652	9.167e-104
SRSF3	3.4e-108	-0.389899	0.529	0.711	1.224e-103
SNX6	3.896e-108	0.543695	0.687	0.62	1.403e-103
ATP5F1B	6.315e-108	-0.456316	0.691	0.783	2.273e-103
CREG1	7.523e-108	0.518876	0.669	0.581	2.708e-103
CCT4	8.962e-108	-0.352987	0.424	0.62	3.227e-103
EIF4B	3.43e-107	-0.339935	0.459	0.66	1.235e-102
CST6	4.697e-107	-0.365761	0.14	0.297	1.691e-102
DOCK4	6.662e-107	0.622638	0.464	0.32	2.398e-102
CHCHD2	1.891e-106	-0.364293	0.824	0.881	6.809e-102
STAT2	3.107e-106	0.58429	0.442	0.288	1.118e-101
COX4I1	3.714e-106	-0.272387	0.938	0.938	1.337e-101
IFI30	7.797e-106	-0.397426	0.979	0.966	2.807e-101
FCGR3A	1.201e-105	0.442883	0.625	0.436	4.323e-101
COX7A2L	1.583e-105	-0.336079	0.439	0.629	5.699e-101
ODC1	1.755e-105	-0.275478	0.201	0.378	6.32e-101
ETFA	1.818e-105	-0.271082	0.33	0.535	6.547e-101
VDAC1	2.417e-105	-0.424635	0.557	0.703	8.701e-101
ATP6V0C	3.712e-105	-0.457357	0.922	0.929	1.336e-100
NDUFB5	3.771e-105	-0.410631	0.466	0.638	1.358e-100
SLC11A1	4.436e-105	0.444681	0.588	0.395	1.597e-100
NOTCH2	5.691e-105	-0.284681	0.227	0.418	2.049e-100
RHOC	5.849e-105	0.42843	0.547	0.398	2.106e-100
CTNNBIP1	1.378e-104	-0.445754	0.268	0.439	4.959e-100
VASP	2.122e-104	-0.399552	0.474	0.668	7.64e-100
RAB13	2.223e-104	-0.504292	0.417	0.574	8.005e-100
CYCS	3.017e-104	-0.456256	0.518	0.673	1.086e-99
HLA-DMB	3.218e-104	0.444483	0.744	0.664	1.159e-99
CTSD	3.429e-104	0.520674	0.925	0.849	1.234e-99
TNIP1	6.343e-104	-0.286029	0.288	0.492	2.284e-99
ATP5IF1	1.127e-103	0.481098	0.747	0.675	4.056e-99
LSM5	1.647e-103	-0.402787	0.379	0.57	5.929e-99
CEBPD	2.496e-103	0.429813	0.881	0.809	8.985e-99
PDIA3	2.816e-103	-0.44752	0.633	0.768	1.014e-98
HEXA	4.483e-103	0.461806	0.654	0.545	1.6138e-98
GYPC	2.883e-102	0.60853	0.57	0.473	1.0379e-97
TRIM22	1.514e-101	0.542988	0.548	0.411	5.4497e-97
SNHG15	2.093e-101	-0.257778	0.202	0.383	7.5343e-97
GSN	4.702e-101	0.433702	0.851	0.747	1.6928e-96
SRSF9	5.484e-101	-0.336691	0.481	0.666	1.9742e-96
CLEC11A	5.757e-101	-0.331705	0.161	0.318	2.0726e-96
FCGR1B	4.167e-100	0.463563	0.353	0.194	1.5001e-95
GPX4	5.512e-100	0.348259	0.942	0.906	1.9845e-95
ADGRE5	8.023e-100	-0.425338	0.267	0.461	2.8886e-95
ABCG1	1.059e-99	0.479837	0.357	0.203	3.8134e-95
IFI16	1.652e-99	0.491653	0.681	0.609	5.948e-95
KRT10	1.727e-99	-0.278379	0.334	0.542	6.2172e-95
CCT2	2.359e-99	-0.353591	0.328	0.519	8.4941e-95
CD82	1.2171e-98	0.528049	0.439	0.292	4.3819e-94
DDX21	1.8299e-98	-0.409833	0.425	0.618	6.5879e-94
SPATS2L	4.0982e-98	0.575732	0.446	0.313	1.4754e-93
PSMA1	8.0304e-98	-0.373327	0.518	0.683	2.8911e-93
FBL	8.6059e-98	-0.276729	0.332	0.533	3.0983e-93
ARL4A	1.2019e-97	-0.29697	0.232	0.412	4.3269e-93
TNFAIP8	2.5517e-97	-0.270561	0.264	0.46	9.1867e-93
ATP6V1A	3.4196e-97	-0.309298	0.295	0.484	1.2311e-92
C1QBP	4.1508e-97	-0.455745	0.473	0.625	1.4944e-92
PARK7	4.1965e-97	-0.371457	0.674	0.785	1.5108e-92
MAP3K8	9.7244e-97	-0.424678	0.367	0.573	3.501e-92
KCTD12	1.4156e-96	0.466438	0.694	0.619	5.0963e-92
TFRC	1.4456e-96	-0.477042	0.233	0.41	5.2046e-92
ZMAT3	1.6822e-96	0.519922	0.257	0.116	6.0561e-92
CCND1	1.9077e-96	0.624141	0.385	0.246	6.8682e-92
PLEKHO2	4.7882e-96	0.522749	0.421	0.276	1.7238e-91
CALM1	6.3883e-96	0.406332	0.907	0.868	2.2999e-91
CTSB	1.0613e-95	0.279346	0.953	0.918	3.8208e-91
CYC1	1.2776e-95	-0.339914	0.455	0.63	4.5997e-91
LY86	2.8908e-95	0.457896	0.622	0.518	1.0407e-90
RPS25	4.2598e-95	-0.251826	0.967	0.958	1.5336e-90
EPSTI1	4.8482e-95	0.484453	0.606	0.49	1.7455e-90
APRT	1.0507e-94	-0.357899	0.638	0.777	3.7828e-90
GHITM	1.0614e-94	-0.318127	0.478	0.661	3.8211e-90
RNF130	5.8169e-94	0.365091	0.859	0.822	2.0942e-89
CLNS1A	8.8944e-94	-0.311613	0.411	0.595	3.2022e-89
AAK1	3.0046e-93	0.476861	0.374	0.225	1.0817e-88
EIF2AK2	3.5401e-93	0.548463	0.526	0.416	1.2745e-88
CCL5	3.6397e-93	-0.596704	0.268	0.437	1.3104e-88
VDAC2	6.3479e-93	-0.368855	0.56	0.698	2.2854e-88
YWHAH	8.0169e-93	0.453487	0.846	0.78	2.8863e-88
ATP5F1C	1.092e-92	-0.379148	0.625	0.749	3.9313e-88
CCL4	4.596e-92	1.115	0.436	0.278	1.6547e-87
RPL38	7.2286e-92	-0.271703	0.94	0.925	2.6025e-87
PLD4	1.6726e-91	0.670839	0.356	0.204	6.0216e-87
PTPN1	2.447e-91	-0.296849	0.356	0.551	8.8098e-87
POLR2G	2.9285e-91	-0.263466	0.344	0.543	1.0543e-86
GNAS	4.1102e-91	0.302049	0.829	0.76	1.4798e-86
SNRPF	4.2994e-91	-0.37806	0.455	0.623	1.5479e-86
CPVL	4.7025e-91	0.418712	0.616	0.479	1.693e-86
RTRAF	1.4151e-90	-0.3384	0.538	0.697	5.0948e-86
BLNK	1.8946e-90	0.368429	0.289	0.144	6.821e-86
PLXDC2	2.2073e-90	0.411899	0.708	0.64	7.9468e-86
PLXNB2	3.4312e-90	0.5542	0.475	0.356	1.2353e-85
TMEM167A	4.0612e-90	-0.312889	0.41	0.598	1.4621e-85
ST6GAL1	4.7415e-90	0.429642	0.287	0.144	1.707e-85
UBE2D1	7.4039e-90	-0.296802	0.327	0.521	2.6656e-85
CBR1	7.8341e-90	0.480825	0.45	0.33	2.8204e-85
SPHK1	1.2015e-89	-0.263143	0.169	0.323	4.3255e-85
COTL1	2.092e-89	-0.469724	0.872	0.884	7.5316e-85
MRPS6	2.2698e-89	-0.367409	0.363	0.546	8.1716e-85
MT2A	2.3416e-89	-1.568	0.615	0.742	8.4302e-85
PFKFB3	3.5704e-89	-0.347593	0.246	0.424	1.2854e-84
IER2	4.4415e-89	0.480604	0.718	0.639	1.599e-84
HSPA5	6.1644e-89	-0.469159	0.511	0.674	2.2193e-84
HSP90AB1	2.9938e-88	-0.458663	0.835	0.872	1.0778e-83
TTYH3	7.8648e-88	0.548695	0.473	0.358	2.8315e-83
XBP1	3.0671e-87	-0.36696	0.383	0.572	1.1042e-82
MAP1LC3A	3.082e-87	-0.376449	0.129	0.264	1.1096e-82
NPL	3.8136e-87	0.490911	0.398	0.255	1.373e-82
FCGR2B	5.7318e-87	0.428499	0.575	0.431	2.0636e-82
TLR7	8.3222e-87	0.415302	0.293	0.151	2.9962e-82
CBX3	9.6168e-87	-0.314504	0.45	0.63	3.4622e-82
IFI35	1.3966e-86	0.554417	0.547	0.457	5.0281e-82
C1orf54	3.3074e-86	0.506288	0.508	0.388	1.1907e-81
OAS3	6.7063e-86	0.515458	0.409	0.27	2.4144e-81
HLA-DQB1	1.0634e-85	-0.428165	0.716	0.829	3.8284e-81
NR4A3	1.6748e-85	-0.559631	0.25	0.407	6.0297e-81
PSMA4	7.0415e-85	-0.32973	0.478	0.661	2.5351e-80
AP1S2	9.075e-85	-0.529124	0.607	0.756	3.2672e-80
NCF4	9.5004e-85	0.474644	0.543	0.445	3.4203e-80
CD84	1.7963e-84	0.450099	0.621	0.514	6.4671e-80
RANBP1	3.0308e-84	-0.445791	0.411	0.572	1.0912e-79
COX5A	6.5501e-84	-0.373383	0.759	0.821	2.3582e-79
EIF4G2	8.8371e-84	-0.329782	0.652	0.792	3.1815e-79
ARL8B	1.305e-83	-0.25944	0.399	0.588	4.6982e-79
ABRACL	3.779e-83	-0.35178	0.514	0.68	1.3605e-78
TGFBR1	5.5855e-83	0.554367	0.441	0.321	2.0109e-78
TUBB4B	5.8091e-83	-0.304469	0.339	0.52	2.0914e-78
CYTIP	6.0694e-83	-0.320464	0.338	0.514	2.1851e-78
VEGFA	6.9378e-83	-0.362148	0.265	0.445	2.4978e-78
SAMD9L	1.4092e-82	0.514095	0.452	0.323	5.0734e-78
AP2A2	2.9312e-82	0.528479	0.367	0.239	1.0553e-77
CMTM6	3.1049e-82	-0.336723	0.552	0.726	1.1178e-77
LIMD2	3.2023e-82	-0.307483	0.446	0.648	1.1529e-77
SCAMP2	5.8281e-82	0.440281	0.624	0.563	2.0982e-77
SDHD	9.2298e-82	-0.320454	0.481	0.636	3.3229e-77
ATP6V1B2	1.4962e-81	-0.382871	0.63	0.756	5.3867e-77
ADAMDEC1	2.7535e-81	-0.453001	0.164	0.299	9.913e-77
HERPUD1	7.8147e-81	0.547804	0.781	0.749	2.8134e-76
RSL1D1	1.6895e-80	-0.281549	0.464	0.643	6.0827e-76
COX7B	1.0521e-79	-0.367821	0.782	0.831	3.7879e-75
TUBB	1.6804e-79	-0.535706	0.636	0.754	6.0498e-75
RPS11	1.7203e-79	-0.262207	0.906	0.923	6.1933e-75
CXCL8	2.6079e-79	-1.00575	0.131	0.254	9.389e-75
GCHFR	4.8262e-79	0.720226	0.326	0.199	1.7375e-74
JDP2	9.4049e-79	-0.459617	0.163	0.297	3.386e-74
PSMA2	1.0703e-78	-0.354555	0.546	0.697	3.8535e-74
TMEM219	1.3708e-78	0.362395	0.759	0.743	4.9353e-74
SCARB1	1.4694e-78	0.453732	0.294	0.17	5.2903e-74
MTCH2	3.0534e-78	-0.263099	0.37	0.547	1.0993e-73
SDS	3.7677e-78	0.553887	0.334	0.192	1.3564e-73
PRELID1	4.3311e-78	-0.408225	0.677	0.803	1.5593e-73
OASL	5.1616e-78	0.452539	0.285	0.151	1.8583e-73
INPP5D	7.6283e-78	0.48325	0.438	0.319	2.7463e-73
DHRS3	1.1483e-77	0.39007	0.301	0.17	4.1342e-73
CCL2	1.7493e-77	0.654396	0.291	0.148	6.2977e-73
EPHB2	2.316e-77	0.428425	0.268	0.145	8.3381e-73
CLIC1	2.4497e-77	0.282487	0.923	0.899	8.8194e-73
HSP90B1	2.7033e-77	-0.430015	0.703	0.806	9.7324e-73
IRF9	3.2588e-77	0.446911	0.539	0.448	1.1732e-72
AC020916.1	6.6871e-77	-0.333171	0.338	0.516	2.4075e-72
NAMPT	1.3107e-76	-0.761521	0.616	0.746	4.7188e-72
36951	2.6242e-76	0.402251	0.579	0.465	9.4478e-72
SCARB2	3.2698e-76	0.495574	0.542	0.451	1.1772e-71
DDOST	3.3923e-76	-0.293174	0.474	0.63	1.2213e-71
HIST1H4C	8.2968e-76	0.396241	0.563	0.458	2.987e-71
HCST	1.3345e-75	0.421823	0.742	0.674	4.8045e-71
TSTD1	1.4016e-75	0.446011	0.35	0.227	5.0459e-71
EIF2S3	1.9098e-75	-0.275434	0.436	0.62	6.8756e-71
PNP	4.9839e-75	-0.254143	0.258	0.421	1.7943e-70
SPCS3	1.0053e-74	-0.277775	0.452	0.633	3.6192e-70
DRAP1	1.4588e-74	0.351236	0.779	0.759	5.2521e-70
BHLHE40	1.5235e-74	-0.277893	0.236	0.397	5.4849e-70
NENF	2.2321e-74	0.419699	0.646	0.588	8.036e-70
BIN1	2.9745e-74	0.48091	0.305	0.181	1.0709e-69
NME1	7.6759e-74	-0.343919	0.363	0.52	2.7635e-69
MGLL	1.116e-73	0.461903	0.282	0.154	4.0179e-69
TAGLN2	3.016e-73	-0.369818	0.772	0.838	1.0858e-68
GMFG	3.3183e-73	0.297097	0.779	0.751	1.1946e-68
KHDRBS1	5.3766e-73	-0.281097	0.503	0.681	1.9357e-68
SMIM29	6.0002e-73	0.462317	0.47	0.379	2.1602e-68
PARP9	8.1039e-73	0.471595	0.429	0.316	2.9176e-68
FKBP4	1.0887e-72	-0.25256	0.235	0.391	3.9194e-68
MIF	1.2218e-72	-0.498237	0.94	0.934	4.3988e-68
YWHAQ	9.3084e-72	-0.287355	0.43	0.594	3.3512e-67
JUNB	1.1545e-71	0.340191	0.92	0.878	4.1564e-67
CKS1B	1.7293e-71	-0.282442	0.134	0.257	6.2259e-67
SNRPE	1.7355e-71	-0.32468	0.44	0.599	6.2481e-67
ATP5PD	1.8185e-71	0.339133	0.806	0.764	6.5469e-67
SPG21	2.7068e-71	-0.268364	0.537	0.702	9.7451e-67
TOMM20	6.2013e-71	-0.278638	0.528	0.67	2.2326e-66
CXCL2	6.2133e-71	-1.00175	0.154	0.275	2.2369e-66
TIMM13	7.4176e-71	-0.301655	0.406	0.568	2.6705e-66
MYDGF	8.5317e-71	-0.359151	0.566	0.687	3.0716e-66
GLUD1	1.0433e-70	-0.256683	0.362	0.53	3.756e-66
CTSZ	1.5413e-70	0.317974	0.821	0.767	5.5488e-66
EIF1AX	3.405e-70	-0.341825	0.504	0.652	1.2259e-65
SEC61B	5.1408e-70	-0.328955	0.764	0.846	1.8508e-65
POLE4	5.4059e-70	-0.264987	0.349	0.522	1.9462e-65
NAIP	5.9772e-70	0.357862	0.457	0.327	2.1519e-65
KDM6B	5.9975e-70	-0.378753	0.275	0.437	2.1592e-65
MGAT4A	6.9977e-70	0.377336	0.531	0.418	2.5193e-65
DPP7	2.5761e-69	0.369359	0.71	0.676	9.2744e-65
DDAH2	3.9751e-69	0.372077	0.424	0.306	1.4311e-64
PTPRC	4.9638e-69	-0.437421	0.689	0.816	1.7871e-64
CYTH4	7.2888e-69	0.482029	0.415	0.296	2.6241e-64
GNAI2	9.1442e-69	0.271155	0.834	0.786	3.2921e-64
THBD	9.6361e-69	-0.498888	0.139	0.257	3.4692e-64
GPCPD1	1.1217e-68	-0.258448	0.286	0.454	4.0383e-64
NHP2	1.2692e-68	-0.32318	0.469	0.622	4.5695e-64
PTP4A2	2.5137e-68	-0.296234	0.428	0.612	9.0497e-64
PSMB9	3.7735e-68	0.394086	0.72	0.689	1.3586e-63
SIGLEC10	4.3021e-68	-0.287018	0.232	0.38	1.5489e-63
ATP5F1A	4.5028e-68	-0.299306	0.561	0.696	1.6211e-63
LCP2	4.7646e-68	0.359075	0.645	0.569	1.7154e-63
EMP3	4.9542e-68	-0.350738	0.79	0.861	1.7836e-63
EPN1	1.695e-67	0.430241	0.528	0.46	6.1022e-63
KIAA0930	2.1378e-67	0.448753	0.391	0.28	7.6967e-63
IFIH1	2.9544e-67	0.490201	0.356	0.241	1.0636e-62
TIMP1	3.1921e-67	-1.18094	0.624	0.754	1.1492e-62
SERPINA1	5.428e-67	-0.504355	0.728	0.79	1.9542e-62
PARP14	7.189e-67	0.482421	0.541	0.454	2.5882e-62
NCL	1.178e-66	-0.36958	0.662	0.772	4.2409e-62
SSR3	3.9825e-66	-0.304343	0.575	0.709	1.4338e-61
MYO9B	4.6142e-66	0.419245	0.51	0.405	1.6612e-61
RPL13A	4.7329e-66	-0.252295	0.934	0.927	1.7039e-61
CD93	5.8845e-66	0.336198	0.348	0.212	2.1185e-61
ABHD12	6.3179e-65	0.404025	0.496	0.406	2.2746e-60
RILPL2	9.6141e-65	-0.291831	0.447	0.616	3.4613e-60
ICAM1	1.019e-64	-0.266932	0.326	0.5	3.6688e-60
CFD	1.667e-64	0.643596	0.582	0.477	6.0014e-60
UTRN	1.7145e-64	0.374416	0.394	0.27	6.1726e-60
MS4A4A	2.3641e-64	0.451039	0.474	0.362	8.5112e-60
CFLAR	2.8347e-64	-0.272352	0.496	0.671	1.0206e-59
RBX1	5.1075e-64	0.336699	0.813	0.776	1.8388e-59
SKP1	6.435e-64	-0.290338	0.746	0.831	2.3167e-59
BASP1	9.2228e-64	-0.381597	0.216	0.344	3.3204e-59
RPL22L1	1.6839e-63	-0.399644	0.558	0.682	6.0625e-59
APOC2	2.1359e-63	0.820087	0.263	0.138	7.6896e-59
PKM	2.8257e-63	-0.332662	0.881	0.89	1.0173e-58
HNRNPF	3.1644e-63	-0.292322	0.533	0.674	1.1392e-58
ATP6V1F	5.2474e-63	0.327378	0.903	0.855	1.8892e-58
ATP5PO	5.8482e-63	-0.286047	0.715	0.796	2.1055e-58
STMN1	9.4485e-63	-0.610353	0.238	0.366	3.4016e-58
TGIF1	9.5863e-63	-0.304752	0.335	0.489	3.4513e-58
TLR4	1.195e-62	0.373061	0.413	0.297	4.3022e-58
SPN	1.237e-62	-0.288196	0.16	0.281	4.4535e-58
HSPE1	1.455e-62	-0.610422	0.68	0.742	5.2384e-58
PRR13	1.9403e-62	0.296562	0.838	0.823	6.9855e-58
ATP5MC1	2.2061e-62	-0.305403	0.549	0.683	7.9423e-58
RAB5C	2.6275e-62	0.314598	0.721	0.704	9.4596e-58
SCO2	3.5403e-62	0.709211	0.357	0.26	1.2746e-57
MGAT1	4.591e-62	0.356569	0.683	0.645	1.6529e-57
SLA	5.4455e-62	0.377312	0.481	0.385	1.9605e-57
ANP32B	6.5184e-62	-0.33071	0.588	0.717	2.3467e-57
MCL1	7.1887e-62	-0.359437	0.815	0.877	2.5881e-57
CNPY3	8.7057e-62	0.354323	0.753	0.732	3.1342e-57
PLEKHO1	1.1149e-61	0.370408	0.533	0.435	4.0139e-57
PTAFR	1.8686e-61	0.393128	0.49	0.39	6.7275e-57
SCD	3.779e-61	0.495297	0.27	0.162	1.3605e-56
PYCARD	7.5726e-61	0.289346	0.825	0.793	2.7263e-56
BLVRB	8.8204e-61	0.443262	0.611	0.571	3.1755e-56
CCT5	1.3817e-60	-0.268363	0.416	0.571	4.9744e-56
SRGAP2	6.3804e-60	0.392677	0.381	0.275	2.2971e-55
EFHD2	8.6506e-60	-0.294702	0.516	0.676	3.1144e-55
PCED1B-AS1	1.9637e-59	0.36695	0.398	0.291	7.0697e-55
ISG20	2.6332e-59	0.497858	0.315	0.195	9.4801e-55
PLEC	2.7903e-59	0.435268	0.57	0.496	1.0046e-54
CD47	3.4039e-59	-0.259619	0.441	0.599	1.2255e-54
BLOC1S1	4.2642e-59	0.257422	0.82	0.8	1.5352e-54
SERP1	5.4521e-59	-0.264307	0.819	0.891	1.9629e-54
DTX3L	7.0557e-59	0.418152	0.354	0.247	2.5402e-54
RABGAP1L	7.6905e-59	0.383501	0.373	0.262	2.7687e-54
PEBP1	1.0745e-58	0.336976	0.678	0.637	3.8684e-54
HLA-DPA1	3.0657e-58	0.412794	0.942	0.888	1.1037e-53
CMPK2	7.3446e-58	0.381051	0.268	0.158	2.6442e-53
LAT2	1.1775e-57	0.462486	0.534	0.483	4.2393e-53
HMGN3	1.7573e-57	-0.286389	0.57	0.699	6.3266e-53
SAMSN1	2.5292e-57	-0.565268	0.52	0.644	9.1056e-53
S100A10	2.7854e-57	-0.357816	0.96	0.952	1.0028e-52
BID	8.8074e-57	-0.253184	0.395	0.555	3.1708e-52
CD48	1.0872e-56	-0.350527	0.502	0.645	3.9142e-52
SRM	1.4106e-56	-0.250451	0.35	0.494	5.0785e-52
REX1BD	1.446e-56	0.345403	0.72	0.693	5.2058e-52
BLOC1S2	2.1043e-56	0.489655	0.467	0.399	7.5758e-52
TRMT112	2.916e-56	0.329079	0.78	0.753	1.0498e-51
ATP5F1D	2.9831e-56	-0.288474	0.772	0.839	1.074e-51
MDH2	1.3342e-55	-0.254827	0.534	0.673	4.8035e-51
P2RY6	1.4542e-55	0.350872	0.271	0.167	5.2353e-51
ARSA	1.4786e-55	0.379788	0.36	0.264	5.3234e-51
NFKBIA	1.7632e-55	-0.387674	0.863	0.901	6.3479e-51
SAMD9	2.0687e-55	0.401982	0.357	0.253	7.4477e-51
TSC22D3	2.076e-55	-0.312192	0.623	0.761	7.474e-51
PPIB	3.3103e-55	-0.297779	0.818	0.863	1.1918e-50
DDB2	4.8949e-55	0.501581	0.277	0.182	1.7623e-50
TSC22D1	7.0108e-55	-0.477182	0.231	0.35	2.524e-50
GRB2	2.2047e-54	0.298067	0.763	0.748	7.9375e-50
SNX10	3.0808e-54	-0.421553	0.589	0.709	1.1092e-49
CEBPA	4.0476e-54	0.293238	0.303	0.188	1.4572e-49
CD63	4.1604e-54	0.286668	0.878	0.855	1.4978e-49
AMDHD2	7.6744e-54	0.362546	0.268	0.166	2.763e-49
SNRPD1	9.4676e-54	-0.326204	0.482	0.614	3.4085e-49
ATP5MPL	1.3553e-53	-0.275432	0.769	0.832	4.8792e-49
BHLHE41	2.1157e-53	0.292188	0.285	0.172	7.6169e-49
ID3	3.2616e-53	-0.288638	0.181	0.299	1.1743e-48
TGFBR2	3.5601e-53	0.41241	0.455	0.366	1.2817e-48
RHOB	6.1077e-53	0.376696	0.745	0.643	2.1989e-48
ALDH2	8.0228e-53	-0.387817	0.595	0.693	2.8884e-48
TBCA	1.9392e-52	-0.283997	0.648	0.754	6.9816e-48
FUCA1	2.0437e-52	0.469894	0.329	0.237	7.3579e-48
NUMA1	2.5818e-52	0.372079	0.347	0.247	9.2951e-48
CORO1B	3.3673e-52	0.361945	0.603	0.575	1.2123e-47
IFI27L2	4.5979e-52	0.344673	0.568	0.526	1.6553e-47
MEF2A	8.8156e-52	0.384953	0.551	0.482	3.1738e-47
CX3CR1	1.2384e-51	0.434298	0.292	0.183	4.4586e-47
SDCBP	1.2833e-51	-0.355375	0.75	0.829	4.6202e-47
NOP10	2.7776e-51	0.291166	0.765	0.755	9.9998e-47
SP100	7.6598e-51	0.345095	0.586	0.545	2.7577e-46
TNFRSF1A	8.497e-51	0.357931	0.548	0.479	3.0591e-46
COMT	1.2023e-50	0.331784	0.751	0.719	4.3286e-46
FCHO2	1.7293e-50	0.407518	0.318	0.224	6.2257e-46
STAT1	2.7338e-50	0.314917	0.634	0.573	9.8423e-46
RCSD1	2.7906e-50	0.2556	0.43	0.31	1.0047e-45
EPB41L2	4.1435e-50	0.377249	0.341	0.249	1.4917e-45
MCOLN1	5.4036e-50	0.389621	0.35	0.259	1.9454e-45
MICOS10	7.5917e-50	-0.279968	0.733	0.799	2.7331e-45
TOMM6	8.2133e-50	-0.267977	0.711	0.794	2.957e-45
CCDC88A	1.9067e-49	0.36168	0.684	0.661	6.8644e-45
SLC29A3	3.2055e-49	0.343922	0.262	0.17	1.1541e-44
ADA2	6.2359e-49	0.351842	0.589	0.516	2.245e-44
RAB8A	8.3468e-49	0.343712	0.544	0.501	3.005e-44
LPCAT2	1.2163e-48	0.338485	0.418	0.325	4.379e-44
ATP6AP2	3.2995e-48	-0.277775	0.629	0.741	1.1879e-43
APLP2	3.6199e-48	0.26269	0.771	0.739	1.3032e-43
RGS19	3.9977e-48	0.352489	0.568	0.524	1.4392e-43
USF2	4.3215e-48	0.377601	0.442	0.37	1.5558e-43
GPR84	4.8238e-48	-0.257558	0.152	0.256	1.7367e-43
WBP2	1.0544e-47	0.415757	0.5	0.447	3.7962e-43
POLR2L	1.3289e-47	-0.263821	0.756	0.83	4.7841e-43
RHBDF2	1.9351e-47	0.362955	0.36	0.264	6.9669e-43
PLEKHM2	2.741e-47	0.399559	0.296	0.203	9.8681e-43
STXBP2	3.1623e-47	-0.531516	0.538	0.693	1.1385e-42
SNRPN	3.1768e-47	0.331544	0.28	0.187	1.1437e-42
NDUFAB1	2.2365e-46	-0.289643	0.578	0.686	8.0517e-42
GIMAP1	2.4549e-46	0.323014	0.353	0.254	8.8381e-42
CADM1	3.7739e-46	0.317973	0.297	0.197	1.3587e-41
CD52	5.7168e-46	-0.251906	0.304	0.442	2.0582e-41
TCF12	6.1441e-46	0.407132	0.347	0.261	2.212e-41
DYNLRB1	7.299e-46	0.357533	0.604	0.581	2.6278e-41
LTC4S	1.0302e-45	0.323719	0.401	0.313	3.7089e-41
TRIP6	1.0924e-45	0.397572	0.29	0.207	3.933e-41
MPHOSPH8	1.9614e-45	0.341043	0.433	0.354	7.0615e-41
APBB1IP	2.7594e-45	0.284189	0.635	0.593	9.9345e-41
CD4	3.8091e-45	0.319844	0.715	0.695	1.3714e-40
ATP6V0A1	3.98e-45	0.277183	0.267	0.17	1.4329e-40
CD9	4.2125e-45	0.281827	0.738	0.654	1.5166e-40
LILRB2	8.0287e-45	-0.332995	0.357	0.491	2.8905e-40
BCL2A1	1.1294e-44	-0.828394	0.422	0.531	4.0661e-40
APOBEC3C	1.3394e-44	0.361373	0.296	0.209	4.8222e-40
IRF8	1.5051e-44	0.364007	0.387	0.298	5.4186e-40
LGALS1	1.8122e-44	0.257398	0.965	0.936	6.5243e-40
IRF5	2.6638e-44	0.342944	0.325	0.236	9.5901e-40
SLC25A37	3.0733e-44	-0.436619	0.265	0.391	1.1065e-39
FMNL2	4.155e-44	0.296375	0.362	0.262	1.4959e-39
NR4A1	1.3967e-43	0.560032	0.58	0.525	5.0284e-39
CTSC	2.0971e-43	-0.428134	0.632	0.75	7.5498e-39
PTGS1	2.9892e-43	0.425435	0.42	0.356	1.0762e-38
SHFL	2.242e-42	0.397395	0.366	0.287	8.0716e-38
LSM7	2.9485e-42	-0.254608	0.605	0.725	1.0615e-37
TMBIM1	4.4067e-42	0.33006	0.402	0.327	1.5865e-37
CD86	4.5436e-42	0.339228	0.597	0.541	1.6358e-37
FUOM	5.3235e-42	0.327497	0.412	0.335	1.9166e-37
DDX24	6.012e-42	0.374414	0.591	0.564	2.1644e-37
MRPL41	6.6775e-42	0.313851	0.607	0.573	2.404e-37
SESN1	7.2823e-42	0.35358	0.327	0.24	2.6218e-37
SMPDL3A	1.5303e-41	0.435928	0.313	0.235	5.5095e-37
TCEAL3	2.0606e-41	0.316134	0.294	0.211	7.4187e-37
CYFIP1	4.0333e-41	0.358386	0.566	0.528	1.4521e-36
ARAP1	4.6179e-41	0.3812	0.452	0.386	1.6626e-36
WARS	5.8211e-41	-0.282552	0.295	0.427	2.0957e-36
NFKBIZ	9.4157e-41	-0.288119	0.34	0.48	3.3899e-36
CAMK1	1.1103e-40	0.272906	0.348	0.257	3.9975e-36
HSPA8	1.585e-40	-0.347421	0.783	0.831	5.7065e-36
VAT1	1.7623e-40	0.457468	0.35	0.281	6.3445e-36
DUT	2.5211e-40	-0.300045	0.439	0.566	9.0765e-36
OGFRL1	3.3443e-40	0.290044	0.431	0.344	1.204e-35
FGD2	4.6924e-40	0.256028	0.292	0.197	1.6893e-35
PLXND1	4.7052e-40	0.447878	0.478	0.429	1.694e-35
SORL1	5.1592e-40	0.311551	0.546	0.471	1.8574e-35
TCF25	1.0926e-39	0.305977	0.638	0.623	3.9337e-35
TPP1	1.5214e-39	0.313069	0.663	0.652	5.4774e-35
CKLF	2.908e-39	-0.43431	0.794	0.823	1.0469e-34
DNPH1	6.3775e-39	0.344816	0.542	0.504	2.296e-34
MINK1	6.8261e-39	0.351161	0.33	0.248	2.4575e-34
PARVG	9.422e-39	0.296406	0.533	0.471	3.3921e-34
SRGAP2C	1.3726e-38	0.288015	0.251	0.167	4.9415e-34
KLF2	3.1195e-38	0.338075	0.442	0.344	1.1231e-33
RNF166	3.1562e-38	0.309101	0.358	0.276	1.1363e-33
PLAAT4	3.8776e-38	0.265452	0.367	0.272	1.396e-33
ID2	4.2073e-38	0.342966	0.659	0.614	1.5147e-33
PIN4	8.1008e-38	0.345709	0.433	0.381	2.9164e-33
RIN3	3.5547e-37	0.265055	0.433	0.352	1.2798e-32
CCL3L1	6.0535e-37	0.294766	0.319	0.226	2.1794e-32
WASHC1	1.1222e-36	0.361529	0.258	0.18	4.0403e-32
TACC1	1.227e-36	0.351419	0.483	0.43	4.4176e-32
TRIM38	1.4028e-36	0.332761	0.353	0.277	5.0504e-32
TNS3	1.9137e-36	0.332349	0.383	0.313	6.8895e-32
ENTPD1	4.1409e-36	0.266675	0.29	0.202	1.4908e-31
RENBP	4.8e-36	0.352551	0.423	0.359	1.7281e-31
GAS7	7.0707e-36	0.264636	0.287	0.202	2.5456e-31
METTL7A	1.1944e-35	0.316064	0.344	0.264	4.3002e-31
PARP10	1.6354e-35	0.417623	0.31	0.237	5.8878e-31
SOD1	1.7349e-35	0.258592	0.727	0.693	6.246e-31
SGK1	2.5212e-35	0.273504	0.809	0.724	9.0767e-31
LPIN2	2.6986e-35	0.306364	0.359	0.287	9.7155e-31
ZFP36L2	4.3511e-35	0.326266	0.787	0.779	1.5665e-30
HOMER3	4.5462e-35	0.310056	0.252	0.172	1.6367e-30
PRMT9	6.3511e-35	0.420653	0.376	0.306	2.2865e-30
LYL1	8.8042e-35	0.289095	0.329	0.252	3.1697e-30
S100A4	1.297e-34	-0.32318	0.958	0.942	4.6695e-30
WSB1	1.3024e-34	0.259703	0.672	0.653	4.6887e-30
PRDX5	2.356e-34	0.250364	0.712	0.703	8.4821e-30
LINC01094	2.7736e-34	0.391875	0.324	0.256	9.9855e-30
CTSH	4.713e-34	-0.326571	0.744	0.772	1.6968e-29
EBI3	8.8293e-34	-0.285063	0.172	0.263	3.1787e-29
KLF4	1.9651e-33	-0.267935	0.503	0.612	7.0747e-29
ANKRD12	4.6729e-33	0.297818	0.556	0.522	1.6823e-28
DOCK8	4.907e-33	0.262922	0.576	0.55	1.7666e-28
RNF135	1.6479e-32	0.345635	0.324	0.257	5.9329e-28
OSBPL1A	2.1045e-32	0.286112	0.271	0.2	7.5765e-28
GNB4	3.3706e-32	0.318776	0.479	0.437	1.2135e-27
RASSF4	3.5862e-32	0.293178	0.669	0.639	1.2911e-27
CMTM7	3.9902e-32	0.306419	0.487	0.444	1.4365e-27
UBA7	5.4462e-32	0.336353	0.267	0.195	1.9607e-27
PLAU	6.0271e-32	0.401605	0.326	0.254	2.1699e-27
ARPIN	6.8899e-32	0.268782	0.267	0.196	2.4805e-27
TMEM51	1.5115e-31	0.329628	0.471	0.43	5.4416e-27
SH3TC1	2.0116e-31	0.285399	0.334	0.263	7.2422e-27
HSPH1	5.2905e-31	-0.359984	0.346	0.462	1.9047e-26
EVI2B	8.4691e-31	0.274348	0.645	0.609	3.0491e-26
PLSCR1	9.1151e-31	0.27758	0.684	0.653	3.2816e-26
TOMM5	2.7996e-30	-0.264154	0.528	0.632	1.0079e-25
DUSP23	3.595e-30	0.311584	0.527	0.507	1.2943e-25
SERPINB1	6.4298e-30	-0.270897	0.582	0.71	2.3149e-25
ARHGAP25	7.0579e-30	0.267489	0.251	0.18	2.541e-25
CLEC7A	1.1069e-29	0.265029	0.702	0.687	3.985e-25
TCF4	2.5736e-29	0.3528	0.479	0.448	9.2655e-25
ARHGAP22	2.9328e-29	0.325874	0.255	0.189	1.0559e-24
PIK3AP1	4.6772e-29	0.301577	0.45	0.4	1.6839e-24
PARP12	1.1019e-28	0.417521	0.326	0.272	3.967e-24
NDUFS8	1.4301e-28	-0.286404	0.608	0.681	5.1487e-24
GLMP	3.0285e-28	0.258287	0.344	0.28	1.0903e-23
GM2A	3.0355e-28	0.561903	0.458	0.445	1.0928e-23
ATG16L2	4.7402e-28	0.278623	0.313	0.243	1.7066e-23
MRPS18C	9.2177e-28	0.306563	0.514	0.497	3.3186e-23
ANAPC16	1.793e-27	0.273509	0.617	0.626	6.4553e-23
CCR1	1.8833e-27	0.318521	0.359	0.302	6.7802e-23
DUSP6	4.9906e-27	0.315745	0.378	0.314	1.7967e-22
IL10RA	1.0713e-26	0.295669	0.502	0.453	3.8568e-22
GPS2	1.4114e-26	0.320139	0.433	0.399	5.0814e-22
GNPTG	1.7963e-26	0.279848	0.589	0.587	6.4671e-22
SMIM25	2.7756e-26	-0.501786	0.246	0.323	9.9927e-22
RNF13	4.681e-26	0.29595	0.577	0.585	1.6853e-21
ASAP1	4.8338e-26	0.260536	0.324	0.262	1.7403e-21
PPM1M	7.0573e-26	0.257831	0.337	0.274	2.5408e-21
COX17	8.6647e-26	0.263806	0.684	0.677	3.1195e-21
RALGDS	1.0322e-25	0.397613	0.302	0.249	3.716e-21
FGR	1.3637e-25	-0.279194	0.323	0.424	4.9096e-21
ATP6V0D1	2.1548e-25	0.252454	0.635	0.644	7.7579e-21
PIK3R1	2.8796e-25	0.289105	0.404	0.357	1.0367e-20
RRBP1	3.6745e-25	0.283906	0.451	0.413	1.3229e-20
IL4I1	3.8492e-25	-0.299789	0.359	0.446	1.3858e-20
PLAUR	3.8673e-25	-0.638846	0.774	0.772	1.3923e-20
HLA-DOA	4.1205e-25	0.278926	0.356	0.297	1.4835e-20
NAPA	4.8594e-25	0.265109	0.613	0.618	1.7495e-20
GGA2	4.9972e-25	0.289109	0.341	0.285	1.7991e-20
LMNA	6.0518e-25	-0.416316	0.554	0.59	2.1788e-20
TFPT	7.2617e-25	0.29237	0.371	0.332	2.6144e-20
PREX1	9.9e-25	0.299952	0.438	0.394	3.5642e-20
ITGAX	1.928e-24	0.29089	0.466	0.42	6.941e-20
CD59	2.2445e-24	0.404036	0.46	0.435	8.0807e-20
TBC1D9B	2.7362e-24	0.369697	0.344	0.302	9.8509e-20
PTPRE	9.3782e-24	0.267632	0.518	0.488	3.3763e-19
TPCN1	1.1388e-23	0.357483	0.297	0.246	4.0998e-19
DBNDD2	1.2801e-23	0.288123	0.475	0.45	4.6086e-19
VTI1B	2.1393e-23	0.273583	0.522	0.516	7.7018e-19
DHRSX	4.5071e-23	0.321439	0.361	0.323	1.6226e-18
PPP1R9B	5.3818e-23	0.296258	0.302	0.246	1.9375e-18
VAMP5	5.749e-23	0.311225	0.475	0.435	2.0697e-18
TNFAIP8L2	1.0591e-22	0.286762	0.38	0.339	3.813e-18
ZNFX1	1.8401e-22	0.317748	0.324	0.275	6.6247e-18
CTSA	2.661e-22	0.254874	0.62	0.622	9.58e-18
SLC29A1	4.4234e-22	0.291627	0.359	0.315	1.5925e-17
PRKX	6.5126e-22	0.27914	0.277	0.223	2.3447e-17
BEX3	7.7709e-22	0.348546	0.25	0.195	2.7977e-17
LRRC25	9.233e-22	0.257407	0.398	0.353	3.3241e-17
SIPA1	9.6799e-22	0.297578	0.347	0.302	3.485e-17
SPRED1	1.2911e-21	0.36926	0.291	0.249	4.6483e-17
NUCKS1	1.5783e-21	0.267872	0.573	0.551	5.6823e-17
RAP2B	5.4964e-21	0.291296	0.414	0.38	1.9788e-16
TRMT1	2.8741e-20	0.304593	0.42	0.392	1.0347e-15
SLC4A7	2.878e-20	0.340505	0.416	0.387	1.0361e-15
DENND3	4.0307e-20	0.284247	0.322	0.271	1.4511e-15
BMP2K	6.7667e-20	0.298957	0.503	0.488	2.4362e-15
BTG1	7.867e-20	-0.377187	0.88	0.883	2.8323e-15
CIR1	3.3168e-19	0.362202	0.357	0.323	1.1941e-14
CYBC1	4.2486e-19	0.254817	0.442	0.421	1.5296e-14
LARP7	6.1047e-19	0.272342	0.38	0.35	2.1978e-14
TCEAL4	1.6076e-18	0.295526	0.455	0.446	5.7878e-14
COA6	2.7449e-18	0.281981	0.426	0.408	9.8824e-14
SPARC	2.7996e-18	-0.611495	0.204	0.262	1.0079e-13
ATP6V1G1	4.9508e-18	-0.360267	0.803	0.827	1.7824e-13
ALOX5AP	5.82e-18	-0.521611	0.67	0.709	2.0953e-13
HMGB1	2.4929e-17	-0.250312	0.866	0.888	8.9748e-13
GBA	3.0091e-17	0.284558	0.308	0.271	1.0833e-12
C7orf50	3.4458e-17	0.252638	0.451	0.437	1.2405e-12
H1F0	2.0605e-16	0.343355	0.326	0.282	7.4182e-12
TMEM259	2.9191e-16	0.33712	0.4	0.384	1.0509e-11
NRP1	3.0762e-16	0.330298	0.267	0.229	1.1075e-11
FMNL3	3.2009e-16	0.274089	0.325	0.291	1.1524e-11
FAM50A	4.2155e-16	0.250454	0.521	0.527	1.5177e-11
CLEC4E	7.8921e-16	-0.26584	0.361	0.431	2.8413e-11
CHMP1B	8.14e-16	-0.347837	0.575	0.628	2.9306e-11
C6orf62	1.2168e-15	0.290789	0.441	0.429	4.3808e-11
CORO7	1.262e-15	0.253913	0.331	0.297	4.5435e-11
MPC2	1.5138e-15	0.281502	0.473	0.475	5.4501e-11
SDSL	2.5819e-15	0.26559	0.332	0.3	9.2953e-11
PML	2.8501e-15	0.299481	0.36	0.335	1.0261e-10
RTF1	4.3587e-15	0.251384	0.404	0.385	1.5692e-10
NFIC	5.5074e-15	0.259009	0.391	0.372	1.9828e-10
GPR65	6.784e-15	0.250475	0.436	0.41	2.4424e-10
SDCCAG8	7.0206e-15	0.292477	0.465	0.463	2.5275e-10
FPR3	9.827e-15	0.267773	0.517	0.51	3.5379e-10
ACOT13	1.3475e-14	0.273559	0.304	0.278	4.8512e-10
ADAM28	1.732e-14	0.333128	0.391	0.374	6.2355e-10
CEBPZ	1.9565e-14	0.265439	0.358	0.334	7.0437e-10
CTDNEP1	2.0158e-14	0.263553	0.35	0.32	7.2574e-10
GGA1	2.6794e-14	0.287976	0.293	0.261	9.6463e-10
CHD9	3.9639e-14	0.252644	0.427	0.413	1.4271e-09
MFSD12	5.0758e-14	0.277291	0.338	0.307	1.8274e-09
PCM1	5.9298e-14	0.257544	0.418	0.404	2.1348e-09
TAGAP	6.3707e-14	0.287589	0.382	0.352	2.2936e-09
RTCB	7.556e-14	0.282653	0.401	0.39	2.7203e-09
GTF2I	8.7567e-14	0.259618	0.506	0.516	3.1526e-09
IRAK1	1.8037e-13	0.303694	0.291	0.258	6.4936e-09
LGALS3	2.2976e-13	0.511741	0.81	0.844	8.2717e-09
PHF11	2.753e-13	0.28401	0.433	0.43	9.9115e-09
HERC2	3.0756e-13	0.258792	0.277	0.246	1.1073e-08
DDIT4	4.2936e-13	0.325529	0.543	0.534	1.5458e-08
ENG	4.649e-13	0.30892	0.505	0.503	1.6737e-08
GDE1	1.1379e-12	0.260608	0.277	0.248	4.0965e-08
DNM2	1.1471e-12	0.283753	0.397	0.384	4.1297e-08
ACP5	2.9978e-12	-1.67188	0.406	0.478	1.0793e-07
LST1	1.4765e-11	-0.272956	0.786	0.832	5.3156e-07
COLGALT1	2.4543e-11	0.267461	0.357	0.339	8.8361e-07
ADIPOR1	1.1497e-10	0.261459	0.495	0.522	4.1391e-06
ANXA4	1.4279e-10	0.285445	0.454	0.465	5.1407e-06
ST3GAL6	1.9247e-10	0.294739	0.297	0.279	6.9294e-06
NTPCR	6.5355e-10	0.255627	0.268	0.247	2.3529e-05
TMEM176A	1.2884e-09	-0.305288	0.481	0.518	4.6386e-05
RAC2	2.0489e-09	-0.254437	0.454	0.5	7.3765e-05
NMI	2.0991e-09	0.260836	0.419	0.426	7.5573e-05
CTNND1	5.6135e-09	0.263409	0.405	0.409	0.0002021
SMIM19	5.9029e-09	0.286652	0.379	0.384	0.00021252
AKIP1	7.9032e-09	0.264274	0.319	0.313	0.00028453
CDK5RAP3	2.4036e-08	0.275331	0.391	0.392	0.00086533
CACNA2D4	3.35e-08	0.263921	0.293	0.282	0.00120608
HMGN2	1.2664e-07	-0.290823	0.842	0.85	0.00455918
ARHGAP4	2.2145e-07	0.269438	0.471	0.499	0.00797272
NRP2	5.5481e-07	0.259012	0.397	0.396	0.0199742
NT5C3A	7.5169e-07	0.262115	0.26	0.246	0.0270623
DDX60L	1.6263e-06	0.260163	0.32	0.311	0.058551
RGCC	1.7768e-06	0.31469	0.434	0.413	0.0639672
OLR1	2.3143e-05	-0.362618	0.567	0.585	0.833191
IL1B	0.0426104	-0.453447	0.338	0.357	1
CCL4L2	0.718536	-0.293351	0.354	0.367	1

## Sheet: Degenes_dch_PostvsPre
	p_val	avg_log2FC	pct.1	pct.2	p_val_adj
RPL11	0	0.39708	0.968	0.899	0
PTPRC	0	-0.6788	0.896	0.918	0
ZFP36L2	0	0.566114	0.962	0.917	0
TMSB10	0	0.67059	0.976	0.917	0
RPL32	0	0.407646	0.959	0.896	0
RPL34	0	0.468521	0.961	0.895	0
RPS23	0	0.388524	0.957	0.888	0
EEF1A1	0	0.453075	0.986	0.959	0
RPS12	0	0.390356	0.965	0.919	0
RPL8	0	0.409081	0.946	0.856	0
RPL12	0	0.435731	0.953	0.867	0
FTH1	0	0.406379	0.96	0.883	0
PCBP2	0	1.05062	0.796	0.466	0
RPS26	0	-0.925263	0.91	0.916	0
RPL41	0	0.588218	0.95	0.872	0
BTG1	0	0.580915	0.981	0.937	0
RPLP0	0	0.45362	0.944	0.849	0
SOCS1	0	1.01246	0.69	0.4	0
MYL12A	0	0.556575	0.93	0.817	0
RPS28	0	0.444064	0.969	0.9	0
FTL	0	0.654277	0.95	0.827	0
ATP5F1E	0	0.459906	0.928	0.818	0
RPS21	0	0.455513	0.964	0.868	0
TSC22D3	0	0.562655	0.843	0.657	0
IFITM2	2.13351e-304	0.702013	0.867	0.714	7.68106e-300
DDX5	6.28842e-302	-0.542651	0.845	0.885	2.26396e-297
RPS14	9.957e-299	0.375533	0.959	0.896	3.58472e-294
RPL39	4.87503e-298	0.383351	0.958	0.888	1.75511e-293
ZNF683	5.3605e-297	-0.894789	0.484	0.645	1.92989e-292
VIM	5.9709e-294	0.452394	0.957	0.896	2.14964e-289
S100A10	8.11544e-293	0.554698	0.823	0.646	2.92172e-288
RPL37	1.02892e-290	0.386914	0.954	0.879	3.70432e-286
JUND	2.80351e-290	-1.29713	0.295	0.464	1.00932e-285
RPL22	3.25795e-288	0.456027	0.901	0.768	1.17293e-283
RPL19	1.59898e-284	0.35318	0.963	0.903	5.75665e-280
RPS24	1.98224e-284	0.345301	0.961	0.897	7.13648e-280
MALAT1	6.1666e-283	-0.672708	0.999	0.999	2.2201e-278
RPL6	1.24364e-280	0.382116	0.952	0.865	4.47735e-276
TXNIP	1.9948e-280	0.621945	0.874	0.728	7.18167e-276
RPS29	1.90309e-279	0.383808	0.942	0.856	6.85149e-275
RPS13	2.8788e-279	0.387194	0.948	0.863	1.03643e-274
AOAH	9.05565e-275	-0.905166	0.259	0.454	3.26022e-270
FAU	1.39417e-273	0.349845	0.959	0.882	5.01929e-269
RPL35A	8.54672e-273	0.377803	0.949	0.866	3.07699e-268
RPL37A	9.06532e-273	0.394882	0.934	0.831	3.26369e-268
RPL5	7.03849e-270	0.43152	0.926	0.812	2.534e-265
DUSP2	1.90771e-269	0.798237	0.708	0.506	6.86814e-265
RPLP2	7.1535e-264	0.356654	0.957	0.881	2.5754e-259
RPL36A	1.43459e-263	0.418569	0.92	0.807	5.16481e-259
SERF2	5.43287e-263	0.377396	0.93	0.82	1.95594e-258
RPL14	7.28141e-263	0.36353	0.952	0.868	2.62145e-258
CCL4L2	3.20637e-259	1.14092	0.479	0.271	1.15436e-254
LINC01871	1.09521e-258	0.831647	0.454	0.265	3.94298e-254
RPL36	2.87996e-258	0.36358	0.949	0.855	1.03684e-253
MT2A	1.19794e-254	0.81637	0.802	0.652	4.31283e-250
RPL28	7.24608e-250	0.317541	0.976	0.94	2.60873e-245
TMA7	3.73479e-249	0.395133	0.904	0.775	1.3446e-244
RPS8	2.41136e-240	0.342396	0.963	0.891	8.68137e-236
RPL30	6.46442e-237	0.332903	0.971	0.918	2.32732e-232
ERAP2	1.21024e-236	-0.75188	0.133	0.307	4.35709e-232
RPL7A	3.50279e-236	0.326455	0.96	0.89	1.26108e-231
RPS15A	6.82498e-231	0.318011	0.97	0.918	2.45713e-226
CYTIP	5.722e-226	0.394828	0.809	0.635	2.06003e-221
ATP5ME	1.33747e-221	0.448323	0.632	0.424	4.81518e-217
RPS4X	2.07158e-220	0.323491	0.959	0.901	7.45809e-216
RPS25	1.41293e-219	0.327022	0.956	0.878	5.08683e-215
RPSA	4.55496e-218	0.362445	0.921	0.823	1.63988e-213
RPL29	5.00879e-212	0.338965	0.943	0.855	1.80326e-207
RPL15	3.76244e-206	0.32239	0.937	0.847	1.35455e-201
DDX17	1.16909e-203	-0.746244	0.513	0.631	4.20897e-199
RPL18A	8.58446e-200	0.317913	0.955	0.881	3.09058e-195
RPS15	2.74504e-198	0.284876	0.965	0.901	9.88271e-194
RPS5	1.31871e-197	0.349986	0.907	0.795	4.74762e-193
RPL10	2.59696e-196	0.290461	0.981	0.944	9.34956e-192
ARPC1B	1.7158e-191	0.381558	0.83	0.687	6.17722e-187
ISG20	2.8551e-190	0.652937	0.689	0.511	1.02789e-185
ACTB	3.93973e-190	0.328201	0.989	0.964	1.41838e-185
S100A6	3.553e-189	0.425532	0.904	0.784	1.27915e-184
TPT1	5.29079e-189	0.327114	0.952	0.908	1.90479e-184
RPS27	6.62794e-189	0.309104	0.976	0.949	2.38619e-184
RPS19	5.59396e-186	0.362914	0.967	0.915	2.01394e-181
ATP5MD	1.57506e-185	0.3884	0.723	0.531	5.67054e-181
RPS3	2.66538e-183	0.285973	0.96	0.903	9.59591e-179
DDT	5.22457e-183	0.374986	0.282	0.13	1.88095e-178
RPL18	1.51337e-182	0.293185	0.954	0.87	5.44844e-178
KLRC4	2.957e-180	-0.808724	0.268	0.422	1.06458e-175
UBL5	5.65036e-179	0.350367	0.804	0.64	2.03424e-174
IFITM1	2.33037e-176	0.542546	0.934	0.848	8.38979e-172
KMT2A	3.40153e-176	-0.833571	0.245	0.389	1.22462e-171
ROMO1	3.45947e-172	0.384233	0.569	0.38	1.24548e-167
AHNAK	3.5679e-172	-0.745806	0.523	0.624	1.28452e-167
CD81	7.5775e-172	-0.803881	0.252	0.386	2.72805e-167
IGFLR1	2.21139e-171	0.415218	0.296	0.146	7.96145e-167
H3F3B	4.09777e-171	0.32653	0.954	0.88	1.47528e-166
LTB	1.75575e-169	0.698482	0.652	0.502	6.32104e-165
KLRD1	1.96687e-169	0.66835	0.303	0.156	7.08114e-165
SRP14	1.35435e-167	0.327777	0.849	0.7	4.87593e-163
CCND3	2.18239e-167	0.385869	0.624	0.436	7.85704e-163
RPLP1	2.18704e-166	0.270104	0.979	0.948	7.87377e-162
RPL26	4.73555e-165	0.280419	0.952	0.885	1.70489e-160
COMMD6	1.32289e-164	0.348741	0.805	0.644	4.76266e-160
DYNLT1	8.61621e-164	0.354706	0.502	0.316	3.10201e-159
PDE7A	2.05336e-163	-0.811425	0.15	0.286	7.3925e-159
FKBP1A	5.14152e-163	0.408888	0.601	0.427	1.85105e-158
TMSB4X	7.96583e-163	0.254684	0.988	0.967	2.86786e-158
FXYD5	9.35138e-162	0.375365	0.85	0.712	3.36668e-157
RPS3A	4.56617e-161	0.301094	0.952	0.882	1.64391e-156
OST4	3.39649e-160	0.335003	0.842	0.694	1.2228e-155
MBNL1	1.089e-158	-0.64482	0.578	0.656	3.92061e-154
COX7C	3.52222e-158	0.320189	0.859	0.716	1.26807e-153
DDIT4	2.38758e-157	0.49412	0.666	0.501	8.59577e-153
IRF1	4.68751e-157	-0.676421	0.407	0.53	1.6876e-152
RPL9	2.05995e-155	0.315087	0.912	0.798	7.41624e-151
RPS16	2.08899e-154	0.292613	0.936	0.837	7.52079e-150
RPS7	3.81355e-154	0.262928	0.956	0.889	1.37296e-149
RESF1	1.1911e-153	-0.638244	0.615	0.685	4.28819e-149
HERPUD1	2.14292e-153	0.410083	0.497	0.323	7.71494e-149
LY6E	1.32746e-152	0.520082	0.811	0.674	4.77911e-148
RACK1	8.63516e-152	0.290915	0.929	0.832	3.10883e-147
HSPB1	9.75565e-152	0.374247	0.48	0.304	3.51223e-147
TUBA4A	1.05511e-150	0.40276	0.666	0.499	3.79859e-146
UQCRQ	2.39194e-147	0.34268	0.583	0.401	8.61144e-143
SNHG8	8.25954e-147	0.37397	0.461	0.291	2.9736e-142
TSTD1	2.81122e-146	0.355074	0.523	0.343	1.0121e-141
RHOC	1.20552e-145	0.391906	0.465	0.299	4.3401e-141
PFN1	1.46671e-145	0.275081	0.961	0.908	5.28047e-141
S100A4	4.82934e-143	0.446444	0.879	0.788	1.73866e-138
PPIA	2.10769e-142	0.315924	0.911	0.802	7.58812e-138
NFKBIA	3.75131e-141	0.453544	0.678	0.509	1.35055e-136
RAC2	7.54422e-141	0.303531	0.9	0.795	2.71607e-136
GAPDH	2.70074e-140	0.427772	0.942	0.876	9.72322e-136
FLT3LG	1.81317e-137	0.415616	0.455	0.297	6.52778e-133
NACA	9.10055e-137	0.275525	0.921	0.817	3.27638e-132
COX17	1.01739e-136	0.337795	0.485	0.317	3.66281e-132
IL7R	2.90087e-136	0.542756	0.426	0.272	1.04437e-131
RPS27L	1.31336e-133	0.423813	0.6	0.44	4.72837e-129
RPL24	3.84788e-133	0.273939	0.932	0.819	1.38531e-128
COX7A2	3.98913e-133	0.308151	0.739	0.574	1.43617e-128
FLOT1	7.47971e-133	0.337189	0.258	0.131	2.69284e-128
HNRNPU	8.10557e-133	-0.577456	0.522	0.6	2.91817e-128
RPL10A	1.43802e-132	0.284334	0.916	0.817	5.17717e-128
PSME2	6.06115e-132	0.342789	0.781	0.632	2.18214e-127
RPL23A	2.6825e-131	0.255021	0.944	0.867	9.65754e-127
SMDT1	5.48781e-131	0.34893	0.477	0.314	1.97572e-126
TRAPPC1	2.468e-130	0.31181	0.654	0.482	8.88531e-126
FKBP5	7.11533e-130	0.323542	0.42	0.26	2.56166e-125
GPR174	2.18868e-129	-0.680565	0.321	0.438	7.87967e-125
ATP5MF	6.14639e-129	0.320655	0.665	0.501	2.21282e-124
PTPN22	9.04832e-129	-0.71521	0.331	0.442	3.25758e-124
TXN	8.73394e-128	0.340355	0.555	0.39	3.14439e-123
LINC01578	4.22581e-127	-0.752472	0.165	0.279	1.52138e-122
PSME1	4.61688e-127	0.293842	0.888	0.762	1.66217e-122
RHOA	6.43137e-126	0.290147	0.838	0.719	2.31542e-121
BAX	5.10395e-122	0.422122	0.571	0.413	1.83752e-117
PSMB9	8.9227e-122	0.347812	0.853	0.739	3.21235e-117
UQCR10	2.34873e-120	0.295763	0.704	0.536	8.45591e-116
ELOB	2.50335e-120	0.28551	0.771	0.614	9.01258e-116
POLR2L	1.85169e-119	0.297049	0.641	0.479	6.66644e-115
RGS10	2.43318e-119	0.327374	0.584	0.42	8.75994e-115
ANAPC16	3.28805e-119	0.28627	0.665	0.499	1.18376e-114
NPC2	1.41118e-118	0.317786	0.298	0.167	5.08052e-114
SELENOH	3.419e-118	0.298302	0.615	0.454	1.23091e-113
CLPP	4.16899e-118	0.321372	0.406	0.258	1.50092e-113
NDUFA1	3.95628e-117	0.292228	0.705	0.542	1.42434e-112
EEF1B2	4.62161e-117	0.29617	0.86	0.73	1.66387e-112
ABRACL	4.72538e-117	0.299704	0.609	0.447	1.70123e-112
CHCHD2	2.62231e-116	0.283129	0.817	0.68	9.44083e-112
GNG5	4.13845e-116	0.3386	0.672	0.517	1.48993e-111
COX6B1	2.15177e-115	0.271845	0.779	0.626	7.7468e-111
HLA-DPB1	2.31875e-115	-0.45195	0.661	0.699	8.34797e-111
ARGLU1	2.19679e-114	-0.6629	0.397	0.494	7.90888e-110
ARHGDIB	8.78121e-114	0.251401	0.933	0.849	3.16141e-109
COX6C	9.85893e-114	0.276235	0.772	0.622	3.54941e-109
EML4	3.80074e-113	-0.626772	0.447	0.534	1.36834e-108
ANKRD44	4.05468e-113	-0.653082	0.388	0.484	1.45977e-108
PIK3IP1	6.51398e-113	0.294175	0.479	0.321	2.34516e-108
NME2	7.22104e-113	0.320999	0.561	0.41	2.59972e-108
GTF3A	6.8672e-112	0.28396	0.518	0.357	2.47233e-107
UCP2	2.7718e-111	0.345957	0.569	0.419	9.97904e-107
NDUFB2	4.20305e-111	0.298467	0.637	0.48	1.51318e-106
S100A11	6.32599e-111	0.375889	0.815	0.711	2.27748e-106
NAA38	8.83713e-111	0.293013	0.428	0.281	3.18154e-106
MYL6	1.93596e-110	0.255325	0.918	0.834	6.96983e-106
PIN4	2.48054e-110	0.271812	0.297	0.169	8.93045e-106
NDUFB1	7.09901e-110	0.295503	0.472	0.32	2.55578e-105
SRGN	9.36278e-110	0.26328	0.927	0.853	3.37079e-105
ATP5PD	1.21433e-109	0.293935	0.533	0.374	4.37185e-105
C4orf48	3.35286e-109	0.289776	0.458	0.305	1.2071e-104
OGT	4.15579e-108	-0.727111	0.23	0.341	1.49617e-103
SNHG6	5.11146e-108	0.300778	0.646	0.484	1.84023e-103
LGALS1	3.94686e-107	0.538148	0.619	0.49	1.42095e-102
PAG1	7.58502e-107	-0.705557	0.219	0.326	2.73076e-102
THEMIS	9.30551e-107	-0.652354	0.331	0.433	3.35017e-102
ITGB2	9.90365e-107	-0.415058	0.666	0.699	3.56551e-102
ATP5MG	1.07815e-106	0.255831	0.844	0.714	3.88154e-102
CSTB	1.40577e-106	0.3133	0.685	0.528	5.06105e-102
TRBC1	2.91615e-106	0.476692	0.389	0.26	1.04987e-101
UQCR11	3.57518e-106	0.263533	0.796	0.652	1.28714e-101
BOD1L1	4.33974e-106	-0.618453	0.167	0.274	1.56239e-101
MYL12B	4.46806e-106	0.275855	0.88	0.763	1.60859e-101
EEF1G	4.74247e-106	0.289559	0.799	0.667	1.70738e-101
JUN	1.15669e-105	-0.47884	0.612	0.68	4.16432e-101
MYH9	1.55509e-105	-0.488109	0.672	0.698	5.59864e-101
CARD16	5.9116e-105	0.327625	0.541	0.387	2.1283e-100
HINT1	1.27118e-103	0.259594	0.817	0.687	4.57652e-99
PEBP1	2.34964e-103	0.284575	0.561	0.402	8.45916e-99
GPX4	2.44892e-103	0.293936	0.57	0.414	8.81661e-99
STK17A	1.01542e-102	-0.420884	0.739	0.753	3.65571e-98
COX8A	2.88822e-102	0.284871	0.701	0.554	1.03982e-97
TRADD	8.37085e-102	0.284009	0.301	0.178	3.01367e-97
DUSP1	1.73988e-101	0.489012	0.686	0.575	6.26393e-97
COX5A	3.45652e-101	0.371195	0.619	0.476	1.24442e-96
RASAL3	3.49035e-101	-0.538336	0.434	0.52	1.2566e-96
SUMO2	6.86065e-101	0.261323	0.806	0.675	2.46997e-96
IFI6	2.00585e-100	0.522351	0.493	0.359	7.22145e-96
GABARAP	3.1409e-100	0.266722	0.782	0.637	1.13079e-95
LCP1	2.52688e-99	-0.423461	0.79	0.784	9.09726e-95
SNRPN	7.33349e-99	0.260343	0.408	0.267	2.6402e-94
MACF1	1.36038e-98	-0.730569	0.335	0.431	4.89764e-94
XIST	2.89935e-98	-0.997256	0.182	0.285	1.04382e-93
PRDX2	7.58818e-98	0.304016	0.402	0.268	2.73189e-93
ATP6V1G1	9.60261e-98	0.2744	0.648	0.487	3.45713e-93
TNFAIP3	2.6061e-97	-0.615433	0.602	0.664	9.38248e-93
MIF	1.21791e-96	0.262702	0.84	0.708	4.38473e-92
COX6A1	6.08469e-95	0.25003	0.81	0.674	2.19061e-90
BPTF	1.12589e-94	-0.62056	0.249	0.348	4.05344e-90
TMEM243	3.51568e-94	0.261567	0.348	0.221	1.26571e-89
KLRK1	5.09464e-94	-0.484431	0.596	0.658	1.83417e-89
C19orf53	6.50739e-94	0.278972	0.591	0.441	2.34279e-89
CTSC	2.52686e-93	0.309275	0.683	0.549	9.09719e-89
CTSA	5.06647e-93	0.328008	0.477	0.339	1.82403e-88
ACTG1	9.48484e-93	0.267983	0.95	0.887	3.41473e-88
COX5B	1.89321e-92	0.253106	0.724	0.572	6.81592e-88
ALDOA	3.12324e-92	0.269386	0.759	0.623	1.12443e-87
MCL1	1.16868e-91	-0.552395	0.526	0.588	4.20747e-87
LDHB	1.18063e-91	0.312079	0.73	0.597	4.25051e-87
DBI	3.4376e-91	0.255662	0.613	0.463	1.23761e-86
TOMM5	5.18055e-91	0.259684	0.465	0.326	1.8651e-86
TAGLN2	7.74157e-91	0.292581	0.698	0.561	2.78712e-86
OAS1	8.19561e-91	0.48111	0.316	0.2	2.95058e-86
PGAM1	2.98744e-90	0.314144	0.63	0.493	1.07554e-85
TRG-AS1	1.62191e-88	0.253388	0.287	0.174	5.83921e-84
SYNE1	2.37961e-88	-0.612994	0.261	0.36	8.56706e-84
ZNF292	1.75511e-87	-0.619458	0.23	0.326	6.31873e-83
TSPO	2.43295e-87	0.261451	0.578	0.436	8.7591e-83
IRF7	2.6944e-87	0.363391	0.386	0.263	9.70038e-83
SLC2A3	7.56143e-87	-0.540036	0.472	0.545	2.72226e-82
PCED1B-AS1	8.30517e-87	0.267898	0.756	0.621	2.99003e-82
GZMK	1.15299e-86	0.446208	0.651	0.563	4.15098e-82
SH2D2A	1.89211e-86	0.26343	0.481	0.344	6.81197e-82
RAN	2.577e-86	0.271048	0.715	0.572	9.27771e-82
SRRM2	4.86635e-86	-0.61402	0.387	0.463	1.75198e-81
NOSIP	8.92801e-86	0.312863	0.35	0.23	3.21426e-81
LITAF	1.47116e-85	0.265896	0.484	0.346	5.29646e-81
PREX1	1.51667e-85	-0.601397	0.223	0.317	5.4603e-81
HOPX	1.59292e-85	0.552475	0.408	0.297	5.73483e-81
NFATC2	2.25306e-85	-0.546001	0.346	0.437	8.11148e-81
ENO1	2.5538e-85	0.270438	0.678	0.544	9.1942e-81
CALM3	7.23649e-85	0.284887	0.604	0.464	2.60528e-80
PRKCQ-AS1	1.97323e-83	0.286202	0.271	0.163	7.10403e-79
UBE2L6	6.70615e-83	0.339422	0.635	0.499	2.41435e-78
LINC01138	4.21944e-82	0.28131	0.501	0.367	1.51908e-77
ACTR2	6.16321e-82	-0.534412	0.427	0.494	2.21888e-77
PHPT1	4.91619e-81	0.250134	0.363	0.241	1.76993e-76
LGALS9	2.22234e-80	0.307127	0.256	0.155	8.00086e-76
C12orf57	2.54375e-80	0.253585	0.674	0.538	9.15799e-76
CD96	3.50191e-80	-0.456853	0.619	0.656	1.26076e-75
FYB1	1.19844e-79	-0.351999	0.788	0.782	4.31462e-75
ITGA4	4.23243e-79	-0.569561	0.398	0.474	1.52376e-74
ID2	5.87417e-79	0.280157	0.582	0.448	2.11482e-74
OGA	9.27786e-79	-0.611826	0.264	0.352	3.34021e-74
BST2	1.51057e-78	0.280136	0.669	0.539	5.43837e-74
ZFP36	2.22911e-78	0.352154	0.863	0.799	8.02524e-74
VSIR	2.23378e-78	0.262601	0.382	0.26	8.04205e-74
IQGAP1	1.14634e-76	-0.491348	0.504	0.559	4.12706e-72
SYNE2	1.28075e-75	-0.597399	0.445	0.508	4.61094e-71
CST7	2.67224e-75	0.30755	0.822	0.724	9.6206e-71
TPI1	1.07352e-74	0.285485	0.721	0.601	3.86488e-70
JAK3	2.35844e-74	-0.548936	0.231	0.32	8.49087e-70
CCL3	2.40431e-74	0.489517	0.264	0.166	8.65601e-70
ZEB2	2.5394e-74	-0.537852	0.165	0.253	9.14233e-70
CD7	2.05374e-73	0.348765	0.7	0.591	7.39387e-69
CYTOR	4.66871e-73	-0.508062	0.505	0.563	1.68083e-68
CAPG	5.19686e-73	0.273902	0.491	0.363	1.87097e-68
XCL1	7.6965e-73	0.385242	0.298	0.191	2.77089e-68
CCNL1	8.02812e-73	-0.597763	0.325	0.403	2.89028e-68
SAMSN1	7.02056e-72	-0.621371	0.446	0.515	2.52754e-67
TAPBP	9.83765e-72	-0.440976	0.559	0.6	3.54175e-67
N4BP2L2	2.47352e-71	-0.521038	0.478	0.539	8.90518e-67
ATF7IP	2.14074e-70	-0.537762	0.252	0.336	7.7071e-66
ITGAE	3.07478e-70	-0.61475	0.333	0.404	1.10698e-65
PHF3	1.15272e-68	-0.516636	0.224	0.31	4.15001e-64
PKM	5.10838e-68	0.268281	0.653	0.533	1.83912e-63
SMCHD1	1.83061e-67	-0.490855	0.452	0.517	6.59057e-63
ISG15	3.31377e-67	0.649076	0.522	0.417	1.19302e-62
HLA-DPA1	5.1369e-67	-0.316382	0.708	0.724	1.84939e-62
ABHD17A	1.22322e-66	-0.536668	0.188	0.265	4.40384e-62
WNK1	1.50812e-66	-0.521845	0.323	0.398	5.42952e-62
SF3B1	4.46368e-65	-0.455229	0.488	0.536	1.60701e-60
RORA	4.59361e-65	-0.557688	0.225	0.308	1.65379e-60
LCP2	1.87637e-64	-0.378288	0.652	0.679	6.75529e-60
LNPEP	5.68139e-63	-0.524628	0.297	0.372	2.04541e-58
FASLG	1.10524e-61	-0.488515	0.213	0.294	3.9791e-57
PRRC2B	1.20376e-60	-0.488509	0.221	0.299	4.33378e-56
XRN1	3.14519e-60	-0.527575	0.249	0.326	1.13233e-55
IKZF3	8.38866e-60	-0.525539	0.492	0.536	3.02009e-55
PCM1	4.26056e-58	-0.550133	0.27	0.342	1.53389e-53
FYN	4.76577e-58	-0.465745	0.479	0.536	1.71577e-53
SON	8.11931e-58	-0.331601	0.728	0.723	2.92311e-53
GNAS	2.62327e-57	-0.529488	0.551	0.56	9.44431e-53
RASGRP1	5.64516e-57	-0.503006	0.195	0.268	2.03237e-52
CCL4	8.67398e-57	0.658251	0.761	0.719	3.12281e-52
CDKN1B	5.42236e-56	-0.448674	0.348	0.415	1.95216e-51
CD8B	1.34883e-55	0.338997	0.707	0.642	4.85607e-51
SEPTIN9	1.39645e-55	-0.367472	0.502	0.549	5.02749e-51
RNF213	1.7348e-54	-0.458752	0.69	0.693	6.24561e-50
DDX6	1.06059e-53	-0.452439	0.319	0.386	3.81834e-49
IFNG	1.08111e-53	-0.527427	0.189	0.266	3.89222e-49
ACTN4	1.46815e-53	-0.432373	0.414	0.467	5.28563e-49
ARAP2	1.824e-53	-0.484107	0.279	0.35	6.56677e-49
LBR	5.80662e-52	-0.48329	0.25	0.317	2.0905e-47
APBB1IP	1.63379e-51	-0.398543	0.525	0.552	5.88196e-47
EFHD2	2.10537e-51	-0.442334	0.2	0.267	7.57974e-47
ARHGAP30	1.58505e-50	-0.438187	0.368	0.424	5.70649e-46
RBL2	3.62987e-50	-0.449723	0.348	0.411	1.30683e-45
UTRN	3.92477e-50	-0.507956	0.283	0.349	1.413e-45
CD6	6.28599e-50	-0.424485	0.445	0.494	2.26308e-45
NR3C1	2.15282e-49	-0.515623	0.4	0.45	7.75059e-45
NKTR	1.02118e-48	-0.551781	0.243	0.313	3.67646e-44
SETX	1.30311e-48	-0.476911	0.201	0.268	4.69145e-44
RBM25	1.63885e-48	-0.489846	0.406	0.454	5.90018e-44
ARHGEF1	3.07777e-48	-0.411887	0.474	0.522	1.10806e-43
MATR3.1	5.1234e-48	-0.411822	0.358	0.413	1.84453e-43
FUS	6.03676e-47	-0.391114	0.625	0.644	2.17336e-42
CEP350	7.54703e-47	-0.484494	0.212	0.278	2.71708e-42
ITGB1	1.10631e-46	-0.427451	0.458	0.505	3.98293e-42
HLA-DRB1	1.22324e-46	-0.291979	0.694	0.713	4.4039e-42
DDX3X	1.65962e-46	-0.478952	0.356	0.409	5.97496e-42
HIST1H4C	5.18075e-46	0.44021	0.506	0.407	1.86517e-41
VPS13C	6.35438e-46	-0.488563	0.285	0.347	2.2877e-41
PTBP3	2.85127e-45	-0.470165	0.262	0.322	1.02652e-40
TNKS2	8.08987e-45	-0.406026	0.184	0.25	2.91251e-40
SERINC1	8.78694e-44	-0.355605	0.284	0.348	3.16347e-39
STOM	2.91133e-43	-0.37323	0.348	0.408	1.04814e-38
ICOS	4.55428e-43	-0.47585	0.213	0.275	1.63963e-38
SUN2	6.41929e-43	-0.334853	0.455	0.503	2.31107e-38
CAMK4	6.14083e-42	-0.481389	0.316	0.374	2.21082e-37
RBM39	8.52714e-42	-0.417419	0.527	0.552	3.06994e-37
HMGA1	2.46699e-41	-0.342986	0.288	0.35	8.88166e-37
EVI2B	6.2423e-41	-0.396454	0.404	0.447	2.24735e-36
IL16	2.05744e-40	-0.368404	0.435	0.473	7.40719e-36
ATP2B4	2.48331e-40	-0.436803	0.251	0.311	8.94043e-36
SLFN5	5.24291e-40	-0.404027	0.464	0.503	1.88755e-35
ATRX	9.14733e-40	-0.452847	0.383	0.426	3.29322e-35
HNRNPD	1.08045e-39	-0.420624	0.258	0.311	3.88985e-35
NR4A2	1.1809e-39	-0.503135	0.323	0.385	4.25148e-35
ANKRD11	1.25959e-39	-0.448737	0.278	0.333	4.53476e-35
MYCBP2	2.16761e-39	-0.462449	0.345	0.395	7.80383e-35
BTG2	6.10717e-39	-0.39362	0.383	0.443	2.1987e-34
SAT1	9.6356e-39	0.38415	0.52	0.423	3.46901e-34
SRSF7	1.60038e-38	-0.39697	0.604	0.62	5.76168e-34
EIF4G2	1.87337e-38	-0.391563	0.515	0.538	6.74451e-34
SPTAN1	2.54039e-38	-0.419854	0.309	0.36	9.14591e-34
SMARCA2	3.81231e-38	-0.451296	0.262	0.317	1.37251e-33
GLG1	7.30058e-38	-0.394532	0.249	0.306	2.62836e-33
PPP1R12A	1.40886e-37	-0.409568	0.39	0.43	5.07219e-33
FMNL1	1.63198e-37	-0.396579	0.368	0.416	5.87545e-33
NCOR1	1.63916e-37	-0.403664	0.527	0.538	5.90131e-33
STK17B	2.70774e-37	-0.367154	0.625	0.639	9.7484e-33
TMEM259	3.89773e-37	-0.449921	0.218	0.274	1.40326e-32
PLEKHF1	6.26779e-37	-0.319976	0.239	0.298	2.25653e-32
RANBP2	8.80677e-37	-0.433918	0.271	0.326	3.17061e-32
EIF3A	2.34942e-36	-0.403388	0.306	0.355	8.45839e-32
SPATA13	6.4222e-36	-0.404559	0.222	0.278	2.31212e-31
CANX	1.04056e-35	-0.402097	0.35	0.393	3.74622e-31
HSP90B1	1.07705e-35	-0.365275	0.534	0.549	3.87759e-31
DYNC1H1	1.12102e-35	-0.425778	0.324	0.373	4.03591e-31
ZNF638	1.6916e-35	-0.425433	0.208	0.264	6.0901e-31
PNN	7.37996e-35	-0.412	0.325	0.375	2.65693e-30
BCLAF1	9.99702e-35	-0.459791	0.314	0.361	3.59913e-30
GBP5	2.93736e-34	-0.366243	0.429	0.471	1.05751e-29
LASP1	9.24739e-34	-0.400468	0.277	0.326	3.32925e-29
RSRP1	9.44827e-34	-0.464363	0.478	0.506	3.40157e-29
PDE4B	1.02089e-33	-0.394539	0.332	0.381	3.6754e-29
NLRC3	1.26751e-33	-0.477062	0.218	0.271	4.56329e-29
GNAI2	3.72467e-33	-0.392413	0.384	0.413	1.34096e-28
F2R	6.35025e-33	-0.359674	0.2	0.256	2.28622e-28
WIPF1	7.39736e-33	-0.353992	0.583	0.586	2.6632e-28
DIAPH1	1.30986e-32	-0.394167	0.333	0.374	4.71577e-28
TRAF3IP3	1.68917e-32	-0.368008	0.581	0.584	6.08134e-28
IDS	1.76697e-32	-0.423118	0.413	0.443	6.36145e-28
STAT3	2.01004e-32	-0.415006	0.399	0.436	7.23656e-28
GRK2	3.06434e-32	-0.402636	0.201	0.252	1.10322e-27
CLTC	5.22875e-32	-0.382706	0.202	0.253	1.88246e-27
PRPF8	6.02271e-32	-0.385538	0.282	0.331	2.1683e-27
STK4	2.2763e-31	-0.33634	0.605	0.612	8.19512e-27
PARP14	2.37548e-31	-0.492509	0.203	0.254	8.55219e-27
RABGAP1L	2.84475e-31	-0.445871	0.28	0.327	1.02417e-26
FNBP1	4.11317e-31	-0.367048	0.495	0.515	1.48082e-26
RAD21	4.17987e-31	-0.343389	0.398	0.435	1.50484e-26
REL	4.27321e-31	-0.450998	0.292	0.34	1.53844e-26
ST8SIA4	7.69027e-31	-0.385741	0.223	0.273	2.76865e-26
TACC1	3.11462e-30	-0.386488	0.206	0.255	1.12132e-25
HMGB2	6.20598e-30	0.271264	0.469	0.383	2.23428e-25
TPR	9.99263e-30	-0.37665	0.42	0.449	3.59755e-25
EPB41	2.69915e-29	-0.36074	0.216	0.268	9.71748e-25
CAPZA1	2.86237e-29	-0.383029	0.345	0.381	1.03051e-24
SH3KBP1	3.69466e-29	-0.351928	0.457	0.478	1.33015e-24
CYLD	7.60628e-29	-0.412439	0.307	0.349	2.73841e-24
ITGAL	8.23903e-29	-0.375488	0.278	0.324	2.96622e-24
HLA-DRA	9.80376e-29	-0.318271	0.468	0.503	3.52955e-24
TOX	3.8025e-28	-0.428384	0.244	0.29	1.36897e-23
BIRC6	5.36071e-28	-0.42579	0.231	0.277	1.92996e-23
GZMB	5.86173e-28	0.391412	0.368	0.312	2.11034e-23
SRSF2	5.99998e-28	-0.349374	0.506	0.525	2.16011e-23
TM9SF2	7.49113e-28	-0.345019	0.214	0.26	2.69696e-23
TMC8	1.18976e-27	-0.39504	0.298	0.343	4.28336e-23
NIN	1.61598e-27	-0.411116	0.21	0.256	5.81784e-23
USP15	1.95615e-27	-0.416262	0.368	0.403	7.04255e-23
NCKAP1L	2.04596e-27	-0.390596	0.244	0.287	7.36585e-23
ANKRD12	2.18539e-27	-0.36171	0.593	0.596	7.86784e-23
ZNF800	4.1519e-27	-0.354108	0.227	0.274	1.49477e-22
HMGN2	4.55927e-27	0.283848	0.705	0.614	1.64143e-22
SLF1	4.87826e-27	-0.437779	0.24	0.285	1.75627e-22
ADAR	4.91361e-27	-0.367704	0.403	0.433	1.769e-22
CD46	6.02268e-27	-0.389311	0.245	0.29	2.16828e-22
HNRNPLL	1.02463e-26	-0.389674	0.216	0.261	3.68886e-22
SLC2A4RG	1.24867e-26	-0.361399	0.212	0.257	4.49545e-22
MIR4435-2HG	2.03472e-26	-0.373529	0.271	0.313	7.32539e-22
TMX4	2.76138e-26	-0.389858	0.333	0.368	9.94151e-22
EPS15	4.15148e-26	-0.364508	0.23	0.275	1.49462e-21
PDE4DIP	6.02571e-26	-0.391795	0.204	0.25	2.16938e-21
STAT4	7.78463e-26	-0.393644	0.284	0.325	2.80262e-21
DDX24	8.39129e-26	-0.303928	0.602	0.599	3.02103e-21
ITK	8.87897e-26	-0.379435	0.358	0.395	3.19661e-21
SMG1	9.25336e-26	-0.449414	0.231	0.275	3.3314e-21
ARID4B	1.16413e-25	-0.367914	0.377	0.407	4.19112e-21
ITM2C	2.3424e-25	-0.256901	0.558	0.587	8.43311e-21
KLRB1	2.35731e-25	-0.373215	0.222	0.273	8.48679e-21
BCL11B	2.53964e-25	-0.344277	0.379	0.415	9.14321e-21
RALGAPA1	3.44767e-25	-0.42533	0.214	0.259	1.24123e-20
LDLRAD4	6.06155e-25	-0.366569	0.276	0.318	2.18228e-20
SYNRG	8.74858e-25	-0.368391	0.417	0.441	3.14966e-20
LUC7L3	1.03583e-24	-0.41763	0.346	0.379	3.72918e-20
PHIP	1.19241e-24	-0.392951	0.274	0.315	4.29292e-20
PNISR	1.66888e-24	-0.377639	0.55	0.554	6.00829e-20
BAZ1B	1.9467e-24	-0.350002	0.225	0.267	7.00851e-20
EMB	2.50752e-24	-0.344228	0.551	0.55	9.02756e-20
TC2N	2.72798e-24	-0.415588	0.363	0.398	9.82126e-20
NCL	2.76777e-24	-0.258547	0.637	0.624	9.96454e-20
PRRC2C	4.68988e-24	-0.295165	0.618	0.607	1.68845e-19
JAK1	6.43288e-24	-0.301572	0.619	0.609	2.31597e-19
TLN1	1.06906e-23	-0.33096	0.425	0.446	3.84884e-19
TAF15	1.52564e-23	-0.364528	0.339	0.371	5.49261e-19
PIK3CD	2.05984e-23	-0.386877	0.221	0.262	7.41584e-19
SFPQ	6.26053e-23	-0.340074	0.471	0.484	2.25392e-18
IL2RB	6.3552e-23	-0.290661	0.44	0.473	2.288e-18
AKAP13	6.39604e-23	-0.344075	0.476	0.494	2.3027e-18
LBH	9.4511e-23	-0.296017	0.431	0.456	3.40258e-18
DNM2	2.00424e-22	-0.330709	0.223	0.263	7.21567e-18
SMARCA5	5.88195e-22	-0.333722	0.229	0.268	2.11762e-17
EZR	8.15337e-22	-0.254263	0.564	0.569	2.93538e-17
SLC38A1	2.46007e-21	-0.338799	0.301	0.336	8.85673e-17
ITSN2	3.8573e-21	-0.382854	0.285	0.319	1.38871e-16
ROCK1	3.86395e-21	-0.372653	0.355	0.379	1.3911e-16
NRDC	5.4446e-21	-0.362124	0.231	0.268	1.96017e-16
NIBAN1	1.22792e-20	-0.337835	0.216	0.255	4.42077e-16
PTP4A2	1.73558e-20	-0.300034	0.406	0.426	6.24844e-16
TGFB1	2.52575e-20	-0.422312	0.397	0.405	9.09322e-16
BTN3A1	3.41703e-20	-0.325749	0.223	0.262	1.2302e-15
TGOLN2	3.72776e-20	-0.423363	0.329	0.353	1.34207e-15
AKNA	4.51121e-20	-0.382557	0.366	0.391	1.62413e-15
SCAF11	4.75723e-20	-0.353453	0.376	0.4	1.7127e-15
ARHGAP4	7.1485e-20	-0.341535	0.312	0.345	2.5736e-15
ANKHD1	1.50995e-19	-0.352163	0.231	0.267	5.43612e-15
LUC7L2	2.3658e-19	-0.371246	0.244	0.276	8.51737e-15
PRKACB	2.60824e-19	-0.314849	0.286	0.319	9.39018e-15
PLEC	2.84052e-19	-0.353625	0.241	0.277	1.02264e-14
PHYKPL	3.31843e-19	-0.461569	0.277	0.307	1.1947e-14
RBPJ	4.28579e-19	-0.323179	0.391	0.42	1.54297e-14
YPEL3	5.1093e-19	-0.330402	0.279	0.309	1.83945e-14
FNBP4	1.20287e-18	-0.414015	0.276	0.307	4.33056e-14
BRD2	2.15357e-18	-0.329988	0.363	0.385	7.75328e-14
ARHGAP9	2.86279e-18	-0.324249	0.465	0.478	1.03066e-13
KDM5A	4.47794e-18	-0.348781	0.246	0.28	1.61215e-13
KRAS	5.96771e-18	-0.294106	0.285	0.317	2.14849e-13
FOS	6.48701e-18	0.384282	0.449	0.396	2.33545e-13
ACTR3	7.60399e-18	-0.250238	0.606	0.592	2.73759e-13
RAB8B	1.20222e-17	-0.349758	0.23	0.261	4.32824e-13
HSPA5	3.42504e-17	-0.284378	0.455	0.468	1.23308e-12
CHD2	6.39701e-17	-0.37972	0.287	0.315	2.30305e-12
STK10	1.07806e-16	-0.330634	0.3	0.327	3.88123e-12
SRSF11	1.39513e-16	-0.346488	0.454	0.463	5.02274e-12
SMC1A	1.42241e-16	-0.336945	0.24	0.27	5.12098e-12
PTPN7	1.71965e-16	-0.359341	0.413	0.428	6.19107e-12
PARP8	2.72173e-16	-0.308736	0.439	0.455	9.79878e-12
ZC3HAV1	2.73591e-16	-0.342554	0.312	0.337	9.84982e-12
PIAS1	2.82159e-16	-0.331714	0.23	0.262	1.01583e-11
CD164	4.57454e-16	-0.305145	0.44	0.449	1.64693e-11
SET	9.44606e-16	-0.298839	0.401	0.411	3.40077e-11
MAP4	1.08564e-15	-0.303076	0.259	0.288	3.90852e-11
ATP2A3	1.20489e-15	-0.333697	0.258	0.287	4.33785e-11
DOCK10	2.00756e-15	-0.376085	0.266	0.294	7.22762e-11
WSB1	3.2785e-15	-0.352666	0.361	0.378	1.18033e-10
NIPBL	5.47223e-15	-0.338172	0.274	0.299	1.97011e-10
CCDC88C	6.92847e-15	-0.331778	0.268	0.295	2.49439e-10
TBCD	7.59953e-15	-0.332426	0.239	0.268	2.73598e-10
GRAP2	7.61412e-15	-0.344211	0.341	0.361	2.74123e-10
TAP2	8.10464e-15	-0.284028	0.364	0.381	2.91783e-10
H1FX	1.73064e-14	-0.423828	0.354	0.366	6.23065e-10
CCSER2	1.92611e-14	-0.320645	0.248	0.277	6.93436e-10
PRPF38B	2.57545e-14	-0.307891	0.342	0.364	9.27214e-10
TMX1	5.11066e-14	-0.27765	0.245	0.269	1.83994e-09
UBXN4	5.5021e-14	-0.305862	0.517	0.508	1.98087e-09
KIF2A	8.63765e-14	-0.295205	0.334	0.352	3.10973e-09
JAML	8.64143e-14	-0.322483	0.268	0.297	3.11109e-09
APOL6	9.3932e-14	-0.355639	0.293	0.317	3.38174e-09
SF1	1.12428e-13	-0.271712	0.561	0.552	4.04763e-09
SKIL	1.53979e-13	-0.288103	0.239	0.268	5.54357e-09
MBP	1.86369e-13	-0.311615	0.46	0.466	6.70966e-09
TMPO	1.96309e-13	-0.277847	0.249	0.278	7.0675e-09
ARHGEF3	2.58616e-13	-0.302907	0.313	0.336	9.31069e-09
GNG2	2.70568e-13	-0.336917	0.491	0.486	9.74097e-09
TRAM1	2.84912e-13	-0.264139	0.385	0.396	1.02574e-08
PIM1	2.95336e-13	-0.277323	0.391	0.407	1.06327e-08
HP1BP3	3.26999e-13	-0.284732	0.448	0.452	1.17726e-08
LY9	3.49398e-13	-0.252752	0.245	0.277	1.2579e-08
TTC3	3.76695e-13	-0.323337	0.227	0.254	1.35618e-08
SFXN1	4.20722e-13	-0.313186	0.255	0.28	1.51468e-08
CDC42SE1	4.45212e-13	-0.31512	0.332	0.35	1.60285e-08
KMT2E	4.72444e-13	-0.287512	0.524	0.515	1.70089e-08
TNRC6B	9.40311e-13	-0.367073	0.242	0.265	3.38531e-08
CYFIP2	2.23055e-12	-0.296544	0.353	0.369	8.03042e-08
G3BP1	2.56873e-12	-0.268002	0.247	0.271	9.24794e-08
MYO1F	3.62301e-12	-0.332072	0.267	0.291	1.30436e-07
SRPRA	5.81066e-12	-0.274196	0.334	0.35	2.09195e-07
GOLGA4	6.03391e-12	-0.340225	0.243	0.264	2.17233e-07
TAF7	6.17851e-12	-0.265225	0.316	0.334	2.22439e-07
DDX39B	8.00848e-12	-0.327552	0.402	0.41	2.88321e-07
CD63	1.25715e-11	-0.272686	0.534	0.525	4.52599e-07
HNRNPR	1.41189e-11	-0.270203	0.373	0.383	5.08308e-07
DGKZ	1.48934e-11	-0.276337	0.28	0.302	5.36192e-07
CLEC2D	1.72352e-11	-0.334134	0.46	0.457	6.20502e-07
SPN	1.82273e-11	-0.272854	0.368	0.379	6.56219e-07
VOPP1	2.23326e-11	-0.267368	0.248	0.269	8.0402e-07
ACAP1	2.40079e-11	-0.282278	0.63	0.611	8.64332e-07
SSBP4	2.43612e-11	-0.255038	0.304	0.322	8.77051e-07
PRPF4B	3.0712e-11	-0.355859	0.29	0.309	1.10569e-06
SEMA4D	3.53535e-11	-0.295816	0.368	0.379	1.2728e-06
PRKDC	5.30921e-11	-0.283688	0.234	0.256	1.91142e-06
PRKAR1A	5.42553e-11	-0.286668	0.311	0.327	1.9533e-06
TPM4	5.56915e-11	-0.293643	0.4	0.404	2.00501e-06
ZRANB2	7.71641e-11	-0.347908	0.321	0.336	2.77806e-06
GLIPR1	8.25222e-11	-0.273842	0.368	0.379	2.97096e-06
ATM	8.71939e-11	-0.329978	0.269	0.291	3.13915e-06
UBE3A	1.06e-10	-0.302712	0.239	0.261	3.8162e-06
BDP1	1.07241e-10	-0.331364	0.247	0.266	3.86088e-06
ABI1	2.77014e-10	-0.282966	0.24	0.261	9.97305e-06
MAP2K2	2.77252e-10	-0.261647	0.234	0.252	9.98162e-06
ELOVL5	3.66478e-10	-0.283163	0.294	0.309	1.31939e-05
KLRG1	4.65959e-10	-0.274836	0.24	0.269	1.67755e-05
SNRNP200	6.36367e-10	-0.284818	0.274	0.292	2.29105e-05
RASSF1	9.97842e-10	-0.328242	0.253	0.272	3.59243e-05
EIF4G1	1.18846e-09	-0.252271	0.23	0.25	4.27871e-05
REST	1.31551e-09	-0.255119	0.342	0.35	4.7361e-05
LYST	1.66775e-09	-0.273866	0.285	0.305	6.00425e-05
GCC2	5.4451e-09	-0.294618	0.343	0.354	0.000196035
CELF2	6.53045e-09	-0.310941	0.502	0.492	0.000235109
RNF19A	1.29101e-08	-0.273147	0.343	0.354	0.000464788
PTK2B	1.74769e-08	-0.265906	0.267	0.284	0.000629204
RBBP4	1.93186e-08	-0.251329	0.308	0.32	0.000695508
ZBTB38	2.22705e-08	-0.261985	0.329	0.34	0.000801781
FAM107B	2.26216e-08	-0.25892	0.303	0.314	0.000814424
TUBA1B	3.0701e-08	0.460251	0.487	0.439	0.0011053
RSF1	3.23641e-08	-0.294689	0.366	0.369	0.00116517
ZNF207	3.34726e-08	-0.325694	0.338	0.344	0.00120508
PTPRA	3.87919e-08	-0.303274	0.286	0.298	0.00139659
MIER1	5.95588e-08	-0.259863	0.295	0.307	0.00214424
IKZF1	9.81612e-08	-0.253084	0.473	0.466	0.003534
OFD1	1.04895e-07	-0.266387	0.27	0.287	0.00377645
GPBP1	1.3983e-07	-0.296284	0.31	0.318	0.00503414
SAMD9L	1.47035e-07	-0.324937	0.336	0.344	0.00529356
PAFAH1B1	1.63391e-07	-0.295804	0.302	0.31	0.00588239
USP34	2.12693e-07	-0.284701	0.238	0.254	0.00765737
FAM49B	4.2951e-07	-0.27766	0.441	0.43	0.0154632
PRKCH	4.50293e-07	-0.27258	0.41	0.41	0.0162115
ETS1	1.13673e-06	-0.261007	0.536	0.521	0.0409245
TCIRG1	1.16041e-06	-0.30725	0.273	0.281	0.0417771
RNF149	1.56256e-06	-0.268375	0.418	0.412	0.0562551
AKAP9	3.04719e-06	-0.324762	0.352	0.352	0.109705
MAPK1IP1L	6.53936e-06	-0.257328	0.29	0.296	0.23543
TUBB	7.99092e-06	0.265437	0.503	0.461	0.287689
PIK3R1	8.91924e-06	-0.254726	0.398	0.396	0.321111
MPHOSPH8	1.07331e-05	-0.256563	0.439	0.428	0.386412
TGFBR2	1.1133e-05	-0.256775	0.393	0.391	0.40081
IL10RA	2.69321e-05	-0.269865	0.431	0.425	0.96961
ANAPC5	2.87381e-05	-0.283296	0.265	0.27	1
TANK	6.91187e-05	-0.252479	0.308	0.309	1
NEAT1	0.000765242	-0.439474	0.44	0.422	1
SNRNP70	0.00303769	-0.295396	0.314	0.307	1
HNRNPH1	0.00402368	-0.284605	0.258	0.258	1
RASA2	0.00903467	-0.256129	0.266	0.265	1
TCF25	0.0277093	-0.267217	0.402	0.382	1
CCNH	0.59861	-0.256002	0.476	0.434	1

## Sheet: Degenes_CD4_PostvsPre
	p_val	avg_log2FC	pct.1	pct.2	p_val_adj
RPL37A	0	0.603643	0.984	0.902	0
PCBP2	0	1.0759	0.87	0.577	0
JUND	0	-1.7884	0.312	0.61	0
RPS26	2.27391e-305	-0.697892	0.971	0.963	8.18654e-301
TMSB10	4.92043e-279	0.580182	0.998	0.969	1.77145e-274
EEF1A1	1.27391e-268	0.567623	0.999	0.986	4.58634e-264
RPL34	3.02586e-250	0.58568	0.995	0.951	1.08937e-245
RPL22	1.40159e-205	0.543348	0.982	0.893	5.04599e-201
RPL12	4.73156e-200	0.440696	0.995	0.939	1.70345e-195
RPL19	2.21609e-196	0.456534	0.996	0.951	7.97838e-192
RPL35A	6.81381e-187	0.470076	0.993	0.935	2.45311e-182
RPL11	7.52215e-186	0.447964	0.996	0.962	2.70812e-181
RPS15A	5.80459e-182	0.417605	0.996	0.963	2.08977e-177
NACA	3.8539e-178	0.456031	0.984	0.904	1.38748e-173
DDX5	9.44798e-177	-0.621839	0.88	0.922	3.40146e-172
RACK1	6.14551e-175	0.423676	0.986	0.915	2.21251e-170
RPL37	6.17787e-174	0.436146	0.994	0.944	2.22416e-169
RPL32	2.99197e-171	0.497451	0.995	0.952	1.07717e-166
RPS23	3.91968e-170	0.442161	0.994	0.948	1.41116e-165
RPL6	2.97675e-169	0.420766	0.991	0.934	1.07169e-164
RPL41	7.09954e-168	0.416206	0.991	0.936	2.55598e-163
RPL15	5.9957e-167	0.380798	0.988	0.921	2.15857e-162
RPL5	2.98495e-164	0.530073	0.982	0.902	1.07464e-159
RPS14	1.28742e-163	0.458674	0.995	0.95	4.63496e-159
RPL29	2.66776e-160	0.421805	0.992	0.932	9.60447e-156
RPL18A	3.00409e-159	0.405977	0.993	0.942	1.08153e-154
FTL	4.11509e-152	0.86165	0.986	0.909	1.48152e-147
RPS16	5.98977e-151	0.401282	0.985	0.917	2.15644e-146
RPL28	6.67909e-151	0.281597	0.998	0.976	2.40461e-146
RPS25	1.09422e-149	0.388901	0.993	0.938	3.93943e-145
RPS13	1.58511e-149	0.470413	0.991	0.934	5.70672e-145
PTPRC	6.7359e-147	-0.647143	0.896	0.926	2.42506e-142
RPS28	5.93159e-144	0.366222	0.996	0.958	2.13549e-139
RPS12	1.30941e-141	0.445198	0.995	0.963	4.71415e-137
APOE	1.54987e-140	1.50226	0.277	0.081	5.57984e-136
RPSA	1.43734e-139	0.404133	0.978	0.911	5.17471e-135
RPS4X	1.85995e-138	0.375307	0.994	0.957	6.6962e-134
RPLP2	2.41677e-138	0.381402	0.993	0.945	8.70087e-134
RPS10	5.12429e-138	0.727701	0.34	0.136	1.84485e-133
RPL14	1.65902e-136	0.368293	0.993	0.936	5.9728e-132
CCL5	7.59277e-136	-0.982529	0.362	0.579	2.73355e-131
FAU	6.47681e-135	0.32886	0.994	0.94	2.33178e-130
RPL18	7.14308e-135	0.382294	0.994	0.941	2.57165e-130
LINC01578	1.78646e-133	-0.90478	0.211	0.401	6.43163e-129
RPL7A	6.77821e-132	0.331052	0.995	0.95	2.44029e-127
RPS3A	1.18106e-130	0.492389	0.993	0.949	4.25207e-126
RPL30	1.78467e-129	0.394085	0.997	0.962	6.42515e-125
RPL9	2.01286e-129	0.437436	0.977	0.9	7.2467e-125
LDHB	1.04696e-127	0.521972	0.897	0.768	3.76925e-123
RPL36	1.06727e-127	0.347629	0.993	0.933	3.84238e-123
MCL1	1.02156e-125	-0.790613	0.517	0.664	3.67781e-121
RPL36A	1.39534e-123	0.40148	0.98	0.9	5.02349e-119
RPL10	1.69713e-123	0.353127	0.998	0.977	6.10999e-119
RPS8	6.05936e-123	0.386422	0.997	0.953	2.18149e-118
CD81	6.68449e-122	-0.669451	0.195	0.389	2.40655e-117
ERAP2	1.85576e-121	-0.691364	0.13	0.308	6.68109e-117
RPS15	5.40706e-120	0.291228	0.996	0.956	1.94665e-115
RPL39	1.48202e-116	0.358906	0.995	0.95	5.33558e-112
TNFAIP3	8.53769e-116	-0.850763	0.672	0.795	3.07374e-111
RPS2	1.64201e-115	0.351071	0.991	0.944	5.91156e-111
RPS24	1.39633e-114	0.288062	0.996	0.95	5.02707e-110
RPL24	5.47628e-112	0.332814	0.986	0.911	1.97157e-107
RPS6	8.02995e-112	0.416827	0.988	0.935	2.89094e-107
EEF1G	1.08126e-108	0.427291	0.938	0.827	3.89276e-104
RPS27	3.05148e-108	0.341947	0.996	0.977	1.0986e-103
RPLP0	4.65568e-107	0.35764	0.988	0.932	1.67614e-102
RPS5	7.75163e-105	0.392466	0.973	0.89	2.79074e-100
SAMSN1	2.0798e-103	-0.784034	0.473	0.622	7.48771e-99
RPS29	5.72798e-103	0.327732	0.986	0.925	2.06219e-98
RPS7	6.15678e-103	0.306735	0.993	0.944	2.21656e-98
RPL26	1.27593e-102	0.295982	0.992	0.945	4.5936e-98
RPLP1	1.24086e-101	0.265744	0.999	0.975	4.46736e-97
KMT2A	1.54313e-100	-0.813675	0.238	0.402	5.55559e-96
TPT1	6.80253e-100	0.316493	0.994	0.96	2.44905e-95
RPL8	1.11969e-99	0.305898	0.992	0.939	4.03109e-95
AHNAK	7.2216e-98	-0.894018	0.465	0.606	2.59992e-93
NOSIP	7.22141e-96	0.599524	0.56	0.379	2.59985e-91
HNRNPU	3.18924e-93	-0.634407	0.551	0.664	1.14819e-88
HLA-C	2.20215e-92	-0.308091	0.996	0.985	7.92817e-88
SYNE2	6.39411e-92	-0.890605	0.397	0.536	2.30201e-87
RPS3	5.19055e-90	0.302822	0.994	0.952	1.8687e-85
RPL10A	1.25665e-89	0.353324	0.974	0.902	4.52418e-85
RPS21	3.23508e-88	0.327054	0.993	0.943	1.16469e-83
BOD1L1	6.17798e-87	-0.681248	0.178	0.328	2.2242e-82
RPL31	1.29321e-86	0.346661	0.951	0.842	4.65582e-82
GNAS	6.84491e-86	-0.697868	0.575	0.659	2.46431e-81
RPL7	5.20104e-85	0.353722	0.924	0.804	1.87248e-80
TAF10	3.34772e-84	-0.652181	0.21	0.354	1.20525e-79
IQGAP1	6.15099e-84	-0.690444	0.437	0.569	2.21448e-79
ABHD17A	1.20908e-82	-0.621587	0.176	0.319	4.35294e-78
RPL23A	2.73099e-80	0.27762	0.987	0.927	9.83212e-76
ATP5F1E	1.79411e-79	0.285401	0.978	0.9	6.45914e-75
RPL4	1.85308e-79	0.375596	0.948	0.86	6.67147e-75
FYN	2.80584e-79	-0.69624	0.4	0.529	1.01016e-74
SMDT1	1.7461e-78	0.409576	0.625	0.45	6.28631e-74
RPS27A	3.44702e-78	0.312435	0.996	0.957	1.241e-73
SELL	3.78337e-78	0.428466	0.591	0.399	1.36209e-73
MBD2	4.18115e-78	-0.504218	0.12	0.253	1.5053e-73
RPL13	7.09892e-78	0.331583	0.996	0.967	2.55575e-73
ARPC1B	9.71395e-77	0.365913	0.889	0.785	3.49722e-72
DDT	2.42565e-76	0.393826	0.392	0.225	8.73282e-72
EEF1D	1.84117e-75	0.280889	0.967	0.897	6.62858e-71
NKG7	3.81653e-75	-0.711613	0.172	0.321	1.37403e-70
PDE7A	1.65944e-74	-0.624413	0.137	0.27	5.97431e-70
SNHG8	2.61492e-74	0.415148	0.605	0.438	9.41423e-70
UBA52	1.23622e-71	0.258468	0.977	0.894	4.45064e-67
CD3E	4.02777e-71	0.266668	0.955	0.886	1.45008e-66
PABPN1	5.11721e-71	-0.577464	0.214	0.349	1.8423e-66
LTB	1.87121e-70	0.460792	0.913	0.802	6.73674e-66
GPSM3	8.64223e-70	0.334372	0.816	0.671	3.11137e-65
ARHGDIB	8.82082e-70	0.269583	0.975	0.916	3.17567e-65
EML4	6.67472e-68	-0.66831	0.482	0.588	2.40303e-63
NOP53	1.78446e-66	0.361095	0.819	0.685	6.42442e-62
MBNL1	6.62782e-66	-0.57964	0.607	0.695	2.38615e-61
GLS	3.58002e-65	-0.536409	0.149	0.276	1.28888e-60
JUN	7.93051e-65	-0.728827	0.582	0.676	2.85514e-60
RASAL3	9.29056e-65	-0.609558	0.34	0.463	3.34479e-60
IL2RB	8.33674e-63	-0.579222	0.294	0.425	3.00139e-58
VSIR	9.2033e-63	0.348121	0.531	0.366	3.31337e-58
COX7C	1.5859e-62	0.255678	0.944	0.841	5.70955e-58
EEF1B2	2.58282e-62	0.385751	0.943	0.856	9.29865e-58
HSPB1	3.60163e-62	0.35663	0.598	0.433	1.29666e-57
SRRM2	5.80815e-62	-0.655033	0.409	0.52	2.09105e-57
CD8A	7.39961e-62	-0.8414	0.163	0.286	2.66401e-57
TOMM7	1.39264e-61	0.282367	0.933	0.829	5.01378e-57
MYL12A	1.88903e-61	0.289897	0.966	0.885	6.8009e-57
BTF3	2.86161e-61	0.279657	0.949	0.848	1.03024e-56
RESF1	4.28673e-60	-0.678483	0.549	0.635	1.54331e-55
LCP1	2.72628e-59	-0.500875	0.721	0.758	9.81517e-55
HNRNPD	3.65293e-59	-0.556589	0.301	0.417	1.31513e-54
SNHG29	5.73868e-59	0.341664	0.843	0.698	2.06604e-54
STK24	1.3715e-58	-0.475184	0.141	0.256	4.93769e-54
EIF3H	1.87666e-58	0.303815	0.773	0.62	6.75635e-54
MACF1	2.65873e-58	-0.780706	0.312	0.429	9.57196e-54
CXCR4	2.89881e-57	-0.553	0.827	0.841	1.04363e-52
DDX17	3.02066e-57	-0.626901	0.558	0.639	1.0875e-52
MAL	6.80501e-57	0.349702	0.275	0.141	2.44994e-52
GNAI2	9.14582e-57	-0.525519	0.422	0.524	3.29268e-52
CCND3	7.2296e-56	0.316554	0.653	0.5	2.6028e-51
UQCRB	8.89241e-56	0.258647	0.887	0.759	3.20144e-51
CD2	9.4577e-56	-0.354135	0.86	0.873	3.40496e-51
BTG1	1.62733e-55	0.268278	0.989	0.97	5.85872e-51
LCP2	5.57722e-55	-0.484333	0.611	0.682	2.00791e-50
TXNIP	4.51513e-54	0.398671	0.893	0.808	1.62554e-49
COMMD6	5.44922e-54	0.252731	0.908	0.787	1.96183e-49
PRKCQ-AS1	2.00973e-53	0.354359	0.395	0.251	7.23543e-49
RPL21	6.50161e-53	0.280045	0.979	0.913	2.34071e-48
NPC2	8.18726e-52	0.336191	0.428	0.275	2.94758e-47
STOM	1.41724e-50	-0.526893	0.22	0.335	5.10233e-46
CLPP	1.7482e-50	0.314093	0.505	0.367	6.29387e-46
EFHD2	3.84168e-50	-0.484825	0.237	0.351	1.38308e-45
PREX1	1.2799e-49	-0.50998	0.195	0.305	4.6079e-45
NIBAN1	1.75152e-49	-0.538614	0.235	0.349	6.30581e-45
C12orf57	1.98493e-49	0.309732	0.812	0.687	7.14614e-45
NSA2	6.30389e-49	0.297962	0.657	0.516	2.26953e-44
PTPN22	6.35622e-49	-0.554197	0.235	0.347	2.28837e-44
ZFP36	9.21348e-49	-0.451359	0.806	0.856	3.31704e-44
ANAPC16	1.46206e-48	0.255786	0.762	0.629	5.26369e-44
OGT	1.67467e-48	-0.64661	0.239	0.348	6.02916e-44
RPL3	2.18491e-48	0.27223	0.985	0.936	7.8661e-44
GZMA	2.7206e-48	-0.513265	0.306	0.439	9.79471e-44
SRSF7	1.82289e-47	-0.495395	0.604	0.675	6.56277e-43
C1orf162	1.35766e-46	0.369675	0.311	0.189	4.88783e-42
EMB	4.95892e-46	-0.518655	0.504	0.589	1.78531e-41
ACTN4	7.43558e-46	-0.501375	0.348	0.453	2.67696e-41
HIGD2A	1.18971e-45	0.261726	0.756	0.613	4.28318e-41
CYTOR	1.5227e-45	-0.534894	0.378	0.48	5.48202e-41
NDFIP1	1.91869e-45	0.268897	0.676	0.539	6.90766e-41
H1FX	3.45367e-45	-0.679817	0.387	0.478	1.24339e-40
CD96	6.09131e-45	-0.540705	0.488	0.566	2.19299e-40
STK17A	8.39252e-45	-0.481078	0.624	0.679	3.02147e-40
RASGRP1	2.42726e-44	-0.478218	0.191	0.293	8.73861e-40
PDCD4	5.2335e-44	-0.482913	0.406	0.504	1.88417e-39
ARHGEF1	8.5189e-44	-0.497961	0.472	0.559	3.06697e-39
CDKN1B	1.21213e-43	-0.52081	0.387	0.483	4.36391e-39
RORA	5.01309e-43	-0.602692	0.311	0.414	1.80481e-38
PEBP1	5.54333e-43	0.261967	0.672	0.544	1.99571e-38
LY6E	6.28671e-43	0.468181	0.791	0.705	2.26334e-38
ALOX5AP	6.32692e-43	-0.498633	0.563	0.63	2.27782e-38
GRK2	3.63977e-42	-0.444063	0.18	0.282	1.31039e-37
TGFB1	5.74752e-42	-0.56224	0.416	0.496	2.06922e-37
AQP3	6.10575e-42	0.289862	0.46	0.32	2.19819e-37
GPR174	1.18664e-41	-0.525094	0.208	0.31	4.27213e-37
SNHG6	3.62184e-41	0.251382	0.768	0.636	1.30393e-36
GNB1	4.6911e-41	-0.410648	0.209	0.311	1.68889e-36
ZNF292	4.89715e-41	-0.538593	0.28	0.383	1.76307e-36
NCL	5.43891e-41	-0.358686	0.68	0.71	1.95812e-36
PAG1	6.04897e-41	-0.53808	0.223	0.323	2.17775e-36
SON	8.04748e-41	-0.440842	0.729	0.753	2.89725e-36
CXCR6	8.28019e-41	-0.605312	0.242	0.343	2.98103e-36
IDS	1.17342e-40	-0.533727	0.388	0.479	4.22455e-36
HNRNPUL2	1.20412e-40	-0.407805	0.16	0.256	4.33507e-36
ARAP2	1.25459e-40	-0.479786	0.178	0.277	4.51678e-36
ZFAS1	1.84979e-40	0.258254	0.678	0.545	6.65961e-36
SPTAN1	2.29758e-40	-0.51754	0.35	0.442	8.27175e-36
ACTG1	2.32426e-40	0.259568	0.983	0.933	8.36781e-36
MYH9	2.3248e-40	-0.43082	0.672	0.71	8.36975e-36
EZR	3.96137e-40	-0.415063	0.557	0.623	1.42617e-35
BPTF	4.33296e-40	-0.520299	0.276	0.376	1.55995e-35
ICAM2	5.89906e-40	0.264965	0.346	0.223	2.12378e-35
STAT4	9.44531e-40	-0.548286	0.234	0.332	3.4005e-35
YWHAZ	9.98507e-40	-0.293501	0.822	0.829	3.59482e-35
SMARCA2	8.97349e-39	-0.485234	0.262	0.364	3.23063e-34
FKBP5	1.17046e-38	0.277403	0.487	0.364	4.21391e-34
IRF1	1.2835e-38	-0.535421	0.369	0.464	4.62084e-34
GLRX	2.29928e-38	0.322739	0.45	0.332	8.27787e-34
CORO1B	5.26505e-38	0.325508	0.645	0.534	1.89552e-33
CAPZA1	8.48396e-38	-0.445921	0.355	0.446	3.05439e-33
TAPBP	8.83623e-38	-0.475352	0.508	0.585	3.18122e-33
LBR	1.67594e-37	-0.484307	0.269	0.366	6.03371e-33
SETX	1.99771e-37	-0.475976	0.195	0.291	7.19215e-33
ST13	2.41689e-37	0.250148	0.614	0.487	8.70127e-33
ATF7IP	2.55156e-37	-0.478439	0.229	0.328	9.18612e-33
UBALD2	3.43066e-37	-0.473124	0.2	0.291	1.23511e-32
OGA	3.95243e-37	-0.547633	0.257	0.352	1.42295e-32
NFATC2	5.53656e-37	-0.534584	0.272	0.362	1.99327e-32
SET	1.09943e-36	-0.422417	0.439	0.508	3.95818e-32
BRD4	1.24268e-36	-0.445914	0.219	0.313	4.47389e-32
URI1	2.73868e-36	-0.410551	0.166	0.256	9.8598e-32
TNKS2	3.3747e-36	-0.40393	0.177	0.272	1.21496e-31
NR3C1	3.61908e-36	-0.532511	0.47	0.547	1.30294e-31
UCP2	4.91403e-36	0.283101	0.689	0.557	1.76915e-31
XIST	8.39397e-36	-0.733959	0.212	0.306	3.022e-31
ANKRD44	1.29482e-35	-0.509563	0.4	0.483	4.66162e-31
LNPEP	2.94886e-35	-0.50797	0.272	0.365	1.06165e-30
DDX3X	3.76268e-35	-0.478215	0.382	0.469	1.35464e-30
SUN2	5.2557e-35	-0.431601	0.429	0.512	1.89216e-30
SRSF2	8.12356e-35	-0.4333	0.504	0.565	2.92464e-30
CLEC2B	1.31956e-34	-0.505807	0.364	0.447	4.75069e-30
NR4A2	1.63661e-34	-0.558052	0.289	0.383	5.89212e-30
EIF3L	2.46369e-34	0.261925	0.656	0.535	8.86978e-30
THEMIS	4.76531e-34	-0.534409	0.2	0.287	1.71561e-29
GAS5	9.652e-34	0.276083	0.699	0.582	3.47491e-29
IKZF3	1.29637e-33	-0.55274	0.295	0.382	4.66718e-29
COX5A	1.35442e-33	0.369975	0.666	0.553	4.8762e-29
XRN1	2.92385e-33	-0.484686	0.233	0.322	1.05264e-28
RPS6KA3	5.09471e-33	-0.397191	0.165	0.252	1.8342e-28
GSPT1	8.47725e-33	-0.399314	0.255	0.345	3.05198e-28
FMNL1	1.13029e-32	-0.432457	0.376	0.459	4.06926e-28
ITGA4	1.5269e-32	-0.561356	0.412	0.488	5.49716e-28
ACTR2	2.16333e-32	-0.43676	0.455	0.519	7.78844e-28
PSME2	3.76255e-32	0.264695	0.766	0.655	1.35459e-27
CTSW	3.81589e-32	-0.627778	0.315	0.396	1.3738e-27
ADD1	4.75503e-32	-0.410479	0.192	0.277	1.71191e-27
PARP8	5.32379e-32	-0.516394	0.286	0.374	1.91667e-27
ISG15	9.19692e-32	0.572889	0.53	0.429	3.31108e-27
CTNNB1	1.30353e-31	-0.375557	0.186	0.273	4.69298e-27
CDV3	2.10581e-31	-0.414675	0.223	0.308	7.58132e-27
BTG2	2.77001e-31	-0.503085	0.391	0.479	9.97258e-27
KLRB1	3.26558e-31	-0.486473	0.256	0.351	1.17567e-26
TM9SF2	3.76169e-31	-0.3998	0.266	0.354	1.35428e-26
SF3B1	4.01429e-31	-0.447958	0.534	0.586	1.44523e-26
WNK1	5.69617e-31	-0.457373	0.309	0.393	2.05074e-26
CCNL1	5.92533e-31	-0.527487	0.373	0.451	2.13324e-26
EPS15	8.00896e-31	-0.421247	0.237	0.325	2.88339e-26
CD44	1.10568e-30	-0.381809	0.717	0.736	3.98066e-26
SYNE1	2.70653e-30	-0.49739	0.201	0.282	9.74405e-26
ATP6V1F	3.15707e-30	0.2634	0.549	0.433	1.13661e-25
BHLHE40	3.43036e-30	-0.436257	0.191	0.279	1.235e-25
LGALS9	3.63887e-30	0.288045	0.333	0.234	1.31007e-25
RPS27L	4.76851e-30	0.329517	0.661	0.555	1.71676e-25
ETS1	8.18334e-30	-0.424415	0.563	0.616	2.94616e-25
TMEM259	1.26743e-29	-0.438511	0.239	0.322	4.56301e-25
WIPF1	1.85322e-29	-0.42509	0.54	0.585	6.67195e-25
GLG1	2.4865e-29	-0.418146	0.285	0.372	8.95191e-25
IFITM2	3.08378e-29	0.270071	0.918	0.83	1.11022e-24
SLC38A2	5.37149e-29	-0.442846	0.2	0.283	1.93384e-24
PSMB9	5.45138e-29	0.255803	0.826	0.743	1.96261e-24
PTP4A2	5.96455e-29	-0.391833	0.384	0.456	2.14736e-24
AKNA	6.51499e-29	-0.47133	0.299	0.376	2.34553e-24
SOCS3	6.69615e-29	-0.445707	0.187	0.271	2.41075e-24
GOLGB1	1.54826e-28	-0.41865	0.186	0.266	5.57404e-24
EIF4G2	1.59413e-28	-0.381071	0.552	0.6	5.7392e-24
RAD21	1.70326e-28	-0.392805	0.435	0.503	6.13206e-24
FLT3LG	1.78744e-28	0.253294	0.574	0.465	6.43513e-24
PDE4B	1.79478e-28	-0.439562	0.316	0.401	6.46155e-24
PTGER4	1.98243e-28	-0.489719	0.327	0.408	7.13714e-24
PCM1	2.13029e-28	-0.436319	0.275	0.358	7.66946e-24
TASOR	2.19029e-28	-0.390851	0.18	0.26	7.88549e-24
TC2N	3.17515e-28	-0.58877	0.271	0.352	1.14312e-23
UBE2L6	3.65128e-28	0.302235	0.589	0.488	1.31453e-23
ARGLU1	4.76141e-28	-0.49906	0.467	0.527	1.7142e-23
MATR3.1	4.77942e-28	-0.368856	0.388	0.468	1.72069e-23
SLC2A4RG	4.82917e-28	-0.364754	0.202	0.283	1.7386e-23
ISG20	5.20581e-28	0.318309	0.717	0.608	1.87419e-23
YPEL3	5.35459e-28	-0.436388	0.341	0.411	1.92776e-23
SERINC1	9.22601e-28	-0.389239	0.323	0.406	3.32155e-23
HSPA5	9.95781e-28	-0.371251	0.446	0.516	3.58501e-23
GRN	1.35981e-27	0.263154	0.251	0.161	4.89559e-23
MALAT1	2.73407e-27	-0.539842	0.999	0.998	9.84319e-23
PIM1	3.78873e-27	-0.404043	0.358	0.437	1.36402e-22
SOCS1	6.34355e-27	0.296877	0.63	0.528	2.2838e-22
OAS1	7.62017e-27	0.368215	0.365	0.27	2.74341e-22
IFI6	1.02308e-26	0.342453	0.526	0.424	3.6833e-22
DDX6	1.40092e-26	-0.429983	0.329	0.404	5.04361e-22
CD46	1.54969e-26	-0.409668	0.256	0.337	5.57921e-22
PHF3	2.15011e-26	-0.428043	0.267	0.348	7.74081e-22
JAK3	2.18274e-26	-0.479643	0.285	0.361	7.85829e-22
ZFP36L1	4.2653e-26	-0.36206	0.724	0.748	1.53559e-21
CANX	8.62225e-26	-0.411646	0.372	0.44	3.10418e-21
MAP7D1	1.37182e-25	-0.305324	0.213	0.295	4.93881e-21
TOX	1.7975e-25	-0.429291	0.182	0.257	6.47134e-21
SLC2A3	2.80701e-25	-0.510241	0.57	0.619	1.01058e-20
ASH1L	2.94038e-25	-0.471279	0.21	0.286	1.05859e-20
SEPTIN7	3.5389e-25	-0.325403	0.623	0.657	1.27407e-20
ITGB1	4.94325e-25	-0.428546	0.541	0.596	1.77967e-20
PNN	7.35295e-25	-0.440259	0.334	0.408	2.64721e-20
CAPNS1	8.89938e-25	-0.308943	0.191	0.265	3.20395e-20
RBBP4	8.91705e-25	-0.347747	0.339	0.411	3.21032e-20
ANKRD11	1.13027e-24	-0.460766	0.303	0.372	4.06919e-20
DIAPH1	1.6043e-24	-0.407256	0.329	0.398	5.77581e-20
ITGB2	2.49386e-24	-0.345621	0.66	0.665	8.97838e-20
EPB41	2.74482e-24	-0.431995	0.278	0.353	9.8819e-20
LASP1	3.79449e-24	-0.360541	0.25	0.324	1.36609e-19
ICOS	4.58842e-24	-0.483559	0.338	0.408	1.65192e-19
STAT3	5.35891e-24	-0.454505	0.483	0.54	1.92932e-19
FRYL	7.3276e-24	-0.396126	0.191	0.267	2.63808e-19
VPS13C	8.60862e-24	-0.474853	0.288	0.361	3.09927e-19
KLF6	9.82174e-24	-0.379482	0.753	0.785	3.53602e-19
TACC1	1.27229e-23	-0.395622	0.217	0.291	4.58051e-19
SFPQ	1.85187e-23	-0.370367	0.516	0.561	6.66709e-19
DNM2	1.86011e-23	-0.339095	0.22	0.296	6.69676e-19
S100A4	3.09487e-23	0.315156	0.912	0.897	1.11422e-18
JAK1	3.97221e-23	-0.340066	0.658	0.674	1.43008e-18
TMX1	5.40991e-23	-0.31024	0.253	0.327	1.94767e-18
ATP2B4	8.06441e-23	-0.421431	0.223	0.295	2.90335e-18
HSP90AA1	9.15518e-23	-0.279939	0.832	0.813	3.29605e-18
CD6	9.17124e-23	-0.436558	0.452	0.507	3.30183e-18
UTRN	1.01442e-22	-0.492885	0.246	0.317	3.65211e-18
STK17B	1.87481e-22	-0.348223	0.631	0.677	6.74969e-18
LDLRAD4	5.30899e-22	-0.390004	0.228	0.299	1.91134e-17
JUNB	5.43713e-22	-0.285071	0.869	0.894	1.95748e-17
ARHGAP30	8.18657e-22	-0.392294	0.355	0.415	2.94733e-17
DUSP4	8.56049e-22	-0.363856	0.322	0.406	3.08195e-17
USP15	9.94165e-22	-0.495982	0.418	0.477	3.57919e-17
HLA-DPB1	2.12399e-21	-0.357458	0.477	0.536	7.64679e-17
LGALS1	2.58037e-21	0.593651	0.543	0.486	9.28983e-17
MDFIC	3.67098e-21	-0.391075	0.225	0.294	1.32163e-16
ROCK1	4.50803e-21	-0.396767	0.344	0.407	1.62298e-16
MSN	7.41021e-21	-0.32314	0.627	0.645	2.66782e-16
CEP350	7.461e-21	-0.397153	0.238	0.307	2.68611e-16
DYNC1H1	1.1865e-20	-0.417034	0.31	0.376	4.27164e-16
LUC7L2	1.25316e-20	-0.361823	0.266	0.335	4.51163e-16
FOXP3	1.31979e-20	0.29851	0.287	0.205	4.75149e-16
XPO1	1.47785e-20	-0.313624	0.186	0.254	5.32057e-16
PRNP	1.77295e-20	-0.309176	0.27	0.342	6.38298e-16
SMCHD1	2.51163e-20	-0.41982	0.516	0.561	9.04239e-16
IL10RA	3.17675e-20	-0.446416	0.401	0.461	1.14369e-15
MAZ	4.06224e-20	-0.297018	0.206	0.273	1.46249e-15
AKAP13	4.16919e-20	-0.411147	0.458	0.514	1.50099e-15
PRPF8	4.24051e-20	-0.374793	0.313	0.376	1.52667e-15
CD164	4.32022e-20	-0.362786	0.463	0.514	1.55537e-15
CHD1	4.89299e-20	-0.32268	0.242	0.312	1.76157e-15
BCLAF1	6.99323e-20	-0.370881	0.348	0.411	2.5177e-15
PKN1	7.17872e-20	-0.311837	0.196	0.262	2.58448e-15
RBM25	7.91982e-20	-0.422545	0.442	0.49	2.85129e-15
MYO1F	9.50309e-20	-0.38335	0.207	0.275	3.4213e-15
BRD2	1.59682e-19	-0.361193	0.37	0.429	5.74888e-15
HNRNPR	2.30773e-19	-0.330174	0.411	0.467	8.30828e-15
PDIA3	2.38964e-19	-0.315797	0.642	0.652	8.60317e-15
RBM39	2.41162e-19	-0.407571	0.582	0.606	8.6823e-15
PRKACB	2.62475e-19	-0.333636	0.25	0.317	9.44961e-15
EIF3A	2.64684e-19	-0.400601	0.357	0.411	9.52917e-15
REL	2.66761e-19	-0.435013	0.3	0.363	9.60393e-15
CD69	3.61511e-19	-0.398099	0.807	0.811	1.30151e-14
BAX	3.69633e-19	0.252889	0.566	0.476	1.33075e-14
GZMK	4.69367e-19	-0.362078	0.181	0.252	1.68982e-14
RBL2	6.33395e-19	-0.363486	0.344	0.409	2.28035e-14
PRKDC	8.65786e-19	-0.337499	0.259	0.325	3.117e-14
APOBEC3G	1.19335e-18	-0.381044	0.421	0.466	4.29631e-14
BAZ1B	1.35063e-18	-0.35672	0.232	0.295	4.86253e-14
TGOLN2	1.62787e-18	-0.408414	0.363	0.419	5.86067e-14
ANKRD12	2.55527e-18	-0.369537	0.624	0.65	9.19949e-14
ZC3HAV1	2.78375e-18	-0.408939	0.358	0.417	1.00221e-13
CXCR3	2.97324e-18	-0.277392	0.475	0.535	1.07043e-13
RGCC	3.27301e-18	-0.311157	0.424	0.485	1.17835e-13
ARL4C	3.93216e-18	-0.440799	0.466	0.5	1.41566e-13
GOLPH3	4.20826e-18	-0.262198	0.212	0.279	1.51506e-13
CTSC	5.09472e-18	0.484035	0.594	0.538	1.8342e-13
ADAR	8.52577e-18	-0.389978	0.405	0.46	3.06945e-13
PRKAR1A	8.75843e-18	-0.312957	0.349	0.412	3.15321e-13
SMC1A	1.14092e-17	-0.361047	0.247	0.309	4.10752e-13
TYMP	1.17748e-17	0.272086	0.338	0.267	4.23918e-13
SMARCA5	1.21224e-17	-0.344139	0.244	0.307	4.36429e-13
CCSER2	1.4449e-17	-0.298622	0.203	0.267	5.20192e-13
MAP4	1.46896e-17	-0.351547	0.224	0.286	5.28856e-13
PPP1R12A	1.51515e-17	-0.359073	0.388	0.439	5.45484e-13
PTBP3	2.14204e-17	-0.353364	0.263	0.323	7.71177e-13
SMARCC1	2.47541e-17	-0.312462	0.232	0.294	8.91196e-13
ANKHD1	2.67183e-17	-0.323619	0.242	0.308	9.61913e-13
BZW1	2.76808e-17	-0.303237	0.407	0.456	9.96565e-13
LYST	3.37798e-17	-0.344295	0.201	0.266	1.21614e-12
CBLB	3.58607e-17	-0.385969	0.236	0.297	1.29106e-12
SCAF11	3.7209e-17	-0.354084	0.393	0.447	1.3396e-12
N4BP2L2	3.81789e-17	-0.440726	0.519	0.559	1.37452e-12
SENP6	4.90149e-17	-0.317603	0.211	0.273	1.76464e-12
ITGAE	5.35481e-17	-0.391787	0.228	0.284	1.92784e-12
BIRC6	6.52613e-17	-0.382226	0.228	0.288	2.34954e-12
ATP2A3	1.43273e-16	-0.357382	0.206	0.265	5.15811e-12
ADSS	2.0851e-16	-0.288742	0.247	0.308	7.50678e-12
NKTR	2.79209e-16	-0.45962	0.274	0.332	1.00521e-11
SAFB	2.88472e-16	-0.317854	0.201	0.262	1.03856e-11
FAM107B	3.0517e-16	-0.325921	0.395	0.445	1.09867e-11
RPS10-NUDT3	3.5872e-16	-0.425322	0.368	0.404	1.29146e-11
RAB27A	4.60434e-16	-0.299855	0.236	0.293	1.65765e-11
SLC9A3R1	4.88428e-16	-0.294074	0.521	0.551	1.75844e-11
MYCBP2	5.81829e-16	-0.398805	0.38	0.431	2.0947e-11
IL16	6.02553e-16	-0.342829	0.432	0.472	2.16931e-11
CNOT6L	6.87666e-16	-0.342871	0.211	0.27	2.47573e-11
MAPK1IP1L	6.91049e-16	-0.287487	0.312	0.371	2.48791e-11
ITGAL	7.35901e-16	-0.368264	0.251	0.308	2.64939e-11
PLEC	7.74649e-16	-0.399196	0.252	0.309	2.78889e-11
RFTN1	9.75586e-16	-0.301982	0.203	0.262	3.51231e-11
SKIL	9.89131e-16	-0.335083	0.223	0.284	3.56107e-11
TRAM1	1.05506e-15	-0.328753	0.416	0.466	3.79841e-11
CD58	1.05924e-15	-0.285323	0.312	0.372	3.81349e-11
PJA2	1.2761e-15	-0.32229	0.217	0.276	4.59422e-11
NFKB1	1.50476e-15	-0.378197	0.245	0.301	5.41744e-11
CDK5RAP3	3.72533e-15	-0.332226	0.246	0.302	1.34119e-10
GLIPR1	4.22796e-15	-0.335727	0.395	0.444	1.52215e-10
CLTC	5.086e-15	-0.299446	0.225	0.283	1.83106e-10
RSRP1	5.13428e-15	-0.425805	0.513	0.549	1.84844e-10
PRRC2B	6.0467e-15	-0.384682	0.229	0.283	2.17693e-10
SPCS3	6.0884e-15	-0.300607	0.326	0.376	2.19194e-10
COPB1	6.38471e-15	-0.271517	0.282	0.341	2.29862e-10
UBTF	7.73413e-15	-0.289844	0.208	0.263	2.78444e-10
USP3	7.73624e-15	-0.326719	0.2	0.257	2.7852e-10
DDX24	8.65777e-15	-0.296395	0.611	0.635	3.11697e-10
DOCK10	8.99376e-15	-0.333774	0.274	0.332	3.23794e-10
TANK	1.01851e-14	-0.310132	0.313	0.369	3.66683e-10
ELOVL5	1.09138e-14	-0.304123	0.361	0.413	3.9292e-10
ATRX	1.221e-14	-0.410646	0.427	0.463	4.39585e-10
MIR4435-2HG	1.36782e-14	-0.336882	0.284	0.344	4.92442e-10
DOCK2	1.39252e-14	-0.333397	0.229	0.284	5.01336e-10
FAS	1.46521e-14	-0.319197	0.243	0.297	5.27503e-10
ARHGAP4	1.64426e-14	-0.369248	0.35	0.402	5.91965e-10
SLFN5	3.01516e-14	-0.394716	0.451	0.49	1.08552e-09
HNRNPLL	3.14144e-14	-0.328445	0.295	0.35	1.13098e-09
EIF4G1	3.17554e-14	-0.26617	0.251	0.308	1.14326e-09
HSP90B1	3.88546e-14	-0.29681	0.563	0.582	1.39884e-09
SSBP4	4.04267e-14	-0.288231	0.3	0.352	1.45544e-09
G3BP1	4.3012e-14	-0.296532	0.306	0.359	1.54852e-09
PAFAH1B1	5.35359e-14	-0.340835	0.303	0.352	1.9274e-09
TMX4	5.60611e-14	-0.353923	0.304	0.354	2.01831e-09
PTPN7	5.82387e-14	-0.375631	0.375	0.415	2.09671e-09
APBB1IP	6.17543e-14	-0.305162	0.549	0.567	2.22328e-09
CYLD	6.51908e-14	-0.360651	0.354	0.402	2.347e-09
CBX3	6.56843e-14	-0.260763	0.438	0.473	2.36477e-09
ST8SIA4	6.84253e-14	-0.269048	0.202	0.259	2.46345e-09
SMG1	7.92791e-14	-0.372009	0.228	0.281	2.85421e-09
TNFRSF4	9.77443e-14	0.350159	0.393	0.32	3.51899e-09
SASH3	1.23422e-13	-0.267861	0.364	0.412	4.44344e-09
PHIP	1.6835e-13	-0.341221	0.28	0.334	6.06093e-09
SLC38A1	1.83224e-13	-0.333338	0.324	0.376	6.59644e-09
RNF19A	1.95105e-13	-0.341903	0.348	0.401	7.02417e-09
ABI1	2.94403e-13	-0.27793	0.278	0.332	1.05991e-08
PARP14	3.17286e-13	-0.411272	0.201	0.253	1.14229e-08
TLN1	3.69082e-13	-0.347485	0.395	0.437	1.32877e-08
ADAM10	3.87957e-13	-0.323927	0.234	0.287	1.39672e-08
FUS	3.94091e-13	-0.357557	0.681	0.685	1.41881e-08
PPP1R15A	4.6053e-13	-0.312291	0.313	0.367	1.658e-08
MAP2K2	4.63303e-13	-0.272876	0.235	0.283	1.66798e-08
TAF15	4.80811e-13	-0.343225	0.364	0.406	1.73102e-08
ITGB7	4.94851e-13	-0.272199	0.255	0.308	1.78156e-08
CSDE1	5.07405e-13	-0.252442	0.532	0.564	1.82676e-08
ZNF207	6.76923e-13	-0.318958	0.373	0.415	2.43706e-08
CTCF	9.14962e-13	-0.289929	0.201	0.252	3.29405e-08
TOR1AIP1	1.12297e-12	-0.269214	0.21	0.26	4.04292e-08
WAPL	1.32817e-12	-0.278213	0.233	0.283	4.78168e-08
ANXA1	1.49622e-12	-0.347078	0.533	0.574	5.3867e-08
IVNS1ABP	1.59124e-12	-0.273393	0.211	0.263	5.72877e-08
TAP2	1.59518e-12	-0.298625	0.342	0.392	5.74297e-08
PAXX	1.702e-12	-0.297907	0.552	0.582	6.12755e-08
TLK1	2.13819e-12	-0.342058	0.263	0.312	7.6979e-08
TPM4	2.25985e-12	-0.317216	0.432	0.466	8.13592e-08
NCKAP1L	2.76755e-12	-0.318046	0.281	0.331	9.96373e-08
CENPC	3.10928e-12	-0.295335	0.22	0.271	1.1194e-07
TAF7	3.41119e-12	-0.3057	0.331	0.377	1.2281e-07
GBP5	3.92819e-12	-0.269298	0.394	0.444	1.41423e-07
NIPBL	4.21316e-12	-0.360231	0.276	0.325	1.51682e-07
HIF1A	6.12531e-12	-0.27544	0.301	0.351	2.20523e-07
ARHGEF6	7.42797e-12	-0.308058	0.242	0.29	2.67422e-07
ZNF800	7.58863e-12	-0.299645	0.231	0.28	2.73206e-07
ITSN2	7.709e-12	-0.288578	0.299	0.347	2.77539e-07
NFKBIZ	8.58069e-12	-0.417758	0.267	0.315	3.08922e-07
GPRIN3	9.16137e-12	-0.377498	0.212	0.259	3.29828e-07
PRDM1	1.10817e-11	-0.440768	0.469	0.488	3.98965e-07
DPYD	1.18688e-11	-0.351019	0.209	0.257	4.27301e-07
ACIN1	1.18968e-11	-0.277594	0.229	0.278	4.28308e-07
CAMK4	1.26546e-11	-0.371554	0.349	0.392	4.55592e-07
RAB8B	1.38898e-11	-0.274423	0.226	0.274	5.00061e-07
INPP5D	2.34815e-11	-0.310487	0.217	0.263	8.45379e-07
CHD2	2.34934e-11	-0.359953	0.31	0.353	8.45809e-07
RASA2	2.38847e-11	-0.338982	0.256	0.301	8.59899e-07
CDC42EP3	2.66306e-11	-0.313233	0.26	0.306	9.58754e-07
RAPGEF6	2.69845e-11	-0.30626	0.209	0.256	9.71495e-07
FOS	2.97427e-11	-0.363082	0.601	0.646	1.0708e-06
FNBP1	3.96075e-11	-0.33341	0.51	0.53	1.42595e-06
CCAR1	4.81214e-11	-0.30441	0.24	0.285	1.73247e-06
P2RY10	4.90569e-11	-0.299188	0.241	0.285	1.76615e-06
RANBP2	9.29068e-11	-0.333758	0.291	0.336	3.34483e-06
DGKZ	1.00453e-10	-0.314333	0.264	0.305	3.61652e-06
MARCH7	1.0188e-10	-0.26116	0.207	0.254	3.66789e-06
MAP4K1	1.19529e-10	-0.2749	0.275	0.315	4.30328e-06
TUT4	1.24626e-10	-0.328524	0.23	0.275	4.48677e-06
TNFRSF25	1.53074e-10	-0.345087	0.266	0.307	5.51097e-06
STT3B	1.58254e-10	-0.295209	0.247	0.293	5.69746e-06
SUPT16H	1.65132e-10	-0.280269	0.236	0.28	5.94509e-06
SNRNP200	1.75502e-10	-0.309313	0.274	0.317	6.31843e-06
CYTH1	1.86776e-10	-0.336528	0.309	0.352	6.72429e-06
GNG2	1.92367e-10	-0.309663	0.436	0.462	6.92561e-06
ZFAND5	2.23488e-10	-0.330848	0.252	0.293	8.04602e-06
UBE3A	2.84832e-10	-0.312728	0.246	0.289	1.02545e-05
FAM102A	3.88514e-10	-0.301146	0.237	0.278	1.39873e-05
STK10	4.18465e-10	-0.302545	0.272	0.311	1.50656e-05
NAP1L4	5.20484e-10	-0.288049	0.422	0.452	1.87385e-05
IQGAP2	5.67755e-10	-0.309273	0.266	0.307	2.04403e-05
ZC3H13	6.39255e-10	-0.27525	0.232	0.274	2.30145e-05
NASP	6.64535e-10	-0.252607	0.287	0.33	2.39246e-05
TRABD	6.83693e-10	-0.299593	0.348	0.387	2.46143e-05
CDC42SE2	6.99442e-10	-0.290725	0.43	0.467	2.51813e-05
RBPJ	8.11581e-10	-0.268427	0.375	0.415	2.92185e-05
CTSL	8.22591e-10	-0.305493	0.211	0.255	2.96149e-05
SRRM1	8.82176e-10	-0.250935	0.519	0.536	3.17601e-05
RABGAP1L	1.03708e-09	-0.310419	0.295	0.335	3.73369e-05
KIF2A	1.05567e-09	-0.299947	0.389	0.423	3.80064e-05
CCNH	1.47115e-09	-0.395503	0.48	0.504	5.29642e-05
SMARCC2	1.4874e-09	-0.264182	0.241	0.283	5.35493e-05
APOL6	1.48777e-09	-0.316863	0.267	0.308	5.35627e-05
CYFIP2	1.51303e-09	-0.274199	0.327	0.366	5.44721e-05
ARID4B	1.60137e-09	-0.329361	0.417	0.443	5.76525e-05
MIER1	1.96545e-09	-0.281307	0.288	0.329	7.076e-05
KDM5A	2.10534e-09	-0.304034	0.248	0.289	7.57964e-05
NUMA1	2.93867e-09	-0.288289	0.223	0.262	0.000105798
ADGRE5	3.47318e-09	-0.286656	0.352	0.392	0.000125041
TMPO	3.69265e-09	-0.330701	0.317	0.351	0.000132943
NSD1	3.8557e-09	-0.312345	0.209	0.25	0.000138813
HNRNPH1	5.06186e-09	-0.30249	0.284	0.326	0.000182237
HP1BP3	7.32187e-09	-0.274183	0.487	0.509	0.000263602
PRRC2C	7.41645e-09	-0.305305	0.632	0.622	0.000267007
CLDND1	1.01744e-08	-0.280051	0.346	0.383	0.000366297
SH3KBP1	1.05183e-08	-0.262037	0.496	0.517	0.000378679
GPBP1	1.11964e-08	-0.286716	0.339	0.375	0.000403094
KRAS	1.50127e-08	-0.26489	0.284	0.321	0.000540488
RNF213	1.60868e-08	-0.42862	0.631	0.638	0.000579156
PIAS1	1.65952e-08	-0.25904	0.26	0.301	0.00059746
PBXIP1	1.74541e-08	-0.319338	0.439	0.463	0.000628384
PRKCH	2.07175e-08	-0.304113	0.367	0.401	0.000745873
NRDC	2.08272e-08	-0.300069	0.252	0.289	0.00074982
ZNF638	2.16169e-08	-0.317363	0.241	0.279	0.00077825
CTLA4	2.20442e-08	-0.437268	0.369	0.403	0.000793636
CD47	5.45844e-08	-0.258296	0.457	0.477	0.00196515
KIF5B	6.16889e-08	-0.255432	0.349	0.382	0.00222092
ASXL1	6.60185e-08	-0.264743	0.239	0.275	0.0023768
RNF149	7.51917e-08	-0.291007	0.442	0.468	0.00270705
WSB1	9.09785e-08	-0.307592	0.408	0.439	0.00327541
FNBP4	9.35031e-08	-0.320353	0.283	0.317	0.0033663
CAST	9.42568e-08	-0.265787	0.489	0.508	0.00339343
SMC3	1.01928e-07	-0.259286	0.292	0.326	0.0036696
ZAP70	1.08184e-07	-0.276138	0.49	0.503	0.00389484
IFI16	1.18985e-07	-0.259596	0.493	0.514	0.00428369
ARHGAP9	1.24312e-07	-0.295183	0.416	0.435	0.00447548
YME1L1	1.39219e-07	-0.250222	0.301	0.337	0.00501218
IFNAR2	1.48893e-07	-0.254482	0.267	0.301	0.00536046
ARL6IP1	1.98432e-07	-0.264159	0.499	0.509	0.00714397
CCDC88C	2.06107e-07	-0.321634	0.273	0.303	0.00742026
ATXN2L	2.07071e-07	-0.253625	0.232	0.268	0.00745496
KPNB1	2.07189e-07	-0.261379	0.399	0.421	0.00745921
ANAPC5	2.21387e-07	-0.264	0.313	0.346	0.00797038
TTC3	2.40959e-07	-0.278092	0.282	0.317	0.00867499
GBP4	2.88704e-07	-0.258456	0.246	0.282	0.0103939
MBP	3.00909e-07	-0.338534	0.402	0.419	0.0108333
RBM38	7.07623e-07	-0.252866	0.221	0.25	0.0254758
SPPL2A	7.62074e-07	-0.28001	0.24	0.272	0.0274362
NEAT1	7.75209e-07	-0.413441	0.494	0.514	0.0279091
ESYT1	7.9033e-07	-0.251492	0.276	0.306	0.0284535
ARHGEF3	8.88512e-07	-0.281978	0.26	0.29	0.0319882
CHST11	1.09343e-06	-0.256215	0.278	0.309	0.0393657
TNRC6B	1.45598e-06	-0.319313	0.283	0.313	0.0524182
PYHIN1	3.0019e-06	-0.325885	0.236	0.262	0.108074
SRPRA	3.63503e-06	-0.273707	0.384	0.403	0.130868
GOLGA4	3.63545e-06	-0.294804	0.257	0.286	0.130884
SF1	4.53807e-06	-0.253889	0.65	0.644	0.163379
TMC8	4.80898e-06	-0.304831	0.329	0.355	0.173133
SYNRG	4.83676e-06	-0.264692	0.378	0.398	0.174133
PTPRA	4.88811e-06	-0.269775	0.276	0.303	0.175982
SFXN1	5.54421e-06	-0.25222	0.321	0.351	0.199603
TCIRG1	5.75026e-06	-0.253514	0.305	0.334	0.207021
CLEC2D	5.91385e-06	-0.298939	0.479	0.478	0.212911
PRPF4B	6.52061e-06	-0.285436	0.321	0.345	0.234755
TPR	1.03112e-05	-0.25711	0.478	0.491	0.371224
NCOR1	1.2547e-05	-0.283092	0.499	0.495	0.451718
JMJD1C	1.3148e-05	-0.253899	0.282	0.312	0.473355
TRA2A	1.89279e-05	-0.296112	0.249	0.278	0.681444
ITK	2.01688e-05	-0.276721	0.44	0.457	0.726117
USP34	2.77903e-05	-0.258336	0.261	0.287	1
SP140	3.11681e-05	-0.269292	0.341	0.359	1
HSPA1A	3.28469e-05	-0.309304	0.242	0.272	1
BCL11B	3.79868e-05	-0.30331	0.417	0.428	1
SEMA4D	4.65286e-05	-0.276391	0.335	0.355	1
TRIM22	5.92097e-05	-0.335723	0.462	0.47	1
C5orf56	6.20091e-05	-0.259678	0.248	0.272	1
RSF1	9.70825e-05	-0.258431	0.372	0.388	1
IKZF1	0.000107012	-0.260572	0.5	0.51	1
SPN	0.000134339	-0.258508	0.355	0.37	1
AKAP9	0.000157743	-0.312896	0.363	0.382	1
PPP2R5C	0.000164907	-0.275519	0.408	0.425	1
LUC7L3	0.000227546	-0.319816	0.391	0.405	1
PIK3R1	0.000252842	-0.26294	0.388	0.404	1
BIRC3	0.0002653	-0.333138	0.449	0.455	1
TAGAP	0.000338535	-0.279984	0.522	0.532	1
PHYKPL	0.000387802	-0.282835	0.272	0.291	1
ARHGAP15	0.00277795	-0.309926	0.493	0.49	1
PNISR	0.011824	-0.262975	0.618	0.593	1
ATM	0.0236781	-0.272698	0.306	0.313	1
HLA-DRA	0.161765	-0.31975	0.397	0.397	1
SAMD9L	0.211325	-0.251477	0.285	0.287	1

## Sheet: Degenes_CD8_PostvsPre
	p_val	avg_log2FC	pct.1	pct.2	p_val_adj
RPL11	0	0.39708	0.968	0.899	0
PTPRC	0	-0.6788	0.896	0.918	0
ZFP36L2	0	0.566114	0.962	0.917	0
TMSB10	0	0.67059	0.976	0.917	0
RPL32	0	0.407646	0.959	0.896	0
RPL34	0	0.468521	0.961	0.895	0
RPS23	0	0.388524	0.957	0.888	0
EEF1A1	0	0.453075	0.986	0.959	0
RPS12	0	0.390356	0.965	0.919	0
RPL8	0	0.409081	0.946	0.856	0
RPL12	0	0.435731	0.953	0.867	0
FTH1	0	0.406379	0.96	0.883	0
PCBP2	0	1.05062	0.796	0.466	0
RPS26	0	-0.925263	0.91	0.916	0
RPL41	0	0.588218	0.95	0.872	0
BTG1	0	0.580915	0.981	0.937	0
RPLP0	0	0.45362	0.944	0.849	0
SOCS1	0	1.01246	0.69	0.4	0
MYL12A	0	0.556575	0.93	0.817	0
RPS28	0	0.444064	0.969	0.9	0
FTL	0	0.654277	0.95	0.827	0
ATP5F1E	0	0.459906	0.928	0.818	0
RPS21	0	0.455513	0.964	0.868	0
TSC22D3	0	0.562655	0.843	0.657	0
IFITM2	2.13351e-304	0.702013	0.867	0.714	7.68106e-300
DDX5	6.28842e-302	-0.542651	0.845	0.885	2.26396e-297
RPS14	9.957e-299	0.375533	0.959	0.896	3.58472e-294
RPL39	4.87503e-298	0.383351	0.958	0.888	1.75511e-293
ZNF683	5.3605e-297	-0.894789	0.484	0.645	1.92989e-292
VIM	5.9709e-294	0.452394	0.957	0.896	2.14964e-289
S100A10	8.11544e-293	0.554698	0.823	0.646	2.92172e-288
RPL37	1.02892e-290	0.386914	0.954	0.879	3.70432e-286
JUND	2.80351e-290	-1.29713	0.295	0.464	1.00932e-285
RPL22	3.25795e-288	0.456027	0.901	0.768	1.17293e-283
RPL19	1.59898e-284	0.35318	0.963	0.903	5.75665e-280
RPS24	1.98224e-284	0.345301	0.961	0.897	7.13648e-280
MALAT1	6.1666e-283	-0.672708	0.999	0.999	2.2201e-278
RPL6	1.24364e-280	0.382116	0.952	0.865	4.47735e-276
TXNIP	1.9948e-280	0.621945	0.874	0.728	7.18167e-276
RPS29	1.90309e-279	0.383808	0.942	0.856	6.85149e-275
RPS13	2.8788e-279	0.387194	0.948	0.863	1.03643e-274
AOAH	9.05565e-275	-0.905166	0.259	0.454	3.26022e-270
FAU	1.39417e-273	0.349845	0.959	0.882	5.01929e-269
RPL35A	8.54672e-273	0.377803	0.949	0.866	3.07699e-268
RPL37A	9.06532e-273	0.394882	0.934	0.831	3.26369e-268
RPL5	7.03849e-270	0.43152	0.926	0.812	2.534e-265
DUSP2	1.90771e-269	0.798237	0.708	0.506	6.86814e-265
RPLP2	7.1535e-264	0.356654	0.957	0.881	2.5754e-259
RPL36A	1.43459e-263	0.418569	0.92	0.807	5.16481e-259
SERF2	5.43287e-263	0.377396	0.93	0.82	1.95594e-258
RPL14	7.28141e-263	0.36353	0.952	0.868	2.62145e-258
CCL4L2	3.20637e-259	1.14092	0.479	0.271	1.15436e-254
LINC01871	1.09521e-258	0.831647	0.454	0.265	3.94298e-254
RPL36	2.87996e-258	0.36358	0.949	0.855	1.03684e-253
MT2A	1.19794e-254	0.81637	0.802	0.652	4.31283e-250
RPL28	7.24608e-250	0.317541	0.976	0.94	2.60873e-245
TMA7	3.73479e-249	0.395133	0.904	0.775	1.3446e-244
RPS8	2.41136e-240	0.342396	0.963	0.891	8.68137e-236
RPL30	6.46442e-237	0.332903	0.971	0.918	2.32732e-232
ERAP2	1.21024e-236	-0.75188	0.133	0.307	4.35709e-232
RPL7A	3.50279e-236	0.326455	0.96	0.89	1.26108e-231
RPS15A	6.82498e-231	0.318011	0.97	0.918	2.45713e-226
CYTIP	5.722e-226	0.394828	0.809	0.635	2.06003e-221
ATP5ME	1.33747e-221	0.448323	0.632	0.424	4.81518e-217
RPS4X	2.07158e-220	0.323491	0.959	0.901	7.45809e-216
RPS25	1.41293e-219	0.327022	0.956	0.878	5.08683e-215
RPSA	4.55496e-218	0.362445	0.921	0.823	1.63988e-213
RPL29	5.00879e-212	0.338965	0.943	0.855	1.80326e-207
RPL15	3.76244e-206	0.32239	0.937	0.847	1.35455e-201
DDX17	1.16909e-203	-0.746244	0.513	0.631	4.20897e-199
RPL18A	8.58446e-200	0.317913	0.955	0.881	3.09058e-195
RPS15	2.74504e-198	0.284876	0.965	0.901	9.88271e-194
RPS5	1.31871e-197	0.349986	0.907	0.795	4.74762e-193
RPL10	2.59696e-196	0.290461	0.981	0.944	9.34956e-192
ARPC1B	1.7158e-191	0.381558	0.83	0.687	6.17722e-187
ISG20	2.8551e-190	0.652937	0.689	0.511	1.02789e-185
ACTB	3.93973e-190	0.328201	0.989	0.964	1.41838e-185
S100A6	3.553e-189	0.425532	0.904	0.784	1.27915e-184
TPT1	5.29079e-189	0.327114	0.952	0.908	1.90479e-184
RPS27	6.62794e-189	0.309104	0.976	0.949	2.38619e-184
RPS19	5.59396e-186	0.362914	0.967	0.915	2.01394e-181
ATP5MD	1.57506e-185	0.3884	0.723	0.531	5.67054e-181
RPS3	2.66538e-183	0.285973	0.96	0.903	9.59591e-179
DDT	5.22457e-183	0.374986	0.282	0.13	1.88095e-178
RPL18	1.51337e-182	0.293185	0.954	0.87	5.44844e-178
KLRC4	2.957e-180	-0.808724	0.268	0.422	1.06458e-175
UBL5	5.65036e-179	0.350367	0.804	0.64	2.03424e-174
IFITM1	2.33037e-176	0.542546	0.934	0.848	8.38979e-172
KMT2A	3.40153e-176	-0.833571	0.245	0.389	1.22462e-171
ROMO1	3.45947e-172	0.384233	0.569	0.38	1.24548e-167
AHNAK	3.5679e-172	-0.745806	0.523	0.624	1.28452e-167
CD81	7.5775e-172	-0.803881	0.252	0.386	2.72805e-167
IGFLR1	2.21139e-171	0.415218	0.296	0.146	7.96145e-167
H3F3B	4.09777e-171	0.32653	0.954	0.88	1.47528e-166
LTB	1.75575e-169	0.698482	0.652	0.502	6.32104e-165
KLRD1	1.96687e-169	0.66835	0.303	0.156	7.08114e-165
SRP14	1.35435e-167	0.327777	0.849	0.7	4.87593e-163
CCND3	2.18239e-167	0.385869	0.624	0.436	7.85704e-163
RPLP1	2.18704e-166	0.270104	0.979	0.948	7.87377e-162
RPL26	4.73555e-165	0.280419	0.952	0.885	1.70489e-160
COMMD6	1.32289e-164	0.348741	0.805	0.644	4.76266e-160
DYNLT1	8.61621e-164	0.354706	0.502	0.316	3.10201e-159
PDE7A	2.05336e-163	-0.811425	0.15	0.286	7.3925e-159
FKBP1A	5.14152e-163	0.408888	0.601	0.427	1.85105e-158
TMSB4X	7.96583e-163	0.254684	0.988	0.967	2.86786e-158
FXYD5	9.35138e-162	0.375365	0.85	0.712	3.36668e-157
RPS3A	4.56617e-161	0.301094	0.952	0.882	1.64391e-156
OST4	3.39649e-160	0.335003	0.842	0.694	1.2228e-155
MBNL1	1.089e-158	-0.64482	0.578	0.656	3.92061e-154
COX7C	3.52222e-158	0.320189	0.859	0.716	1.26807e-153
DDIT4	2.38758e-157	0.49412	0.666	0.501	8.59577e-153
IRF1	4.68751e-157	-0.676421	0.407	0.53	1.6876e-152
RPL9	2.05995e-155	0.315087	0.912	0.798	7.41624e-151
RPS16	2.08899e-154	0.292613	0.936	0.837	7.52079e-150
RPS7	3.81355e-154	0.262928	0.956	0.889	1.37296e-149
RESF1	1.1911e-153	-0.638244	0.615	0.685	4.28819e-149
HERPUD1	2.14292e-153	0.410083	0.497	0.323	7.71494e-149
LY6E	1.32746e-152	0.520082	0.811	0.674	4.77911e-148
RACK1	8.63516e-152	0.290915	0.929	0.832	3.10883e-147
HSPB1	9.75565e-152	0.374247	0.48	0.304	3.51223e-147
TUBA4A	1.05511e-150	0.40276	0.666	0.499	3.79859e-146
UQCRQ	2.39194e-147	0.34268	0.583	0.401	8.61144e-143
SNHG8	8.25954e-147	0.37397	0.461	0.291	2.9736e-142
TSTD1	2.81122e-146	0.355074	0.523	0.343	1.0121e-141
RHOC	1.20552e-145	0.391906	0.465	0.299	4.3401e-141
PFN1	1.46671e-145	0.275081	0.961	0.908	5.28047e-141
S100A4	4.82934e-143	0.446444	0.879	0.788	1.73866e-138
PPIA	2.10769e-142	0.315924	0.911	0.802	7.58812e-138
NFKBIA	3.75131e-141	0.453544	0.678	0.509	1.35055e-136
RAC2	7.54422e-141	0.303531	0.9	0.795	2.71607e-136
GAPDH	2.70074e-140	0.427772	0.942	0.876	9.72322e-136
FLT3LG	1.81317e-137	0.415616	0.455	0.297	6.52778e-133
NACA	9.10055e-137	0.275525	0.921	0.817	3.27638e-132
COX17	1.01739e-136	0.337795	0.485	0.317	3.66281e-132
IL7R	2.90087e-136	0.542756	0.426	0.272	1.04437e-131
RPS27L	1.31336e-133	0.423813	0.6	0.44	4.72837e-129
RPL24	3.84788e-133	0.273939	0.932	0.819	1.38531e-128
COX7A2	3.98913e-133	0.308151	0.739	0.574	1.43617e-128
FLOT1	7.47971e-133	0.337189	0.258	0.131	2.69284e-128
HNRNPU	8.10557e-133	-0.577456	0.522	0.6	2.91817e-128
RPL10A	1.43802e-132	0.284334	0.916	0.817	5.17717e-128
PSME2	6.06115e-132	0.342789	0.781	0.632	2.18214e-127
RPL23A	2.6825e-131	0.255021	0.944	0.867	9.65754e-127
SMDT1	5.48781e-131	0.34893	0.477	0.314	1.97572e-126
TRAPPC1	2.468e-130	0.31181	0.654	0.482	8.88531e-126
FKBP5	7.11533e-130	0.323542	0.42	0.26	2.56166e-125
GPR174	2.18868e-129	-0.680565	0.321	0.438	7.87967e-125
ATP5MF	6.14639e-129	0.320655	0.665	0.501	2.21282e-124
PTPN22	9.04832e-129	-0.71521	0.331	0.442	3.25758e-124
TXN	8.73394e-128	0.340355	0.555	0.39	3.14439e-123
LINC01578	4.22581e-127	-0.752472	0.165	0.279	1.52138e-122
PSME1	4.61688e-127	0.293842	0.888	0.762	1.66217e-122
RHOA	6.43137e-126	0.290147	0.838	0.719	2.31542e-121
BAX	5.10395e-122	0.422122	0.571	0.413	1.83752e-117
PSMB9	8.9227e-122	0.347812	0.853	0.739	3.21235e-117
UQCR10	2.34873e-120	0.295763	0.704	0.536	8.45591e-116
ELOB	2.50335e-120	0.28551	0.771	0.614	9.01258e-116
POLR2L	1.85169e-119	0.297049	0.641	0.479	6.66644e-115
RGS10	2.43318e-119	0.327374	0.584	0.42	8.75994e-115
ANAPC16	3.28805e-119	0.28627	0.665	0.499	1.18376e-114
NPC2	1.41118e-118	0.317786	0.298	0.167	5.08052e-114
SELENOH	3.419e-118	0.298302	0.615	0.454	1.23091e-113
CLPP	4.16899e-118	0.321372	0.406	0.258	1.50092e-113
NDUFA1	3.95628e-117	0.292228	0.705	0.542	1.42434e-112
EEF1B2	4.62161e-117	0.29617	0.86	0.73	1.66387e-112
ABRACL	4.72538e-117	0.299704	0.609	0.447	1.70123e-112
CHCHD2	2.62231e-116	0.283129	0.817	0.68	9.44083e-112
GNG5	4.13845e-116	0.3386	0.672	0.517	1.48993e-111
COX6B1	2.15177e-115	0.271845	0.779	0.626	7.7468e-111
HLA-DPB1	2.31875e-115	-0.45195	0.661	0.699	8.34797e-111
ARGLU1	2.19679e-114	-0.6629	0.397	0.494	7.90888e-110
ARHGDIB	8.78121e-114	0.251401	0.933	0.849	3.16141e-109
COX6C	9.85893e-114	0.276235	0.772	0.622	3.54941e-109
EML4	3.80074e-113	-0.626772	0.447	0.534	1.36834e-108
ANKRD44	4.05468e-113	-0.653082	0.388	0.484	1.45977e-108
PIK3IP1	6.51398e-113	0.294175	0.479	0.321	2.34516e-108
NME2	7.22104e-113	0.320999	0.561	0.41	2.59972e-108
GTF3A	6.8672e-112	0.28396	0.518	0.357	2.47233e-107
UCP2	2.7718e-111	0.345957	0.569	0.419	9.97904e-107
NDUFB2	4.20305e-111	0.298467	0.637	0.48	1.51318e-106
S100A11	6.32599e-111	0.375889	0.815	0.711	2.27748e-106
NAA38	8.83713e-111	0.293013	0.428	0.281	3.18154e-106
MYL6	1.93596e-110	0.255325	0.918	0.834	6.96983e-106
PIN4	2.48054e-110	0.271812	0.297	0.169	8.93045e-106
NDUFB1	7.09901e-110	0.295503	0.472	0.32	2.55578e-105
SRGN	9.36278e-110	0.26328	0.927	0.853	3.37079e-105
ATP5PD	1.21433e-109	0.293935	0.533	0.374	4.37185e-105
C4orf48	3.35286e-109	0.289776	0.458	0.305	1.2071e-104
OGT	4.15579e-108	-0.727111	0.23	0.341	1.49617e-103
SNHG6	5.11146e-108	0.300778	0.646	0.484	1.84023e-103
LGALS1	3.94686e-107	0.538148	0.619	0.49	1.42095e-102
PAG1	7.58502e-107	-0.705557	0.219	0.326	2.73076e-102
THEMIS	9.30551e-107	-0.652354	0.331	0.433	3.35017e-102
ITGB2	9.90365e-107	-0.415058	0.666	0.699	3.56551e-102
ATP5MG	1.07815e-106	0.255831	0.844	0.714	3.88154e-102
CSTB	1.40577e-106	0.3133	0.685	0.528	5.06105e-102
TRBC1	2.91615e-106	0.476692	0.389	0.26	1.04987e-101
UQCR11	3.57518e-106	0.263533	0.796	0.652	1.28714e-101
BOD1L1	4.33974e-106	-0.618453	0.167	0.274	1.56239e-101
MYL12B	4.46806e-106	0.275855	0.88	0.763	1.60859e-101
EEF1G	4.74247e-106	0.289559	0.799	0.667	1.70738e-101
JUN	1.15669e-105	-0.47884	0.612	0.68	4.16432e-101
MYH9	1.55509e-105	-0.488109	0.672	0.698	5.59864e-101
CARD16	5.9116e-105	0.327625	0.541	0.387	2.1283e-100
HINT1	1.27118e-103	0.259594	0.817	0.687	4.57652e-99
PEBP1	2.34964e-103	0.284575	0.561	0.402	8.45916e-99
GPX4	2.44892e-103	0.293936	0.57	0.414	8.81661e-99
STK17A	1.01542e-102	-0.420884	0.739	0.753	3.65571e-98
COX8A	2.88822e-102	0.284871	0.701	0.554	1.03982e-97
TRADD	8.37085e-102	0.284009	0.301	0.178	3.01367e-97
DUSP1	1.73988e-101	0.489012	0.686	0.575	6.26393e-97
COX5A	3.45652e-101	0.371195	0.619	0.476	1.24442e-96
RASAL3	3.49035e-101	-0.538336	0.434	0.52	1.2566e-96
SUMO2	6.86065e-101	0.261323	0.806	0.675	2.46997e-96
IFI6	2.00585e-100	0.522351	0.493	0.359	7.22145e-96
GABARAP	3.1409e-100	0.266722	0.782	0.637	1.13079e-95
LCP1	2.52688e-99	-0.423461	0.79	0.784	9.09726e-95
SNRPN	7.33349e-99	0.260343	0.408	0.267	2.6402e-94
MACF1	1.36038e-98	-0.730569	0.335	0.431	4.89764e-94
XIST	2.89935e-98	-0.997256	0.182	0.285	1.04382e-93
PRDX2	7.58818e-98	0.304016	0.402	0.268	2.73189e-93
ATP6V1G1	9.60261e-98	0.2744	0.648	0.487	3.45713e-93
TNFAIP3	2.6061e-97	-0.615433	0.602	0.664	9.38248e-93
MIF	1.21791e-96	0.262702	0.84	0.708	4.38473e-92
COX6A1	6.08469e-95	0.25003	0.81	0.674	2.19061e-90
BPTF	1.12589e-94	-0.62056	0.249	0.348	4.05344e-90
TMEM243	3.51568e-94	0.261567	0.348	0.221	1.26571e-89
KLRK1	5.09464e-94	-0.484431	0.596	0.658	1.83417e-89
C19orf53	6.50739e-94	0.278972	0.591	0.441	2.34279e-89
CTSC	2.52686e-93	0.309275	0.683	0.549	9.09719e-89
CTSA	5.06647e-93	0.328008	0.477	0.339	1.82403e-88
ACTG1	9.48484e-93	0.267983	0.95	0.887	3.41473e-88
COX5B	1.89321e-92	0.253106	0.724	0.572	6.81592e-88
ALDOA	3.12324e-92	0.269386	0.759	0.623	1.12443e-87
MCL1	1.16868e-91	-0.552395	0.526	0.588	4.20747e-87
LDHB	1.18063e-91	0.312079	0.73	0.597	4.25051e-87
DBI	3.4376e-91	0.255662	0.613	0.463	1.23761e-86
TOMM5	5.18055e-91	0.259684	0.465	0.326	1.8651e-86
TAGLN2	7.74157e-91	0.292581	0.698	0.561	2.78712e-86
OAS1	8.19561e-91	0.48111	0.316	0.2	2.95058e-86
PGAM1	2.98744e-90	0.314144	0.63	0.493	1.07554e-85
TRG-AS1	1.62191e-88	0.253388	0.287	0.174	5.83921e-84
SYNE1	2.37961e-88	-0.612994	0.261	0.36	8.56706e-84
ZNF292	1.75511e-87	-0.619458	0.23	0.326	6.31873e-83
TSPO	2.43295e-87	0.261451	0.578	0.436	8.7591e-83
IRF7	2.6944e-87	0.363391	0.386	0.263	9.70038e-83
SLC2A3	7.56143e-87	-0.540036	0.472	0.545	2.72226e-82
PCED1B-AS1	8.30517e-87	0.267898	0.756	0.621	2.99003e-82
GZMK	1.15299e-86	0.446208	0.651	0.563	4.15098e-82
SH2D2A	1.89211e-86	0.26343	0.481	0.344	6.81197e-82
RAN	2.577e-86	0.271048	0.715	0.572	9.27771e-82
SRRM2	4.86635e-86	-0.61402	0.387	0.463	1.75198e-81
NOSIP	8.92801e-86	0.312863	0.35	0.23	3.21426e-81
LITAF	1.47116e-85	0.265896	0.484	0.346	5.29646e-81
PREX1	1.51667e-85	-0.601397	0.223	0.317	5.4603e-81
HOPX	1.59292e-85	0.552475	0.408	0.297	5.73483e-81
NFATC2	2.25306e-85	-0.546001	0.346	0.437	8.11148e-81
ENO1	2.5538e-85	0.270438	0.678	0.544	9.1942e-81
CALM3	7.23649e-85	0.284887	0.604	0.464	2.60528e-80
PRKCQ-AS1	1.97323e-83	0.286202	0.271	0.163	7.10403e-79
UBE2L6	6.70615e-83	0.339422	0.635	0.499	2.41435e-78
LINC01138	4.21944e-82	0.28131	0.501	0.367	1.51908e-77
ACTR2	6.16321e-82	-0.534412	0.427	0.494	2.21888e-77
PHPT1	4.91619e-81	0.250134	0.363	0.241	1.76993e-76
LGALS9	2.22234e-80	0.307127	0.256	0.155	8.00086e-76
C12orf57	2.54375e-80	0.253585	0.674	0.538	9.15799e-76
CD96	3.50191e-80	-0.456853	0.619	0.656	1.26076e-75
FYB1	1.19844e-79	-0.351999	0.788	0.782	4.31462e-75
ITGA4	4.23243e-79	-0.569561	0.398	0.474	1.52376e-74
ID2	5.87417e-79	0.280157	0.582	0.448	2.11482e-74
OGA	9.27786e-79	-0.611826	0.264	0.352	3.34021e-74
BST2	1.51057e-78	0.280136	0.669	0.539	5.43837e-74
ZFP36	2.22911e-78	0.352154	0.863	0.799	8.02524e-74
VSIR	2.23378e-78	0.262601	0.382	0.26	8.04205e-74
IQGAP1	1.14634e-76	-0.491348	0.504	0.559	4.12706e-72
SYNE2	1.28075e-75	-0.597399	0.445	0.508	4.61094e-71
CST7	2.67224e-75	0.30755	0.822	0.724	9.6206e-71
TPI1	1.07352e-74	0.285485	0.721	0.601	3.86488e-70
JAK3	2.35844e-74	-0.548936	0.231	0.32	8.49087e-70
CCL3	2.40431e-74	0.489517	0.264	0.166	8.65601e-70
ZEB2	2.5394e-74	-0.537852	0.165	0.253	9.14233e-70
CD7	2.05374e-73	0.348765	0.7	0.591	7.39387e-69
CYTOR	4.66871e-73	-0.508062	0.505	0.563	1.68083e-68
CAPG	5.19686e-73	0.273902	0.491	0.363	1.87097e-68
XCL1	7.6965e-73	0.385242	0.298	0.191	2.77089e-68
CCNL1	8.02812e-73	-0.597763	0.325	0.403	2.89028e-68
SAMSN1	7.02056e-72	-0.621371	0.446	0.515	2.52754e-67
TAPBP	9.83765e-72	-0.440976	0.559	0.6	3.54175e-67
N4BP2L2	2.47352e-71	-0.521038	0.478	0.539	8.90518e-67
ATF7IP	2.14074e-70	-0.537762	0.252	0.336	7.7071e-66
ITGAE	3.07478e-70	-0.61475	0.333	0.404	1.10698e-65
PHF3	1.15272e-68	-0.516636	0.224	0.31	4.15001e-64
PKM	5.10838e-68	0.268281	0.653	0.533	1.83912e-63
SMCHD1	1.83061e-67	-0.490855	0.452	0.517	6.59057e-63
ISG15	3.31377e-67	0.649076	0.522	0.417	1.19302e-62
HLA-DPA1	5.1369e-67	-0.316382	0.708	0.724	1.84939e-62
ABHD17A	1.22322e-66	-0.536668	0.188	0.265	4.40384e-62
WNK1	1.50812e-66	-0.521845	0.323	0.398	5.42952e-62
SF3B1	4.46368e-65	-0.455229	0.488	0.536	1.60701e-60
RORA	4.59361e-65	-0.557688	0.225	0.308	1.65379e-60
LCP2	1.87637e-64	-0.378288	0.652	0.679	6.75529e-60
LNPEP	5.68139e-63	-0.524628	0.297	0.372	2.04541e-58
FASLG	1.10524e-61	-0.488515	0.213	0.294	3.9791e-57
PRRC2B	1.20376e-60	-0.488509	0.221	0.299	4.33378e-56
XRN1	3.14519e-60	-0.527575	0.249	0.326	1.13233e-55
IKZF3	8.38866e-60	-0.525539	0.492	0.536	3.02009e-55
PCM1	4.26056e-58	-0.550133	0.27	0.342	1.53389e-53
FYN	4.76577e-58	-0.465745	0.479	0.536	1.71577e-53
SON	8.11931e-58	-0.331601	0.728	0.723	2.92311e-53
GNAS	2.62327e-57	-0.529488	0.551	0.56	9.44431e-53
RASGRP1	5.64516e-57	-0.503006	0.195	0.268	2.03237e-52
CCL4	8.67398e-57	0.658251	0.761	0.719	3.12281e-52
CDKN1B	5.42236e-56	-0.448674	0.348	0.415	1.95216e-51
CD8B	1.34883e-55	0.338997	0.707	0.642	4.85607e-51
SEPTIN9	1.39645e-55	-0.367472	0.502	0.549	5.02749e-51
RNF213	1.7348e-54	-0.458752	0.69	0.693	6.24561e-50
DDX6	1.06059e-53	-0.452439	0.319	0.386	3.81834e-49
IFNG	1.08111e-53	-0.527427	0.189	0.266	3.89222e-49
ACTN4	1.46815e-53	-0.432373	0.414	0.467	5.28563e-49
ARAP2	1.824e-53	-0.484107	0.279	0.35	6.56677e-49
LBR	5.80662e-52	-0.48329	0.25	0.317	2.0905e-47
APBB1IP	1.63379e-51	-0.398543	0.525	0.552	5.88196e-47
EFHD2	2.10537e-51	-0.442334	0.2	0.267	7.57974e-47
ARHGAP30	1.58505e-50	-0.438187	0.368	0.424	5.70649e-46
RBL2	3.62987e-50	-0.449723	0.348	0.411	1.30683e-45
UTRN	3.92477e-50	-0.507956	0.283	0.349	1.413e-45
CD6	6.28599e-50	-0.424485	0.445	0.494	2.26308e-45
NR3C1	2.15282e-49	-0.515623	0.4	0.45	7.75059e-45
NKTR	1.02118e-48	-0.551781	0.243	0.313	3.67646e-44
SETX	1.30311e-48	-0.476911	0.201	0.268	4.69145e-44
RBM25	1.63885e-48	-0.489846	0.406	0.454	5.90018e-44
ARHGEF1	3.07777e-48	-0.411887	0.474	0.522	1.10806e-43
MATR3.1	5.1234e-48	-0.411822	0.358	0.413	1.84453e-43
FUS	6.03676e-47	-0.391114	0.625	0.644	2.17336e-42
CEP350	7.54703e-47	-0.484494	0.212	0.278	2.71708e-42
ITGB1	1.10631e-46	-0.427451	0.458	0.505	3.98293e-42
HLA-DRB1	1.22324e-46	-0.291979	0.694	0.713	4.4039e-42
DDX3X	1.65962e-46	-0.478952	0.356	0.409	5.97496e-42
HIST1H4C	5.18075e-46	0.44021	0.506	0.407	1.86517e-41
VPS13C	6.35438e-46	-0.488563	0.285	0.347	2.2877e-41
PTBP3	2.85127e-45	-0.470165	0.262	0.322	1.02652e-40
TNKS2	8.08987e-45	-0.406026	0.184	0.25	2.91251e-40
SERINC1	8.78694e-44	-0.355605	0.284	0.348	3.16347e-39
STOM	2.91133e-43	-0.37323	0.348	0.408	1.04814e-38
ICOS	4.55428e-43	-0.47585	0.213	0.275	1.63963e-38
SUN2	6.41929e-43	-0.334853	0.455	0.503	2.31107e-38
CAMK4	6.14083e-42	-0.481389	0.316	0.374	2.21082e-37
RBM39	8.52714e-42	-0.417419	0.527	0.552	3.06994e-37
HMGA1	2.46699e-41	-0.342986	0.288	0.35	8.88166e-37
EVI2B	6.2423e-41	-0.396454	0.404	0.447	2.24735e-36
IL16	2.05744e-40	-0.368404	0.435	0.473	7.40719e-36
ATP2B4	2.48331e-40	-0.436803	0.251	0.311	8.94043e-36
SLFN5	5.24291e-40	-0.404027	0.464	0.503	1.88755e-35
ATRX	9.14733e-40	-0.452847	0.383	0.426	3.29322e-35
HNRNPD	1.08045e-39	-0.420624	0.258	0.311	3.88985e-35
NR4A2	1.1809e-39	-0.503135	0.323	0.385	4.25148e-35
ANKRD11	1.25959e-39	-0.448737	0.278	0.333	4.53476e-35
MYCBP2	2.16761e-39	-0.462449	0.345	0.395	7.80383e-35
BTG2	6.10717e-39	-0.39362	0.383	0.443	2.1987e-34
SAT1	9.6356e-39	0.38415	0.52	0.423	3.46901e-34
SRSF7	1.60038e-38	-0.39697	0.604	0.62	5.76168e-34
EIF4G2	1.87337e-38	-0.391563	0.515	0.538	6.74451e-34
SPTAN1	2.54039e-38	-0.419854	0.309	0.36	9.14591e-34
SMARCA2	3.81231e-38	-0.451296	0.262	0.317	1.37251e-33
GLG1	7.30058e-38	-0.394532	0.249	0.306	2.62836e-33
PPP1R12A	1.40886e-37	-0.409568	0.39	0.43	5.07219e-33
FMNL1	1.63198e-37	-0.396579	0.368	0.416	5.87545e-33
NCOR1	1.63916e-37	-0.403664	0.527	0.538	5.90131e-33
STK17B	2.70774e-37	-0.367154	0.625	0.639	9.7484e-33
TMEM259	3.89773e-37	-0.449921	0.218	0.274	1.40326e-32
PLEKHF1	6.26779e-37	-0.319976	0.239	0.298	2.25653e-32
RANBP2	8.80677e-37	-0.433918	0.271	0.326	3.17061e-32
EIF3A	2.34942e-36	-0.403388	0.306	0.355	8.45839e-32
SPATA13	6.4222e-36	-0.404559	0.222	0.278	2.31212e-31
CANX	1.04056e-35	-0.402097	0.35	0.393	3.74622e-31
HSP90B1	1.07705e-35	-0.365275	0.534	0.549	3.87759e-31
DYNC1H1	1.12102e-35	-0.425778	0.324	0.373	4.03591e-31
ZNF638	1.6916e-35	-0.425433	0.208	0.264	6.0901e-31
PNN	7.37996e-35	-0.412	0.325	0.375	2.65693e-30
BCLAF1	9.99702e-35	-0.459791	0.314	0.361	3.59913e-30
GBP5	2.93736e-34	-0.366243	0.429	0.471	1.05751e-29
LASP1	9.24739e-34	-0.400468	0.277	0.326	3.32925e-29
RSRP1	9.44827e-34	-0.464363	0.478	0.506	3.40157e-29
PDE4B	1.02089e-33	-0.394539	0.332	0.381	3.6754e-29
NLRC3	1.26751e-33	-0.477062	0.218	0.271	4.56329e-29
GNAI2	3.72467e-33	-0.392413	0.384	0.413	1.34096e-28
F2R	6.35025e-33	-0.359674	0.2	0.256	2.28622e-28
WIPF1	7.39736e-33	-0.353992	0.583	0.586	2.6632e-28
DIAPH1	1.30986e-32	-0.394167	0.333	0.374	4.71577e-28
TRAF3IP3	1.68917e-32	-0.368008	0.581	0.584	6.08134e-28
IDS	1.76697e-32	-0.423118	0.413	0.443	6.36145e-28
STAT3	2.01004e-32	-0.415006	0.399	0.436	7.23656e-28
GRK2	3.06434e-32	-0.402636	0.201	0.252	1.10322e-27
CLTC	5.22875e-32	-0.382706	0.202	0.253	1.88246e-27
PRPF8	6.02271e-32	-0.385538	0.282	0.331	2.1683e-27
STK4	2.2763e-31	-0.33634	0.605	0.612	8.19512e-27
PARP14	2.37548e-31	-0.492509	0.203	0.254	8.55219e-27
RABGAP1L	2.84475e-31	-0.445871	0.28	0.327	1.02417e-26
FNBP1	4.11317e-31	-0.367048	0.495	0.515	1.48082e-26
RAD21	4.17987e-31	-0.343389	0.398	0.435	1.50484e-26
REL	4.27321e-31	-0.450998	0.292	0.34	1.53844e-26
ST8SIA4	7.69027e-31	-0.385741	0.223	0.273	2.76865e-26
TACC1	3.11462e-30	-0.386488	0.206	0.255	1.12132e-25
HMGB2	6.20598e-30	0.271264	0.469	0.383	2.23428e-25
TPR	9.99263e-30	-0.37665	0.42	0.449	3.59755e-25
EPB41	2.69915e-29	-0.36074	0.216	0.268	9.71748e-25
CAPZA1	2.86237e-29	-0.383029	0.345	0.381	1.03051e-24
SH3KBP1	3.69466e-29	-0.351928	0.457	0.478	1.33015e-24
CYLD	7.60628e-29	-0.412439	0.307	0.349	2.73841e-24
ITGAL	8.23903e-29	-0.375488	0.278	0.324	2.96622e-24
HLA-DRA	9.80376e-29	-0.318271	0.468	0.503	3.52955e-24
TOX	3.8025e-28	-0.428384	0.244	0.29	1.36897e-23
BIRC6	5.36071e-28	-0.42579	0.231	0.277	1.92996e-23
GZMB	5.86173e-28	0.391412	0.368	0.312	2.11034e-23
SRSF2	5.99998e-28	-0.349374	0.506	0.525	2.16011e-23
TM9SF2	7.49113e-28	-0.345019	0.214	0.26	2.69696e-23
TMC8	1.18976e-27	-0.39504	0.298	0.343	4.28336e-23
NIN	1.61598e-27	-0.411116	0.21	0.256	5.81784e-23
USP15	1.95615e-27	-0.416262	0.368	0.403	7.04255e-23
NCKAP1L	2.04596e-27	-0.390596	0.244	0.287	7.36585e-23
ANKRD12	2.18539e-27	-0.36171	0.593	0.596	7.86784e-23
ZNF800	4.1519e-27	-0.354108	0.227	0.274	1.49477e-22
HMGN2	4.55927e-27	0.283848	0.705	0.614	1.64143e-22
SLF1	4.87826e-27	-0.437779	0.24	0.285	1.75627e-22
ADAR	4.91361e-27	-0.367704	0.403	0.433	1.769e-22
CD46	6.02268e-27	-0.389311	0.245	0.29	2.16828e-22
HNRNPLL	1.02463e-26	-0.389674	0.216	0.261	3.68886e-22
SLC2A4RG	1.24867e-26	-0.361399	0.212	0.257	4.49545e-22
MIR4435-2HG	2.03472e-26	-0.373529	0.271	0.313	7.32539e-22
TMX4	2.76138e-26	-0.389858	0.333	0.368	9.94151e-22
EPS15	4.15148e-26	-0.364508	0.23	0.275	1.49462e-21
PDE4DIP	6.02571e-26	-0.391795	0.204	0.25	2.16938e-21
STAT4	7.78463e-26	-0.393644	0.284	0.325	2.80262e-21
DDX24	8.39129e-26	-0.303928	0.602	0.599	3.02103e-21
ITK	8.87897e-26	-0.379435	0.358	0.395	3.19661e-21
SMG1	9.25336e-26	-0.449414	0.231	0.275	3.3314e-21
ARID4B	1.16413e-25	-0.367914	0.377	0.407	4.19112e-21
ITM2C	2.3424e-25	-0.256901	0.558	0.587	8.43311e-21
KLRB1	2.35731e-25	-0.373215	0.222	0.273	8.48679e-21
BCL11B	2.53964e-25	-0.344277	0.379	0.415	9.14321e-21
RALGAPA1	3.44767e-25	-0.42533	0.214	0.259	1.24123e-20
LDLRAD4	6.06155e-25	-0.366569	0.276	0.318	2.18228e-20
SYNRG	8.74858e-25	-0.368391	0.417	0.441	3.14966e-20
LUC7L3	1.03583e-24	-0.41763	0.346	0.379	3.72918e-20
PHIP	1.19241e-24	-0.392951	0.274	0.315	4.29292e-20
PNISR	1.66888e-24	-0.377639	0.55	0.554	6.00829e-20
BAZ1B	1.9467e-24	-0.350002	0.225	0.267	7.00851e-20
EMB	2.50752e-24	-0.344228	0.551	0.55	9.02756e-20
TC2N	2.72798e-24	-0.415588	0.363	0.398	9.82126e-20
NCL	2.76777e-24	-0.258547	0.637	0.624	9.96454e-20
PRRC2C	4.68988e-24	-0.295165	0.618	0.607	1.68845e-19
JAK1	6.43288e-24	-0.301572	0.619	0.609	2.31597e-19
TLN1	1.06906e-23	-0.33096	0.425	0.446	3.84884e-19
TAF15	1.52564e-23	-0.364528	0.339	0.371	5.49261e-19
PIK3CD	2.05984e-23	-0.386877	0.221	0.262	7.41584e-19
SFPQ	6.26053e-23	-0.340074	0.471	0.484	2.25392e-18
IL2RB	6.3552e-23	-0.290661	0.44	0.473	2.288e-18
AKAP13	6.39604e-23	-0.344075	0.476	0.494	2.3027e-18
LBH	9.4511e-23	-0.296017	0.431	0.456	3.40258e-18
DNM2	2.00424e-22	-0.330709	0.223	0.263	7.21567e-18
SMARCA5	5.88195e-22	-0.333722	0.229	0.268	2.11762e-17
EZR	8.15337e-22	-0.254263	0.564	0.569	2.93538e-17
SLC38A1	2.46007e-21	-0.338799	0.301	0.336	8.85673e-17
ITSN2	3.8573e-21	-0.382854	0.285	0.319	1.38871e-16
ROCK1	3.86395e-21	-0.372653	0.355	0.379	1.3911e-16
NRDC	5.4446e-21	-0.362124	0.231	0.268	1.96017e-16
NIBAN1	1.22792e-20	-0.337835	0.216	0.255	4.42077e-16
PTP4A2	1.73558e-20	-0.300034	0.406	0.426	6.24844e-16
TGFB1	2.52575e-20	-0.422312	0.397	0.405	9.09322e-16
BTN3A1	3.41703e-20	-0.325749	0.223	0.262	1.2302e-15
TGOLN2	3.72776e-20	-0.423363	0.329	0.353	1.34207e-15
AKNA	4.51121e-20	-0.382557	0.366	0.391	1.62413e-15
SCAF11	4.75723e-20	-0.353453	0.376	0.4	1.7127e-15
ARHGAP4	7.1485e-20	-0.341535	0.312	0.345	2.5736e-15
ANKHD1	1.50995e-19	-0.352163	0.231	0.267	5.43612e-15
LUC7L2	2.3658e-19	-0.371246	0.244	0.276	8.51737e-15
PRKACB	2.60824e-19	-0.314849	0.286	0.319	9.39018e-15
PLEC	2.84052e-19	-0.353625	0.241	0.277	1.02264e-14
PHYKPL	3.31843e-19	-0.461569	0.277	0.307	1.1947e-14
RBPJ	4.28579e-19	-0.323179	0.391	0.42	1.54297e-14
YPEL3	5.1093e-19	-0.330402	0.279	0.309	1.83945e-14
FNBP4	1.20287e-18	-0.414015	0.276	0.307	4.33056e-14
BRD2	2.15357e-18	-0.329988	0.363	0.385	7.75328e-14
ARHGAP9	2.86279e-18	-0.324249	0.465	0.478	1.03066e-13
KDM5A	4.47794e-18	-0.348781	0.246	0.28	1.61215e-13
KRAS	5.96771e-18	-0.294106	0.285	0.317	2.14849e-13
FOS	6.48701e-18	0.384282	0.449	0.396	2.33545e-13
ACTR3	7.60399e-18	-0.250238	0.606	0.592	2.73759e-13
RAB8B	1.20222e-17	-0.349758	0.23	0.261	4.32824e-13
HSPA5	3.42504e-17	-0.284378	0.455	0.468	1.23308e-12
CHD2	6.39701e-17	-0.37972	0.287	0.315	2.30305e-12
STK10	1.07806e-16	-0.330634	0.3	0.327	3.88123e-12
SRSF11	1.39513e-16	-0.346488	0.454	0.463	5.02274e-12
SMC1A	1.42241e-16	-0.336945	0.24	0.27	5.12098e-12
PTPN7	1.71965e-16	-0.359341	0.413	0.428	6.19107e-12
PARP8	2.72173e-16	-0.308736	0.439	0.455	9.79878e-12
ZC3HAV1	2.73591e-16	-0.342554	0.312	0.337	9.84982e-12
PIAS1	2.82159e-16	-0.331714	0.23	0.262	1.01583e-11
CD164	4.57454e-16	-0.305145	0.44	0.449	1.64693e-11
SET	9.44606e-16	-0.298839	0.401	0.411	3.40077e-11
MAP4	1.08564e-15	-0.303076	0.259	0.288	3.90852e-11
ATP2A3	1.20489e-15	-0.333697	0.258	0.287	4.33785e-11
DOCK10	2.00756e-15	-0.376085	0.266	0.294	7.22762e-11
WSB1	3.2785e-15	-0.352666	0.361	0.378	1.18033e-10
NIPBL	5.47223e-15	-0.338172	0.274	0.299	1.97011e-10
CCDC88C	6.92847e-15	-0.331778	0.268	0.295	2.49439e-10
TBCD	7.59953e-15	-0.332426	0.239	0.268	2.73598e-10
GRAP2	7.61412e-15	-0.344211	0.341	0.361	2.74123e-10
TAP2	8.10464e-15	-0.284028	0.364	0.381	2.91783e-10
H1FX	1.73064e-14	-0.423828	0.354	0.366	6.23065e-10
CCSER2	1.92611e-14	-0.320645	0.248	0.277	6.93436e-10
PRPF38B	2.57545e-14	-0.307891	0.342	0.364	9.27214e-10
TMX1	5.11066e-14	-0.27765	0.245	0.269	1.83994e-09
UBXN4	5.5021e-14	-0.305862	0.517	0.508	1.98087e-09
KIF2A	8.63765e-14	-0.295205	0.334	0.352	3.10973e-09
JAML	8.64143e-14	-0.322483	0.268	0.297	3.11109e-09
APOL6	9.3932e-14	-0.355639	0.293	0.317	3.38174e-09
SF1	1.12428e-13	-0.271712	0.561	0.552	4.04763e-09
SKIL	1.53979e-13	-0.288103	0.239	0.268	5.54357e-09
MBP	1.86369e-13	-0.311615	0.46	0.466	6.70966e-09
TMPO	1.96309e-13	-0.277847	0.249	0.278	7.0675e-09
ARHGEF3	2.58616e-13	-0.302907	0.313	0.336	9.31069e-09
GNG2	2.70568e-13	-0.336917	0.491	0.486	9.74097e-09
TRAM1	2.84912e-13	-0.264139	0.385	0.396	1.02574e-08
PIM1	2.95336e-13	-0.277323	0.391	0.407	1.06327e-08
HP1BP3	3.26999e-13	-0.284732	0.448	0.452	1.17726e-08
LY9	3.49398e-13	-0.252752	0.245	0.277	1.2579e-08
TTC3	3.76695e-13	-0.323337	0.227	0.254	1.35618e-08
SFXN1	4.20722e-13	-0.313186	0.255	0.28	1.51468e-08
CDC42SE1	4.45212e-13	-0.31512	0.332	0.35	1.60285e-08
KMT2E	4.72444e-13	-0.287512	0.524	0.515	1.70089e-08
TNRC6B	9.40311e-13	-0.367073	0.242	0.265	3.38531e-08
CYFIP2	2.23055e-12	-0.296544	0.353	0.369	8.03042e-08
G3BP1	2.56873e-12	-0.268002	0.247	0.271	9.24794e-08
MYO1F	3.62301e-12	-0.332072	0.267	0.291	1.30436e-07
SRPRA	5.81066e-12	-0.274196	0.334	0.35	2.09195e-07
GOLGA4	6.03391e-12	-0.340225	0.243	0.264	2.17233e-07
TAF7	6.17851e-12	-0.265225	0.316	0.334	2.22439e-07
DDX39B	8.00848e-12	-0.327552	0.402	0.41	2.88321e-07
CD63	1.25715e-11	-0.272686	0.534	0.525	4.52599e-07
HNRNPR	1.41189e-11	-0.270203	0.373	0.383	5.08308e-07
DGKZ	1.48934e-11	-0.276337	0.28	0.302	5.36192e-07
CLEC2D	1.72352e-11	-0.334134	0.46	0.457	6.20502e-07
SPN	1.82273e-11	-0.272854	0.368	0.379	6.56219e-07
VOPP1	2.23326e-11	-0.267368	0.248	0.269	8.0402e-07
ACAP1	2.40079e-11	-0.282278	0.63	0.611	8.64332e-07
SSBP4	2.43612e-11	-0.255038	0.304	0.322	8.77051e-07
PRPF4B	3.0712e-11	-0.355859	0.29	0.309	1.10569e-06
SEMA4D	3.53535e-11	-0.295816	0.368	0.379	1.2728e-06
PRKDC	5.30921e-11	-0.283688	0.234	0.256	1.91142e-06
PRKAR1A	5.42553e-11	-0.286668	0.311	0.327	1.9533e-06
TPM4	5.56915e-11	-0.293643	0.4	0.404	2.00501e-06
ZRANB2	7.71641e-11	-0.347908	0.321	0.336	2.77806e-06
GLIPR1	8.25222e-11	-0.273842	0.368	0.379	2.97096e-06
ATM	8.71939e-11	-0.329978	0.269	0.291	3.13915e-06
UBE3A	1.06e-10	-0.302712	0.239	0.261	3.8162e-06
BDP1	1.07241e-10	-0.331364	0.247	0.266	3.86088e-06
ABI1	2.77014e-10	-0.282966	0.24	0.261	9.97305e-06
MAP2K2	2.77252e-10	-0.261647	0.234	0.252	9.98162e-06
ELOVL5	3.66478e-10	-0.283163	0.294	0.309	1.31939e-05
KLRG1	4.65959e-10	-0.274836	0.24	0.269	1.67755e-05
SNRNP200	6.36367e-10	-0.284818	0.274	0.292	2.29105e-05
RASSF1	9.97842e-10	-0.328242	0.253	0.272	3.59243e-05
EIF4G1	1.18846e-09	-0.252271	0.23	0.25	4.27871e-05
REST	1.31551e-09	-0.255119	0.342	0.35	4.7361e-05
LYST	1.66775e-09	-0.273866	0.285	0.305	6.00425e-05
GCC2	5.4451e-09	-0.294618	0.343	0.354	0.000196035
CELF2	6.53045e-09	-0.310941	0.502	0.492	0.000235109
RNF19A	1.29101e-08	-0.273147	0.343	0.354	0.000464788
PTK2B	1.74769e-08	-0.265906	0.267	0.284	0.000629204
RBBP4	1.93186e-08	-0.251329	0.308	0.32	0.000695508
ZBTB38	2.22705e-08	-0.261985	0.329	0.34	0.000801781
FAM107B	2.26216e-08	-0.25892	0.303	0.314	0.000814424
TUBA1B	3.0701e-08	0.460251	0.487	0.439	0.0011053
RSF1	3.23641e-08	-0.294689	0.366	0.369	0.00116517
ZNF207	3.34726e-08	-0.325694	0.338	0.344	0.00120508
PTPRA	3.87919e-08	-0.303274	0.286	0.298	0.00139659
MIER1	5.95588e-08	-0.259863	0.295	0.307	0.00214424
IKZF1	9.81612e-08	-0.253084	0.473	0.466	0.003534
OFD1	1.04895e-07	-0.266387	0.27	0.287	0.00377645
GPBP1	1.3983e-07	-0.296284	0.31	0.318	0.00503414
SAMD9L	1.47035e-07	-0.324937	0.336	0.344	0.00529356
PAFAH1B1	1.63391e-07	-0.295804	0.302	0.31	0.00588239
USP34	2.12693e-07	-0.284701	0.238	0.254	0.00765737
FAM49B	4.2951e-07	-0.27766	0.441	0.43	0.0154632
PRKCH	4.50293e-07	-0.27258	0.41	0.41	0.0162115
ETS1	1.13673e-06	-0.261007	0.536	0.521	0.0409245
TCIRG1	1.16041e-06	-0.30725	0.273	0.281	0.0417771
RNF149	1.56256e-06	-0.268375	0.418	0.412	0.0562551
AKAP9	3.04719e-06	-0.324762	0.352	0.352	0.109705
MAPK1IP1L	6.53936e-06	-0.257328	0.29	0.296	0.23543
TUBB	7.99092e-06	0.265437	0.503	0.461	0.287689
PIK3R1	8.91924e-06	-0.254726	0.398	0.396	0.321111
MPHOSPH8	1.07331e-05	-0.256563	0.439	0.428	0.386412
TGFBR2	1.1133e-05	-0.256775	0.393	0.391	0.40081
IL10RA	2.69321e-05	-0.269865	0.431	0.425	0.96961
ANAPC5	2.87381e-05	-0.283296	0.265	0.27	1
TANK	6.91187e-05	-0.252479	0.308	0.309	1
NEAT1	0.000765242	-0.439474	0.44	0.422	1
SNRNP70	0.00303769	-0.295396	0.314	0.307	1
HNRNPH1	0.00402368	-0.284605	0.258	0.258	1
RASA2	0.00903467	-0.256129	0.266	0.265	1
TCF25	0.0277093	-0.267217	0.402	0.382	1
CCNH	0.59861	-0.256002	0.476	0.434	1

## Sheet: Degenes_bcells_PostvsPre
	p_val	avg_log2FC	pct.1	pct.2	p_val_adj
RPS26	4.82871e-220	-1.592	0.907	0.963	1.73843e-215
PCBP2	1.69135e-124	1.03126	0.878	0.65	6.0892e-120
HLA-DRB5	1.79606e-123	2.15226	0.63	0.217	6.46618e-119
RPS27	1.30474e-121	0.918948	0.99	0.975	4.69734e-117
RPS21	3.05037e-117	0.884173	0.979	0.923	1.09819e-112
RPL37	2.42999e-114	0.725315	0.982	0.953	8.74844e-110
HLA-DQA1	3.07684e-111	1.1408	0.897	0.41	1.10772e-106
CD37	8.07914e-109	1.11149	0.924	0.681	2.90865e-104
RPL34	2.56083e-108	0.745883	0.987	0.96	9.21951e-104
XBP1	5.28911e-108	-2.07	0.343	0.693	1.90418e-103
EEF1A1	6.64057e-106	0.719453	0.996	0.99	2.39074e-101
FKBP11	2.063e-105	-1.84836	0.277	0.635	7.42722e-101
CD74	2.68846e-104	0.87922	0.997	0.972	9.67899e-100
RPL37A	3.45989e-104	0.684884	0.971	0.901	1.24563e-99
RPL22	1.31497e-103	0.736396	0.971	0.883	4.73417e-99
SSR4	7.2062e-102	-1.91295	0.713	0.864	2.59438e-97
RPS28	1.70279e-101	0.641597	0.988	0.949	6.13038e-97
B2M	3.28326e-96	-0.568603	0.998	0.996	1.18204e-91
RPL39	6.70972e-95	0.700579	0.983	0.937	2.41563e-90
RPS29	1.83664e-94	0.826327	0.971	0.894	6.61228e-90
RPL32	4.94732e-94	0.70733	0.985	0.951	1.78113e-89
HSP90B1	7.7354e-94	-1.5607	0.584	0.817	2.7849e-89
RPL19	9.61411e-94	0.6047	0.989	0.958	3.46127e-89
RPS23	1.82281e-93	0.73921	0.985	0.957	6.56249e-89
IGHGP	1.90726e-93	-1.35641	0.067	0.381	6.86651e-89
LAPTM5	2.90571e-93	0.999828	0.879	0.587	1.04611e-88
PRDX4	1.50828e-92	-1.75565	0.297	0.622	5.43013e-88
DERL3	1.00132e-91	-1.75094	0.295	0.626	3.60495e-87
RPL11	5.00779e-90	0.645325	0.99	0.956	1.8029e-85
RPL12	5.81034e-88	0.610501	0.98	0.933	2.09184e-83
BTG1	9.26637e-87	0.891218	0.93	0.785	3.33608e-82
MS4A1	4.19033e-84	1.03156	0.812	0.384	1.5086e-79
IGHG1	1.44093e-83	-1.74287	0.426	0.697	5.18763e-79
IRF8	3.29614e-82	1.12781	0.586	0.212	1.18668e-77
CD52	3.78281e-81	0.912515	0.896	0.633	1.36189e-76
MZB1	3.91728e-81	-1.68815	0.338	0.64	1.4103e-76
RPS10	5.27945e-81	1.0404	0.431	0.093	1.90071e-76
RPL30	6.49326e-80	0.643751	0.986	0.96	2.3377e-75
PIM2	2.27592e-79	-1.71141	0.322	0.614	8.19377e-75
VPREB3	4.13292e-79	1.1204	0.604	0.235	1.48793e-74
JSRP1	4.54345e-79	-1.40335	0.089	0.375	1.63573e-74
HLA-C	2.86017e-78	-0.768605	0.991	0.977	1.02972e-73
ZFAS1	3.71309e-78	0.909438	0.739	0.441	1.33679e-73
RPL36	1.22779e-76	0.56126	0.978	0.92	4.42028e-72
RPS3A	1.8818e-75	0.612647	0.979	0.946	6.77486e-71
SPCS3	4.03507e-75	-1.27518	0.361	0.647	1.4527e-70
RPL10A	5.53907e-74	0.605481	0.969	0.889	1.99418e-69
RPL8	2.62729e-73	0.467462	0.986	0.952	9.45876e-69
LIMD2	1.49655e-72	0.860538	0.831	0.548	5.38788e-68
BTG2	2.65845e-72	-2.01447	0.564	0.735	9.57094e-68
FKBP2	2.91494e-72	-1.29815	0.339	0.629	1.04944e-67
RPL35A	2.94516e-72	0.543157	0.978	0.938	1.06032e-67
HLA-DRA	5.81519e-72	0.817138	0.897	0.577	2.09359e-67
SEC11C	1.24604e-71	-1.49112	0.437	0.678	4.48599e-67
RPSA	6.92122e-71	0.629215	0.964	0.888	2.49178e-66
RPS13	1.15676e-70	0.523446	0.979	0.935	4.16456e-66
LMAN1	1.1582e-70	-1.31677	0.329	0.609	4.16977e-66
TXNDC15	3.92296e-70	-1.09051	0.238	0.541	1.41235e-65
RCSD1	4.18787e-70	0.898118	0.763	0.474	1.50772e-65
RPS6	6.71886e-70	0.574316	0.977	0.936	2.41892e-65
SDC1	6.03935e-69	-1.02695	0.111	0.392	2.17429e-64
RPS27A	1.0286e-68	0.538635	0.982	0.953	3.70315e-64
FNDC3B	1.08727e-68	-0.951478	0.114	0.389	3.91438e-64
SEL1L	2.9254e-68	-1.24453	0.234	0.524	1.0532e-63
RPL5	4.77764e-68	0.554215	0.973	0.916	1.72005e-63
SSR3	6.31366e-68	-1.29505	0.429	0.672	2.27304e-63
RPS12	1.67299e-67	0.608553	0.982	0.971	6.02311e-63
RPL26	1.18916e-66	0.494995	0.982	0.941	4.28121e-62
CD63	2.28432e-66	-1.07134	0.361	0.632	8.224e-62
ERLEC1	2.70265e-66	-1.21957	0.334	0.61	9.73008e-62
TRAM1	6.5314e-66	-1.16891	0.43	0.663	2.35143e-61
ITM2C	8.37869e-66	-1.33779	0.387	0.644	3.01649e-61
PABPC1	7.30259e-65	0.589893	0.924	0.853	2.62908e-60
CHPF	3.2216e-64	-0.858393	0.129	0.402	1.15984e-59
HLA-DRB1	7.02362e-64	0.684558	0.918	0.64	2.52864e-59
GAS6	7.85584e-64	-0.89337	0.096	0.355	2.82826e-59
LINC02362	8.58011e-64	-1.0074	0.095	0.348	3.08901e-59
COMMD6	4.33006e-63	0.647722	0.858	0.658	1.55891e-58
NUCB2	4.78549e-63	-1.02378	0.228	0.515	1.72287e-58
SDF2L1	4.85554e-63	-1.07044	0.3	0.588	1.74809e-58
PPIB	6.78685e-63	-0.989785	0.747	0.836	2.4434e-58
HSPA5	2.55391e-62	-1.24822	0.474	0.691	9.19459e-58
RPL29	2.84051e-62	0.445012	0.978	0.95	1.02264e-57
CCPG1	3.88017e-62	-0.904022	0.203	0.487	1.39694e-57
HLA-DQB1	5.14486e-62	0.654345	0.849	0.539	1.85225e-57
SLAMF7	9.9606e-62	-0.976248	0.147	0.42	3.58601e-57
RPLP2	3.43567e-61	0.474892	0.984	0.941	1.23691e-56
SELENOK	4.00392e-61	-1.29253	0.477	0.677	1.44149e-56
RPL14	5.45822e-61	0.484364	0.978	0.939	1.96507e-56
TMEM59	8.57137e-61	-1.08254	0.597	0.756	3.08586e-56
SPAG4	1.42665e-60	-0.907914	0.109	0.373	5.13621e-56
RPS15A	1.61462e-60	0.443831	0.983	0.966	5.81296e-56
RPS25	1.75396e-60	0.503637	0.979	0.941	6.31461e-56
RPS24	1.80569e-60	0.432083	0.977	0.945	6.50086e-56
CORO1A	2.08084e-60	0.724186	0.866	0.603	7.49142e-56
CAV1	2.29552e-60	-0.776894	0.092	0.334	8.26432e-56
ARF4	3.42217e-60	-1.14627	0.361	0.599	1.23205e-55
SRPRB	5.7811e-60	-0.899138	0.182	0.457	2.08131e-55
ZFP36L1	1.41351e-59	0.792886	0.784	0.52	5.08893e-55
RPS3	1.627e-59	0.520601	0.983	0.951	5.85751e-55
ARHGDIB	3.53952e-59	0.605588	0.906	0.743	1.2743e-54
RPL36A	4.72495e-59	0.515663	0.962	0.893	1.70108e-54
RPL13	7.9728e-59	0.47755	0.99	0.972	2.87037e-54
SELENOS	1.39591e-58	-1.01017	0.332	0.598	5.02557e-54
AFF3	1.74211e-58	0.866979	0.44	0.137	6.27195e-54
CD59	2.2051e-58	-1.08679	0.193	0.453	7.9388e-54
CD38	2.42514e-58	-1.14748	0.265	0.534	8.73099e-54
PDK1	2.76066e-58	-0.852321	0.127	0.384	9.93891e-54
CKAP4	3.54609e-58	-0.845768	0.113	0.359	1.27666e-53
P2RX5	7.94335e-58	1.00335	0.418	0.139	2.85977e-53
RPN2	1.25057e-57	-1.18476	0.447	0.658	4.50231e-53
SNHG6	3.43025e-57	0.661236	0.721	0.482	1.23496e-52
RPS8	6.09308e-57	0.451493	0.989	0.961	2.19363e-52
OSTC	1.50934e-56	-1.05597	0.403	0.644	5.43393e-52
RRBP1	1.94098e-56	-1.05794	0.179	0.446	6.98793e-52
P2RX1	3.23947e-56	-0.845499	0.091	0.318	1.16628e-51
TENT5C	5.31247e-56	-1.24567	0.285	0.542	1.9126e-51
TMBIM6	5.60094e-56	-0.831051	0.76	0.834	2.01645e-51
RABAC1	1.77401e-55	-0.976668	0.526	0.714	6.38678e-51
KDELR1	2.41965e-55	-1.16306	0.434	0.644	8.71121e-51
JCHAIN	2.68217e-55	-0.622207	0.42	0.675	9.65634e-51
RPL6	4.2933e-55	0.399584	0.977	0.937	1.54568e-50
RPL21	4.81787e-55	0.51944	0.972	0.906	1.73453e-50
RPS7	1.53693e-54	0.391717	0.979	0.944	5.53324e-50
RPN1	1.74599e-54	-1.07456	0.429	0.652	6.28592e-50
RPL4	4.13203e-54	0.512446	0.953	0.869	1.48761e-49
HSPA13	5.36175e-54	-0.81878	0.127	0.366	1.93034e-49
HM13	2.63016e-53	-0.971899	0.376	0.615	9.4691e-49
HERPUD1	6.84817e-53	-1.4532	0.727	0.812	2.46548e-48
HVCN1	2.19591e-52	0.773314	0.554	0.246	7.9057e-48
MANF	2.30594e-52	-1.05284	0.267	0.518	8.30186e-48
RPL18A	6.59619e-52	0.4276	0.984	0.952	2.37476e-47
HLA-DPA1	7.28071e-52	0.577228	0.934	0.788	2.6212e-47
MYDGF	7.99554e-52	-1.08268	0.398	0.622	2.87855e-47
UBC	8.8314e-52	-0.943599	0.913	0.892	3.17948e-47
ARPC1B	1.71264e-51	0.622001	0.803	0.605	6.16586e-47
TXNIP	3.07656e-51	0.857402	0.876	0.771	1.10762e-46
SEC61A1	3.7427e-51	-0.916731	0.253	0.499	1.34745e-46
LMAN2	4.03127e-51	-0.937476	0.455	0.669	1.45134e-46
ACTB	5.8566e-51	0.626702	0.98	0.979	2.10849e-46
RPL31	8.34184e-51	0.490176	0.929	0.802	3.00323e-46
KDELR2	1.59552e-50	-1.00031	0.377	0.6	5.74418e-46
RPL9	1.61494e-50	0.515814	0.963	0.891	5.81409e-46
SPCS2	1.92579e-50	-1.01367	0.634	0.756	6.93322e-46
HLA-DMB	3.12864e-50	0.74399	0.552	0.249	1.12637e-45
RPS15	3.61754e-50	0.375498	0.986	0.951	1.30239e-45
FCMR	4.09277e-50	0.759412	0.619	0.316	1.47348e-45
TXNDC11	5.78222e-50	-1.06391	0.233	0.476	2.08171e-45
FAU	7.15881e-50	0.392465	0.987	0.946	2.57732e-45
RPL23A	7.6464e-50	0.419788	0.968	0.92	2.75286e-45
NCF1	1.15246e-49	0.631905	0.847	0.678	4.14909e-45
SMIM14	1.17076e-49	0.906975	0.542	0.283	4.21498e-45
RPS14	1.34032e-49	0.46988	0.985	0.964	4.82543e-45
SELENOM	1.42306e-49	-1.02841	0.363	0.592	5.12329e-45
DAD1	3.13848e-49	-0.843744	0.597	0.748	1.12992e-44
TMED10	4.23928e-49	-0.990116	0.457	0.648	1.52623e-44
SPCS1	4.74687e-49	-0.937557	0.694	0.789	1.70897e-44
AC025164.1	1.14636e-48	0.73062	0.436	0.164	4.12712e-44
HDLBP	1.45469e-48	-0.99032	0.257	0.498	5.23718e-44
PDIA6	2.96683e-48	-0.880873	0.528	0.71	1.06812e-43
LY96	3.59471e-48	-0.833337	0.183	0.419	1.29417e-43
ARHGAP24	3.75037e-48	0.767179	0.474	0.193	1.35021e-43
SUB1	3.89699e-48	-0.641457	0.681	0.812	1.40299e-43
ACTG1	7.1716e-48	0.715879	0.936	0.827	2.58192e-43
CALR	1.17632e-47	-0.85672	0.674	0.791	4.23498e-43
ELL2	3.74754e-47	-0.933413	0.198	0.434	1.34919e-42
BLK	3.94298e-47	0.666754	0.475	0.193	1.41955e-42
VKORC1	7.62282e-47	-0.898946	0.275	0.513	2.74437e-42
RPL18	8.51387e-47	0.368683	0.984	0.948	3.06516e-42
PDIA4	1.04781e-46	-0.959333	0.328	0.561	3.77233e-42
CD22	1.14457e-46	0.810469	0.395	0.133	4.12067e-42
FCRLA	1.3893e-46	0.735574	0.566	0.301	5.00176e-42
U62317.4	2.18376e-46	-0.537442	0.068	0.259	7.86198e-42
HLA-DPB1	2.46883e-46	0.497655	0.869	0.572	8.88827e-42
SEC61B	2.7903e-46	-0.968075	0.61	0.747	1.00456e-41
MANEA	3.39979e-46	-0.635986	0.095	0.3	1.22399e-41
PSAP	3.40725e-46	-1.07188	0.619	0.733	1.22668e-41
KRTCAP2	5.10611e-46	-0.904905	0.675	0.765	1.8383e-41
RPL15	5.34924e-46	0.362482	0.979	0.932	1.92584e-41
AC119396.1	8.50345e-46	0.777213	0.359	0.111	3.06141e-41
PTPN6	1.4644e-45	0.597838	0.684	0.431	5.27212e-41
CYBA	1.9047e-45	-0.543279	0.98	0.935	6.85731e-41
PLPP5	2.21044e-45	-0.896082	0.339	0.574	7.95803e-41
BTF3	2.34594e-45	0.467425	0.924	0.814	8.44584e-41
DERL1	3.01493e-45	-0.785411	0.312	0.547	1.08543e-40
QPRT	4.9277e-45	-0.531264	0.053	0.228	1.77407e-40
CANX	8.41402e-45	-0.895517	0.386	0.6	3.02921e-40
FNDC3A	4.07469e-44	-0.765704	0.175	0.404	1.46697e-39
PECAM1	4.69156e-44	-0.72419	0.123	0.34	1.68906e-39
GSTP1	6.84153e-44	-0.975167	0.604	0.727	2.46309e-39
RGCC	7.22694e-44	-0.924892	0.215	0.454	2.60184e-39
ARPC3	8.29321e-44	0.489849	0.919	0.799	2.98572e-39
CSK	1.11966e-43	0.656379	0.577	0.323	4.03101e-39
TMEM258	1.58242e-43	-0.898382	0.662	0.763	5.69702e-39
GAS5	1.58631e-43	0.59808	0.715	0.482	5.71105e-39
MLEC	3.98497e-43	-0.720925	0.244	0.479	1.43467e-38
SYPL1	4.74849e-43	0.653167	0.598	0.334	1.70955e-38
P4HB	4.87152e-43	-0.938738	0.462	0.642	1.75384e-38
TMED9	5.93771e-43	-0.857123	0.436	0.634	2.1377e-38
RACK1	6.04718e-43	0.375505	0.97	0.914	2.17711e-38
SNHG29	2.04043e-42	0.573967	0.822	0.684	7.34597e-38
CD79B	3.80937e-42	0.735198	0.734	0.566	1.37145e-37
RPL41	4.47922e-42	0.464268	0.983	0.942	1.61261e-37
SIL1	5.47712e-42	-0.68654	0.15	0.367	1.97187e-37
CYTOR	5.55186e-42	-0.963638	0.231	0.456	1.99878e-37
ADA2	5.78334e-42	-0.771429	0.202	0.427	2.08212e-37
HLA-B	6.27211e-42	-0.436532	0.996	0.979	2.25808e-37
RPS16	6.87001e-42	0.387317	0.974	0.911	2.47334e-37
BANK1	8.236e-42	0.600301	0.615	0.329	2.96513e-37
SEC61G	8.85183e-42	-0.861103	0.526	0.685	3.18684e-37
HSPA1B	1.00327e-41	-1.50186	0.056	0.223	3.61198e-37
TRIB1	2.3128e-41	-0.776916	0.091	0.278	8.32653e-37
LTB	2.68748e-41	0.445165	0.763	0.46	9.67546e-37
LAMP2	4.9936e-41	-0.667219	0.128	0.333	1.7978e-36
SOCS3	8.42345e-41	-0.998225	0.101	0.29	3.03261e-36
NIBAN3	1.74985e-40	0.671703	0.344	0.109	6.29982e-36
DDOST	2.27976e-40	-0.916357	0.452	0.632	8.20758e-36
ALG5	4.20478e-40	-0.693288	0.227	0.447	1.5138e-35
RPS19	6.97536e-40	0.335884	0.987	0.961	2.51127e-35
STAG3	7.73804e-40	0.737839	0.278	0.066	2.78585e-35
CCND3	1.14501e-39	0.701725	0.488	0.262	4.12226e-35
ERGIC3	1.14928e-39	-0.822138	0.439	0.615	4.13763e-35
IDH2	2.18501e-39	-0.806297	0.355	0.563	7.86646e-35
GPSM3	2.50475e-39	0.527781	0.763	0.556	9.01761e-35
HLA-DOA	2.56687e-39	0.56324	0.317	0.093	9.24125e-35
SRPRA	4.84014e-39	-0.904789	0.437	0.616	1.74255e-34
TCL1A	6.02807e-39	1.55168	0.241	0.048	2.17022e-34
SOCS1	1.16954e-38	0.764402	0.488	0.265	4.21059e-34
SRGN	1.32931e-38	-0.753277	0.599	0.758	4.78579e-34
CADM1	1.91387e-38	-0.582993	0.089	0.27	6.89033e-34
KCNA3	2.20845e-38	-0.549428	0.096	0.28	7.95085e-34
S100A11	4.04705e-38	-0.717736	0.46	0.67	1.45702e-33
TNFRSF17	1.25839e-37	-0.74733	0.227	0.453	4.53046e-33
ANKRD28	1.71575e-37	-0.802611	0.125	0.315	6.17703e-33
CYB561A3	1.72331e-37	0.590348	0.392	0.156	6.20424e-33
TAPBPL	2.66516e-37	-0.759941	0.251	0.458	9.59511e-33
MYADM	4.83798e-37	-0.574769	0.144	0.345	1.74177e-32
PGM3	4.97176e-37	-0.457733	0.072	0.238	1.78993e-32
RPS18	6.96513e-37	0.38701	0.986	0.961	2.50758e-32
CD19	7.56717e-37	0.594283	0.617	0.404	2.72433e-32
IFI6	1.19356e-36	-1.08427	0.313	0.544	4.29705e-32
UCP2	1.55665e-36	0.598484	0.668	0.475	5.60424e-32
COPE	1.731e-36	-0.720094	0.551	0.696	6.23195e-32
AC020916.1	1.78239e-36	-0.845289	0.123	0.308	6.41695e-32
CRELD2	1.78873e-36	-0.613269	0.283	0.506	6.43978e-32
CEP128	1.89708e-36	-0.656653	0.065	0.222	6.82986e-32
TECR	2.41649e-36	-0.825203	0.455	0.617	8.69983e-32
CALU	3.0222e-36	-0.671729	0.166	0.363	1.08805e-31
TMSB4X	3.11419e-36	0.396677	0.983	0.961	1.12117e-31
LAT2	4.39267e-36	0.544345	0.518	0.274	1.58145e-31
JUN	4.93147e-36	-1.51039	0.578	0.698	1.77543e-31
NEU1	7.33594e-36	-0.659124	0.156	0.351	2.64108e-31
ARSA	8.00026e-36	-0.647852	0.223	0.442	2.88025e-31
FCER2	1.0365e-35	0.964593	0.31	0.104	3.73161e-31
LINC02397	1.67061e-35	0.59033	0.441	0.203	6.01453e-31
NACA	2.11587e-35	0.336739	0.968	0.914	7.61754e-31
MCL1	2.70431e-35	-0.789234	0.438	0.625	9.73607e-31
B9D1	2.9836e-35	-0.424996	0.061	0.216	1.07416e-30
FUCA2	9.00856e-35	-0.638302	0.136	0.323	3.24326e-30
IFNAR2	1.0026e-34	-0.66888	0.251	0.466	3.60956e-30
SLC1A5	1.02015e-34	-0.58036	0.135	0.32	3.67273e-30
TMED2	1.43984e-34	-0.751532	0.422	0.595	5.1837e-30
DDIT4	1.5975e-34	0.655284	0.592	0.377	5.75132e-30
CD72	1.85538e-34	0.72914	0.266	0.073	6.67976e-30
RPL28	2.39076e-34	0.272812	0.985	0.975	8.60723e-30
APOL6	2.53444e-34	-0.690182	0.146	0.332	9.12448e-30
CD53	3.17638e-34	0.471377	0.807	0.628	1.14356e-29
MARCKSL1	9.36207e-34	1.1057	0.462	0.264	3.37053e-29
RTN3	1.03388e-33	-0.518417	0.172	0.365	3.72217e-29
IFNAR1	1.04933e-33	-0.532951	0.243	0.454	3.7778e-29
RPS4X	1.16257e-33	0.274509	0.988	0.971	4.1855e-29
SLC39A7	1.19008e-33	-0.577184	0.157	0.348	4.28452e-29
REXO2	1.41041e-33	-0.68941	0.189	0.38	5.07774e-29
DCK	1.79362e-33	0.596445	0.407	0.193	6.45739e-29
SPIB	1.85505e-33	0.530827	0.436	0.2	6.67855e-29
CCL5	3.0299e-33	-1.22022	0.241	0.444	1.09082e-28
RPS2	3.05587e-33	0.375594	0.98	0.959	1.10017e-28
FCRL5	5.36328e-33	-0.740901	0.329	0.528	1.93089e-28
HMGN1	6.91824e-33	0.670703	0.773	0.64	2.49071e-28
TRBC2	1.0242e-32	0.552739	0.479	0.267	3.68732e-28
NOP53	1.16952e-32	0.469071	0.823	0.662	4.21049e-28
LINC00926	1.7631e-32	0.635483	0.415	0.19	6.34751e-28
FOS	2.03326e-32	-1.4882	0.536	0.671	7.32016e-28
MEI1	2.63584e-32	-0.606402	0.204	0.401	9.48956e-28
ZFP36L2	3.045e-32	0.59496	0.883	0.768	1.09626e-27
SURF4	3.09174e-32	-0.597058	0.237	0.432	1.11309e-27
NKG7	3.37714e-32	-1.01109	0.129	0.312	1.21584e-27
ZBP1	6.23275e-32	-0.686642	0.223	0.433	2.24391e-27
CNN2	6.2764e-32	0.508525	0.66	0.462	2.25963e-27
ARMCX3	6.35591e-32	-0.659236	0.201	0.392	2.28825e-27
MARCH1	6.41159e-32	0.476456	0.43	0.196	2.3083e-27
LY86	7.55125e-32	0.461268	0.447	0.209	2.7186e-27
HSPA1A	8.66383e-32	-1.57095	0.072	0.221	3.11915e-27
RASGRP2	1.01077e-31	0.583744	0.352	0.145	3.63896e-27
WIPI1	1.10805e-31	-0.493302	0.118	0.289	3.98921e-27
RPS5	1.57728e-31	0.3391	0.969	0.923	5.67853e-27
MBNL2	1.84721e-31	-0.673269	0.193	0.379	6.65032e-27
CPEB4	1.98718e-31	-0.511367	0.093	0.255	7.15425e-27
PIM1	3.59033e-31	-0.585506	0.158	0.341	1.29259e-26
ST6GALNAC4	3.9585e-31	-0.719937	0.212	0.407	1.42514e-26
ARFGAP3	4.79964e-31	-0.641375	0.212	0.401	1.72797e-26
TMSB10	5.29151e-31	0.364297	0.982	0.937	1.90505e-26
ERN1	5.32326e-31	-0.616254	0.146	0.329	1.91648e-26
NPC2	5.76974e-31	-1.03595	0.506	0.623	2.07722e-26
UBXN4	6.43493e-31	-0.625941	0.506	0.648	2.3167e-26
GOLGB1	6.47607e-31	-0.699714	0.22	0.408	2.33152e-26
TM9SF1	6.72439e-31	-0.476133	0.165	0.349	2.42092e-26
LINC01857	8.00904e-31	0.680319	0.274	0.088	2.88341e-26
CD82	9.0701e-31	0.477967	0.525	0.291	3.26542e-26
LAX1	9.42233e-31	-0.606223	0.119	0.286	3.39223e-26
IRF1	1.19662e-30	-0.722435	0.312	0.504	4.30806e-26
GMPPB	1.76839e-30	-0.524169	0.187	0.376	6.36656e-26
PFDN5	1.91067e-30	0.360077	0.949	0.869	6.87879e-26
LGALS3	2.29744e-30	-0.464645	0.203	0.405	8.27123e-26
RPL38	2.47302e-30	0.353161	0.944	0.838	8.90336e-26
AC078883.1	3.3195e-30	-0.579108	0.096	0.254	1.19509e-25
TRAM2	4.24139e-30	-0.446689	0.067	0.209	1.52698e-25
SNHG8	5.70586e-30	0.52636	0.686	0.511	2.05422e-25
EIF3L	7.04017e-30	0.480981	0.73	0.57	2.5346e-25
ZNF683	8.45173e-30	-0.821385	0.068	0.209	3.04279e-25
EEF1B2	9.50497e-30	0.401057	0.961	0.897	3.42198e-25
IL32	1.01193e-29	-0.868308	0.2	0.402	3.64316e-25
RPL10	1.06056e-29	0.284026	0.996	0.987	3.81824e-25
SWAP70	1.41441e-29	0.480108	0.466	0.248	5.09216e-25
IGHG2	1.77351e-29	-0.380132	0.294	0.473	6.38498e-25
CCNI	1.87808e-29	0.406274	0.874	0.764	6.76145e-25
BSCL2	2.02615e-29	-0.557004	0.182	0.368	7.29455e-25
HIST2H2AA4	2.21631e-29	-0.608159	0.075	0.217	7.97915e-25
NME1	8.75698e-29	-0.598488	0.252	0.445	3.15269e-24
RIPOR2	9.15253e-29	0.492668	0.491	0.265	3.29509e-24
SERP1	9.63858e-29	-0.713765	0.834	0.832	3.47008e-24
C11orf24	1.05091e-28	-0.586346	0.238	0.427	3.78348e-24
SLC38A5	1.06571e-28	-0.407385	0.103	0.261	3.83678e-24
PHPT1	1.18017e-28	-0.667715	0.338	0.525	4.24886e-24
PYCR1	1.18807e-28	-0.420286	0.067	0.204	4.2773e-24
MAGED1	1.26234e-28	-0.64766	0.158	0.325	4.54468e-24
ANXA5	1.2996e-28	-0.571156	0.398	0.567	4.67881e-24
SCIMP	3.37326e-28	0.491427	0.374	0.168	1.21444e-23
REL	3.62952e-28	0.50877	0.509	0.293	1.3067e-23
PDIA3	3.73719e-28	-0.600038	0.603	0.727	1.34546e-23
GBP5	5.7269e-28	-0.573073	0.112	0.268	2.0618e-23
SRP54	5.86347e-28	-0.605544	0.25	0.433	2.11097e-23
DUSP5	6.34836e-28	-0.544749	0.103	0.257	2.28554e-23
LIME1	8.49852e-28	-0.631146	0.337	0.526	3.05964e-23
CALCOCO1	1.41974e-27	-0.496355	0.11	0.267	5.11135e-23
CTSD	1.91909e-27	-0.490484	0.298	0.49	6.90912e-23
MORF4L2	2.2046e-27	-0.483009	0.193	0.37	7.937e-23
BCL11A	3.40132e-27	0.365101	0.283	0.1	1.22454e-22
SELL	3.60873e-27	0.380983	0.587	0.355	1.29922e-22
GLA	4.10953e-27	-1.04612	0.084	0.223	1.47951e-22
RGS19	4.35547e-27	0.504039	0.5	0.304	1.56806e-22
LINC01138	4.63463e-27	0.581463	0.362	0.18	1.66856e-22
RPL7A	5.06542e-27	0.254651	0.983	0.952	1.82365e-22
SEC14L1	5.4537e-27	-0.625061	0.252	0.432	1.96344e-22
PLEKHF2	5.54219e-27	0.494325	0.398	0.207	1.9953e-22
RPL3	5.5901e-27	0.308178	0.983	0.955	2.01255e-22
CNPY2	8.66879e-27	-0.508635	0.344	0.523	3.12094e-22
SNHG7	1.39284e-26	0.547536	0.453	0.268	5.0145e-22
SELPLG	1.86938e-26	-0.447469	0.168	0.343	6.73014e-22
TMEM208	1.91864e-26	-0.556166	0.308	0.494	6.9075e-22
CFL1	2.20195e-26	0.35233	0.921	0.827	7.92747e-22
USO1	2.46868e-26	-0.62383	0.215	0.391	8.88774e-22
MGAT1	2.71139e-26	-0.537762	0.281	0.466	9.76156e-22
MESD	2.71143e-26	-0.522993	0.292	0.476	9.7617e-22
SSR2	2.93749e-26	-0.585526	0.734	0.785	1.05755e-21
HSD17B8	4.62454e-26	-0.536055	0.154	0.319	1.66493e-21
IRF4	5.25949e-26	-0.903243	0.148	0.305	1.89352e-21
EEF1G	5.89803e-26	0.32421	0.952	0.888	2.12341e-21
MAN1A1	6.37594e-26	-0.480657	0.089	0.228	2.29547e-21
ALOX5	1.35586e-25	0.436358	0.289	0.117	4.88137e-21
DDT	1.57671e-25	0.491961	0.424	0.242	5.67648e-21
PDXK	1.66998e-25	-0.474046	0.17	0.337	6.01228e-21
PIK3IP1	2.39761e-25	0.545637	0.332	0.16	8.63189e-21
TMEM39A	2.73901e-25	-0.446303	0.106	0.251	9.86098e-21
SEC24D	3.51693e-25	-0.482852	0.122	0.272	1.26616e-20
EIF2AK4	3.55291e-25	-0.503736	0.16	0.318	1.27912e-20
CREB3L2	4.14063e-25	-0.40935	0.153	0.323	1.49071e-20
EIF2S3	4.22467e-25	0.410947	0.613	0.442	1.52096e-20
SSR1	4.35447e-25	-0.697	0.373	0.536	1.5677e-20
REEP5	4.60218e-25	-0.555437	0.589	0.693	1.65688e-20
PAX5	4.70543e-25	0.460442	0.282	0.112	1.69405e-20
SPATS2	5.19384e-25	-0.466343	0.198	0.367	1.86989e-20
PPIA	5.60707e-25	0.319432	0.951	0.861	2.01866e-20
NEAT1	6.67414e-25	-0.947622	0.463	0.596	2.40282e-20
SAR1B	6.71941e-25	-0.544023	0.212	0.383	2.41912e-20
BCAS4	8.01837e-25	0.4856	0.381	0.198	2.88677e-20
ZNF706	8.12075e-25	-0.660962	0.6	0.693	2.92363e-20
GORASP2	8.20946e-25	-0.494061	0.283	0.453	2.95557e-20
HLA-DMA	8.42408e-25	0.444288	0.786	0.651	3.03284e-20
TMEM147	8.57234e-25	-0.600251	0.3	0.476	3.08621e-20
NMRK1	1.11505e-24	-0.432355	0.176	0.341	4.01442e-20
HIPK2	1.1293e-24	-0.497567	0.073	0.201	4.0657e-20
TFEB	1.2351e-24	0.433843	0.287	0.119	4.44662e-20
NT5C	1.24048e-24	0.461199	0.471	0.285	4.46599e-20
CD40	1.34505e-24	0.571907	0.519	0.339	4.84244e-20
UBA52	1.60227e-24	0.274809	0.959	0.883	5.76849e-20
CD24	1.68117e-24	0.466331	0.395	0.193	6.05255e-20
RPS27L	1.77909e-24	-0.653627	0.533	0.668	6.40506e-20
TXNDC5	2.48552e-24	-0.538444	0.234	0.418	8.94839e-20
SEC24A	2.6543e-24	-0.46754	0.106	0.247	9.55599e-20
DAZAP2	2.99178e-24	0.350433	0.769	0.622	1.0771e-19
C1orf162	3.04893e-24	0.444182	0.265	0.104	1.09768e-19
ACADVL	3.72372e-24	-0.620607	0.32	0.484	1.34061e-19
PTPRCAP	3.87085e-24	0.326187	0.926	0.8	1.39358e-19
SEC23B	4.36761e-24	-0.517931	0.154	0.309	1.57243e-19
NPM1	4.62431e-24	0.308824	0.903	0.834	1.66484e-19
NANS	4.69124e-24	-0.539938	0.225	0.395	1.68894e-19
EIF3H	4.83168e-24	0.368155	0.748	0.617	1.7395e-19
GZMA	5.03953e-24	-0.984291	0.12	0.264	1.81433e-19
OS9	5.44706e-24	-0.674407	0.348	0.506	1.96105e-19
AC012236.1	6.74104e-24	-0.514809	0.165	0.323	2.42691e-19
CD8A	7.74588e-24	-0.811681	0.103	0.244	2.78867e-19
CIITA	7.75018e-24	0.390964	0.318	0.14	2.79022e-19
LYN	7.7832e-24	0.408516	0.469	0.272	2.80211e-19
RIC3	8.65687e-24	0.49741	0.3	0.137	3.11665e-19
CHID1	9.21119e-24	-0.564237	0.213	0.377	3.31621e-19
RBM38	1.03534e-23	0.445424	0.293	0.13	3.72743e-19
GLG1	1.22386e-23	-0.506698	0.249	0.415	4.40614e-19
STT3A	1.28977e-23	-0.617094	0.171	0.323	4.64341e-19
HNRNPDL	1.3115e-23	0.388194	0.792	0.658	4.72165e-19
PFN1	1.48127e-23	0.391714	0.953	0.893	5.33286e-19
POLD4	1.64368e-23	0.454029	0.777	0.67	5.91758e-19
CCND2	2.3245e-23	-0.63615	0.172	0.331	8.36866e-19
SYNGR2	2.43576e-23	0.339185	0.848	0.717	8.76922e-19
AARS	2.57824e-23	-0.424097	0.123	0.267	9.28217e-19
HYOU1	3.33209e-23	-0.563522	0.137	0.284	1.19962e-18
TMA7	4.26654e-23	0.279336	0.917	0.813	1.53604e-18
CISD2	4.84847e-23	-0.578736	0.258	0.417	1.74555e-18
ERGIC2	4.98304e-23	-0.513137	0.293	0.457	1.79399e-18
RAC2	5.23052e-23	0.304394	0.889	0.781	1.88309e-18
TOMM7	5.8124e-23	0.337806	0.905	0.795	2.09258e-18
SLC7A5	6.42783e-23	-0.690259	0.098	0.227	2.31415e-18
FAM174A	6.82571e-23	-0.375	0.111	0.253	2.45739e-18
PLAAT3	7.0101e-23	-0.376976	0.096	0.228	2.52378e-18
NDUFA6	8.35612e-23	-0.619015	0.387	0.545	3.00837e-18
COPG1	8.84174e-23	-0.489598	0.178	0.332	3.1832e-18
INSIG2	9.79308e-23	-0.388552	0.09	0.222	3.5257e-18
ANAPC16	9.89504e-23	0.333826	0.779	0.633	3.56241e-18
IKBIP	1.04099e-22	-0.501692	0.201	0.363	3.74779e-18
CLECL1	1.48253e-22	0.514166	0.313	0.15	5.3374e-18
FGFR1OP2	1.60917e-22	-0.514603	0.304	0.475	5.79335e-18
TPST2	1.61328e-22	-0.605103	0.259	0.417	5.80814e-18
EVL	2.03693e-22	0.327347	0.602	0.384	7.33336e-18
DBNL	2.13543e-22	0.448938	0.483	0.325	7.68797e-18
YIPF3	2.45039e-22	-0.523239	0.285	0.448	8.82191e-18
COTL1	3.05633e-22	0.309571	0.721	0.511	1.10034e-17
SCARB2	4.69266e-22	-0.379757	0.089	0.218	1.68945e-17
GOLGA4	5.30807e-22	-0.608903	0.296	0.454	1.91101e-17
PKIG	5.92052e-22	0.416326	0.341	0.173	2.13151e-17
CNPY3	5.92706e-22	0.349395	0.585	0.413	2.13386e-17
CLEC2B	6.02418e-22	-0.721061	0.241	0.4	2.16883e-17
CD69	6.45965e-22	0.436728	0.675	0.48	2.3256e-17
TRIM22	8.23039e-22	0.402994	0.436	0.253	2.96311e-17
BIN1	1.30234e-21	0.341707	0.41	0.236	4.68868e-17
VSIR	1.55911e-21	-0.497769	0.274	0.453	5.61309e-17
EMC7	1.64775e-21	-0.53936	0.279	0.445	5.93223e-17
WDR45	2.01936e-21	-0.46523	0.19	0.341	7.2701e-17
RBMX	2.09576e-21	0.417081	0.564	0.414	7.54516e-17
UAP1	2.39017e-21	-0.355055	0.135	0.278	8.6051e-17
GFPT1	3.57334e-21	-0.415439	0.114	0.247	1.28647e-16
RAB1A	4.02816e-21	-0.431128	0.207	0.369	1.45022e-16
IL6ST	5.28529e-21	-0.426636	0.139	0.28	1.90281e-16
IL4R	5.53069e-21	0.622603	0.208	0.075	1.99116e-16
ALG2	5.53121e-21	-0.361913	0.129	0.268	1.99134e-16
LINC01781	5.8221e-21	0.664333	0.273	0.124	2.09607e-16
TSC22D3	7.39446e-21	0.304757	0.907	0.784	2.66215e-16
SLC44A1	8.78123e-21	-0.443035	0.123	0.257	3.16142e-16
BTLA	8.81242e-21	0.395303	0.211	0.075	3.17265e-16
TMED5	9.18213e-21	-0.500906	0.315	0.473	3.30575e-16
NSA2	1.25567e-20	0.353728	0.634	0.484	4.52065e-16
RPS9	1.36439e-20	0.250161	0.973	0.927	4.91208e-16
TNFAIP3	1.54745e-20	-0.731758	0.191	0.342	5.57112e-16
SASH3	1.86054e-20	0.370884	0.484	0.319	6.69831e-16
EMP3	2.29611e-20	-0.451745	0.65	0.761	8.26647e-16
TMEM214	2.54687e-20	-0.423522	0.116	0.248	9.16926e-16
KCNK6	2.67565e-20	-0.375443	0.083	0.201	9.63289e-16
MCM5	4.04195e-20	0.462159	0.297	0.15	1.45518e-15
LRRC59	4.36019e-20	-0.488052	0.254	0.412	1.56975e-15
RPL17	4.41918e-20	0.255043	0.974	0.936	1.59099e-15
MIF	4.46311e-20	-0.460292	0.88	0.84	1.60681e-15
MAGED2	4.51233e-20	-0.436415	0.225	0.381	1.62453e-15
TMEM263	4.70609e-20	-0.376351	0.134	0.27	1.69429e-15
HNRNPA1	5.00509e-20	0.304314	0.91	0.834	1.80193e-15
HMGN2	5.20321e-20	0.694603	0.759	0.631	1.87326e-15
SEPTIN9	7.18948e-20	0.348284	0.606	0.469	2.58836e-15
CUTA	7.49001e-20	-0.575522	0.602	0.677	2.69655e-15
FCRL1	8.61891e-20	0.389979	0.257	0.109	3.10298e-15
LSM7	9.87289e-20	0.287284	0.691	0.575	3.55444e-15
SLC35B1	1.03629e-19	-0.465753	0.178	0.321	3.73084e-15
CDK2AP2	1.04506e-19	-0.551563	0.374	0.534	3.76242e-15
GAPT	1.04718e-19	0.42419	0.285	0.132	3.77007e-15
MCEE	1.11431e-19	-0.347861	0.1	0.224	4.01174e-15
SLC38A10	1.32437e-19	-0.436301	0.217	0.361	4.76799e-15
PRR13	1.52587e-19	0.286228	0.714	0.574	5.49344e-15
ARHGAP17	2.53558e-19	0.373341	0.277	0.132	9.12859e-15
ARL1	2.55892e-19	-0.458724	0.227	0.37	9.21262e-15
OST4	3.16639e-19	-0.485266	0.833	0.818	1.13997e-14
EIF3F	3.28897e-19	0.316445	0.794	0.677	1.1841e-14
BCL2A1	3.67434e-19	0.332473	0.28	0.131	1.32284e-14
ITFG1	5.36581e-19	-0.445127	0.177	0.316	1.9318e-14
TMEM131L	5.95606e-19	0.384937	0.284	0.137	2.1443e-14
TSTD1	6.62909e-19	0.35626	0.569	0.435	2.38661e-14
YIF1A	7.0759e-19	-0.516205	0.274	0.425	2.54746e-14
HLA-DOB	8.76787e-19	0.427225	0.427	0.266	3.15661e-14
SLC44A2	9.18019e-19	0.440368	0.344	0.195	3.30505e-14
TMEM107	9.43452e-19	-0.462544	0.146	0.278	3.39662e-14
HIST1H4C	9.7413e-19	0.768079	0.698	0.56	3.50706e-14
TAPBP	9.97461e-19	-0.459503	0.632	0.721	3.59106e-14
TVP23B	1.09548e-18	-0.405801	0.183	0.325	3.94396e-14
SEC31A	1.19302e-18	-0.591785	0.26	0.406	4.29511e-14
C1GALT1C1	1.21186e-18	-0.35736	0.152	0.289	4.36294e-14
ICAM2	1.23607e-18	-0.530817	0.291	0.443	4.45009e-14
PRDM1	1.31883e-18	-0.521798	0.269	0.424	4.74804e-14
XRN1	1.45981e-18	-0.492597	0.232	0.376	5.25561e-14
ST13	1.7327e-18	0.328838	0.624	0.497	6.23806e-14
SNX2	1.78842e-18	0.384504	0.521	0.365	6.43866e-14
ATF4	2.49989e-18	-0.488395	0.323	0.468	9.0001e-14
CHST15	2.78835e-18	-0.276939	0.086	0.2	1.00386e-13
CTBS	4.4066e-18	-0.449664	0.202	0.345	1.58646e-13
SEC13	4.67655e-18	-0.480521	0.376	0.517	1.68365e-13
FOSB	4.95744e-18	-0.724543	0.28	0.427	1.78478e-13
PSENEN	5.0833e-18	-0.452088	0.296	0.443	1.83009e-13
C11orf80	5.48046e-18	-0.331323	0.099	0.216	1.97308e-13
TMEM205	7.51172e-18	-0.41487	0.232	0.377	2.70437e-13
PARM1	7.81922e-18	-0.405063	0.107	0.225	2.81508e-13
RGS1	8.18729e-18	-0.815159	0.443	0.569	2.94759e-13
PSME2	9.54935e-18	-0.439612	0.626	0.718	3.43796e-13
SF1	1.0616e-17	0.277746	0.695	0.557	3.82198e-13
BHLHE41	1.07247e-17	-0.397007	0.151	0.282	3.86112e-13
UBA5	1.08764e-17	-0.353332	0.153	0.284	3.91571e-13
GUK1	1.19654e-17	-0.484345	0.588	0.69	4.30778e-13
ABHD14B	1.53596e-17	0.413437	0.429	0.281	5.52978e-13
IFNGR1	1.58661e-17	0.441472	0.344	0.202	5.71212e-13
LYL1	1.6268e-17	0.350213	0.343	0.192	5.8568e-13
DERL2	1.92416e-17	-0.511392	0.259	0.401	6.92737e-13
TMEM167A	2.12764e-17	-0.446952	0.248	0.389	7.65993e-13
MIR4435-2HG	2.20474e-17	-0.333227	0.11	0.226	7.93749e-13
YIPF2	2.27788e-17	-0.375955	0.133	0.259	8.20082e-13
CREB3	2.27817e-17	-0.331225	0.134	0.26	8.20186e-13
UFM1	2.30482e-17	-0.505145	0.4	0.531	8.2978e-13
EIF2AK3	2.35438e-17	-0.417731	0.13	0.253	8.47625e-13
PGRMC2	2.55385e-17	-0.333883	0.097	0.209	9.19436e-13
CDKN1B	2.61779e-17	-0.507259	0.315	0.461	9.42457e-13
SIDT1	2.97811e-17	0.374671	0.217	0.092	1.07218e-12
AKR1A1	3.48414e-17	-0.538059	0.422	0.548	1.25436e-12
CITED2	3.5443e-17	-1.24611	0.302	0.426	1.27602e-12
LRPAP1	3.76638e-17	-0.523463	0.357	0.498	1.35597e-12
TM9SF2	3.8401e-17	-0.566752	0.348	0.489	1.38251e-12
ATP6AP1	3.96253e-17	-0.437377	0.248	0.397	1.42659e-12
CD8B	4.0631e-17	-0.557701	0.09	0.203	1.4628e-12
EIF5A	5.61282e-17	-0.492527	0.543	0.659	2.02073e-12
B4GALT3	6.23805e-17	-0.374683	0.216	0.359	2.24582e-12
GSTM2	6.32391e-17	-0.371082	0.1	0.211	2.27673e-12
FOXP1	6.35795e-17	0.340401	0.337	0.186	2.28899e-12
PTPN18	6.42495e-17	0.402337	0.256	0.13	2.31311e-12
PRCP	6.51903e-17	-0.430196	0.215	0.362	2.34698e-12
VASP	6.64517e-17	0.27701	0.484	0.334	2.39239e-12
SLC1A4	6.87754e-17	-0.440439	0.129	0.244	2.47605e-12
NDUFC2	7.01391e-17	-0.520917	0.551	0.647	2.52515e-12
AGA	8.83699e-17	-0.382401	0.187	0.32	3.18149e-12
SLC38A2	9.11376e-17	-0.546786	0.213	0.349	3.28114e-12
ITM2A	1.07032e-16	-0.5682	0.214	0.345	3.85337e-12
ADI1	1.0783e-16	-0.415837	0.23	0.368	3.88208e-12
NAXE	1.23158e-16	-0.485549	0.334	0.467	4.43394e-12
PDLIM1	1.33872e-16	0.384925	0.465	0.317	4.81968e-12
RNF149	1.43826e-16	-0.370253	0.251	0.397	5.17802e-12
USF2	1.51657e-16	0.289376	0.204	0.087	5.45995e-12
GTF2H5	1.67668e-16	0.33993	0.25	0.125	6.03637e-12
RAB30	1.8528e-16	-0.580949	0.218	0.348	6.67045e-12
EIF5	1.88592e-16	-0.522774	0.485	0.598	6.78969e-12
VOPP1	1.91831e-16	-0.482298	0.433	0.574	6.9063e-12
TOR3A	1.98983e-16	-0.522761	0.287	0.423	7.16379e-12
SLC33A1	2.03527e-16	-0.339141	0.105	0.217	7.32737e-12
EDEM2	2.23405e-16	-0.485168	0.192	0.325	8.04302e-12
SUCO	2.3213e-16	-0.306185	0.118	0.235	8.35716e-12
COPZ1	2.49534e-16	-0.526985	0.371	0.506	8.98372e-12
IQGAP2	2.70562e-16	-0.360579	0.114	0.227	9.74076e-12
MCUB	2.75296e-16	0.323478	0.357	0.217	9.91119e-12
STX7	2.87114e-16	0.399102	0.419	0.275	1.03367e-11
WAS	2.99814e-16	0.273933	0.526	0.384	1.07939e-11
JUND	3.14652e-16	-0.732213	0.362	0.493	1.13281e-11
UBE2J1	3.28973e-16	-0.457968	0.513	0.64	1.18437e-11
SEC63	3.56855e-16	-0.399807	0.24	0.378	1.28475e-11
PSMB5	4.26908e-16	-0.408891	0.227	0.365	1.53696e-11
ATP6V0B	4.99497e-16	-0.471138	0.511	0.613	1.79829e-11
IFT27	5.07562e-16	-0.310423	0.108	0.219	1.82733e-11
MGAT2	5.07964e-16	-0.300818	0.151	0.276	1.82877e-11
SPI1	5.4256e-16	0.340045	0.403	0.264	1.95332e-11
QRSL1	5.52912e-16	0.332237	0.284	0.15	1.9906e-11
LGALS9	5.58632e-16	0.368567	0.254	0.129	2.01119e-11
CCL4	6.639e-16	-0.393463	0.151	0.277	2.39017e-11
SNX22	7.00639e-16	0.29435	0.208	0.09	2.52244e-11
IGHM	7.51293e-16	2.47149	0.466	0.33	2.70481e-11
SH3BGRL	9.36382e-16	0.26166	0.657	0.529	3.37116e-11
TBC1D10C	9.86031e-16	0.303473	0.475	0.332	3.54991e-11
ARID5B	9.98858e-16	0.375214	0.483	0.339	3.59609e-11
ABHD14A	1.22028e-15	-0.497725	0.193	0.326	4.39325e-11
UFL1	1.26774e-15	-0.399369	0.217	0.351	4.5641e-11
PDLIM2	1.38471e-15	0.316072	0.279	0.151	4.98522e-11
RPS10-NUDT3	1.50694e-15	-0.42144	0.466	0.611	5.42529e-11
SDF4	1.57837e-15	-0.507418	0.351	0.482	5.68245e-11
IFT57	1.60045e-15	0.430773	0.365	0.233	5.76195e-11
MTDH	1.70249e-15	-0.487748	0.601	0.682	6.12931e-11
RUBCNL	1.75505e-15	0.291465	0.239	0.112	6.31853e-11
IER2	1.88425e-15	-0.996382	0.485	0.576	6.78368e-11
POU2F2	2.13334e-15	0.327418	0.607	0.478	7.68046e-11
OGFOD3	2.43599e-15	-0.318973	0.114	0.226	8.77003e-11
FBL	2.72889e-15	0.328243	0.456	0.315	9.82453e-11
SERINC1	2.75525e-15	-0.417474	0.26	0.401	9.91946e-11
DYNLL1	2.79011e-15	-0.438644	0.506	0.641	1.00449e-10
GIMAP7	2.91447e-15	-0.510033	0.104	0.208	1.04927e-10
ZNF593	2.99401e-15	-0.358323	0.194	0.319	1.0779e-10
SIT1	3.16866e-15	0.411061	0.372	0.235	1.14078e-10
SH3BP5	3.19924e-15	0.348796	0.38	0.245	1.15179e-10
GOLT1B	3.21115e-15	-0.461241	0.166	0.289	1.15608e-10
MYC	3.34886e-15	0.488824	0.202	0.091	1.20566e-10
FAM136A	3.44071e-15	-0.325151	0.182	0.313	1.23872e-10
EDEM1	3.95862e-15	-0.522615	0.185	0.304	1.42518e-10
TP53INP1	3.98159e-15	-0.64927	0.244	0.368	1.43345e-10
YIPF5	4.13169e-15	-0.288044	0.196	0.324	1.48749e-10
SMAP2	4.45705e-15	0.258059	0.492	0.353	1.60463e-10
ATRAID	4.904e-15	-0.440275	0.422	0.538	1.76554e-10
WARS	5.01308e-15	-0.474075	0.179	0.304	1.80481e-10
PCMTD1	5.58481e-15	-0.398985	0.24	0.377	2.01064e-10
EIF3D	6.1586e-15	0.297984	0.557	0.442	2.21722e-10
TNFAIP8	6.31096e-15	0.287536	0.561	0.424	2.27207e-10
MRPS24	6.92892e-15	-0.457622	0.386	0.511	2.49455e-10
SLC9A3R1	7.36137e-15	-0.45423	0.306	0.441	2.65024e-10
CD79A	7.90659e-15	0.280423	0.975	0.898	2.84653e-10
INPP4A	8.2675e-15	-0.283035	0.102	0.205	2.97647e-10
PLD3	9.08737e-15	-0.460129	0.254	0.392	3.27164e-10
MARS	1.08948e-14	-0.364156	0.194	0.316	3.92235e-10
NME4	1.09591e-14	-0.365326	0.15	0.274	3.94549e-10
HYI	1.12637e-14	-0.31825	0.127	0.239	4.05516e-10
HEXB	1.24816e-14	-0.406894	0.199	0.328	4.49364e-10
ISG15	1.65113e-14	-0.454595	0.283	0.425	5.94439e-10
IFNG-AS1	1.85334e-14	-0.357021	0.143	0.26	6.67241e-10
CST7	2.03066e-14	-0.477828	0.119	0.228	7.31079e-10
CBWD5	2.12147e-14	0.326875	0.303	0.175	7.63772e-10
TMED4	2.20469e-14	-0.442063	0.366	0.497	7.93734e-10
VAMP5	2.31371e-14	-0.423677	0.186	0.307	8.32981e-10
DSTN	2.32735e-14	-0.440349	0.258	0.39	8.37893e-10
SRM	2.34361e-14	-0.521328	0.386	0.51	8.43746e-10
AC007384.1	2.37035e-14	-0.439161	0.232	0.362	8.53373e-10
MARCKS	2.61757e-14	-0.360387	0.211	0.342	9.42377e-10
RNF181	2.79501e-14	-0.496903	0.414	0.531	1.00626e-09
IER3IP1	3.49798e-14	-0.410187	0.313	0.446	1.25934e-09
COPB2	4.46845e-14	-0.432456	0.283	0.408	1.60873e-09
TMEM179B	5.06705e-14	-0.419018	0.416	0.541	1.82424e-09
PRRC1	5.19487e-14	-0.325947	0.1	0.2	1.87026e-09
CHST12	5.47043e-14	-0.404943	0.239	0.368	1.96946e-09
NDUFB11	5.51489e-14	-0.473989	0.689	0.731	1.98547e-09
NDUFS8	5.60747e-14	-0.447785	0.389	0.519	2.0188e-09
MCUR1	8.39347e-14	-0.407072	0.169	0.282	3.02182e-09
NUCKS1	8.83918e-14	0.385983	0.389	0.278	3.18228e-09
NDUFB4	1.00808e-13	-0.465031	0.585	0.655	3.6293e-09
SLC3A2	1.0188e-13	-0.381682	0.31	0.44	3.66788e-09
CCDC47	1.09684e-13	-0.344622	0.182	0.3	3.94883e-09
AC007569.1	1.11824e-13	-0.43929	0.141	0.254	4.0259e-09
STAP1	1.22095e-13	0.265586	0.294	0.167	4.39568e-09
TNFRSF13C	1.37863e-13	0.338376	0.408	0.275	4.96333e-09
GYPC	1.70589e-13	-0.467722	0.568	0.668	6.14154e-09
NRDC	1.8585e-13	-0.408651	0.281	0.406	6.69096e-09
CCDC186	1.97698e-13	-0.394447	0.122	0.225	7.11753e-09
ARCN1	1.9836e-13	-0.392164	0.167	0.281	7.14135e-09
NFKBIZ	2.0769e-13	-0.608042	0.173	0.285	7.47725e-09
TGFBR2	2.28507e-13	0.361427	0.354	0.225	8.22671e-09
CTSW	2.44048e-13	-0.647476	0.145	0.249	8.78623e-09
ZBTB38	2.50859e-13	-0.393721	0.337	0.462	9.03143e-09
ADIPOR1	2.54609e-13	-0.399988	0.326	0.453	9.16643e-09
MAN1A2	2.7663e-13	-0.279073	0.196	0.314	9.95924e-09
LSM6	3.0222e-13	0.291082	0.392	0.271	1.08805e-08
SERTAD2	3.14478e-13	0.258443	0.228	0.12	1.13218e-08
DEK	3.25784e-13	0.29863	0.395	0.266	1.17289e-08
STT3B	3.86665e-13	-0.39459	0.227	0.344	1.39207e-08
AKAP9	3.90994e-13	-0.468719	0.4	0.519	1.40766e-08
PRKCB	4.02389e-13	0.260378	0.342	0.216	1.44868e-08
ALG3	4.21899e-13	-0.369628	0.183	0.296	1.51892e-08
EDEM3	4.31097e-13	-0.344474	0.134	0.24	1.55204e-08
CLINT1	4.35308e-13	-0.375139	0.279	0.404	1.5672e-08
SELENOT	4.50931e-13	-0.397575	0.483	0.608	1.62344e-08
SAR1A	5.05413e-13	-0.361882	0.173	0.28	1.81959e-08
VCP	5.2681e-13	-0.514903	0.53	0.607	1.89662e-08
MPC1	6.1037e-13	-0.295312	0.228	0.35	2.19745e-08
SRP72	7.04349e-13	-0.433567	0.304	0.425	2.5358e-08
PREB	7.65491e-13	-0.351584	0.239	0.359	2.75592e-08
IFITM1	8.44075e-13	-0.441925	0.651	0.74	3.03884e-08
ODC1	9.54873e-13	0.318411	0.596	0.496	3.43773e-08
AP1B1	1.01177e-12	0.295106	0.271	0.16	3.64256e-08
TRIP11	1.06548e-12	-0.391466	0.196	0.311	3.83595e-08
CCNC	1.34849e-12	-0.392282	0.244	0.359	4.85484e-08
TLE1	1.36853e-12	0.322514	0.251	0.143	4.92698e-08
TLR10	1.39848e-12	0.275986	0.296	0.174	5.03482e-08
BET1	1.44868e-12	-0.344108	0.208	0.326	5.21554e-08
SAMD9L	1.49096e-12	-0.350525	0.181	0.293	5.36775e-08
CD3D	1.49165e-12	-0.564158	0.158	0.263	5.37025e-08
EMC2	1.53085e-12	-0.353147	0.143	0.249	5.51137e-08
TOP1	1.70123e-12	-0.448292	0.361	0.484	6.12476e-08
PNRC2	1.80674e-12	0.266563	0.424	0.302	6.50464e-08
CCR6	2.26078e-12	0.305613	0.222	0.117	8.13927e-08
DRAM2	2.29757e-12	0.300749	0.397	0.276	8.2717e-08
GMPPA	2.35309e-12	-0.271941	0.145	0.248	8.4716e-08
MGAT5	2.57599e-12	0.285407	0.215	0.11	9.27406e-08
MTMR14	2.58311e-12	0.32921	0.278	0.169	9.29972e-08
DPP7	2.97309e-12	-0.405862	0.469	0.577	1.07037e-07
MED8	3.65685e-12	-0.292704	0.17	0.28	1.31654e-07
GLRX	4.10622e-12	-0.57333	0.355	0.464	1.47832e-07
SCFD1	4.27342e-12	-0.260988	0.159	0.269	1.53852e-07
CFLAR	4.42006e-12	-0.403335	0.423	0.544	1.59131e-07
NENF	4.97923e-12	-0.384119	0.364	0.482	1.79262e-07
FBH1	5.92143e-12	-0.283844	0.144	0.246	2.13183e-07
EZR	6.33783e-12	0.350843	0.667	0.567	2.28174e-07
COX5A	7.03679e-12	-0.328414	0.584	0.675	2.53338e-07
COX7A2	7.06992e-12	-0.419577	0.708	0.72	2.54531e-07
MAGT1	8.0801e-12	-0.319401	0.148	0.248	2.909e-07
ARL14EP	8.21227e-12	-0.353324	0.207	0.325	2.95658e-07
PLEKHJ1	8.53269e-12	0.271259	0.374	0.258	3.07194e-07
ADAM28	8.96075e-12	0.264818	0.482	0.36	3.22605e-07
FIS1	1.05489e-11	-0.445376	0.438	0.544	3.79782e-07
GALNT2	1.0563e-11	-0.351652	0.166	0.274	3.8029e-07
FCGRT	1.06044e-11	-0.299715	0.149	0.258	3.8178e-07
SEC22B	1.23193e-11	-0.278739	0.174	0.28	4.43518e-07
AC243960.1	1.39829e-11	0.307801	0.376	0.264	5.03414e-07
C5orf56	1.53384e-11	-0.303318	0.253	0.376	5.52213e-07
TRIM27	1.65447e-11	-0.268283	0.181	0.291	5.95642e-07
PLAAT4	1.72151e-11	-0.464759	0.305	0.417	6.19777e-07
BCL2L1	1.74205e-11	-0.266865	0.133	0.227	6.27172e-07
SSH2	1.76373e-11	0.318976	0.358	0.241	6.34979e-07
IFI35	1.905e-11	-0.376969	0.306	0.43	6.85839e-07
MYL6	1.92373e-11	-0.253711	0.9	0.888	6.92582e-07
PRDX1	1.95576e-11	-0.287948	0.677	0.738	7.04111e-07
SQSTM1	1.96697e-11	-0.468004	0.546	0.617	7.0815e-07
AIM2	2.01152e-11	0.260699	0.309	0.187	7.24187e-07
ORMDL3	2.05894e-11	-0.310896	0.147	0.248	7.4126e-07
TMEM243	2.10067e-11	0.319768	0.625	0.55	7.56282e-07
RILPL2	2.11513e-11	0.258881	0.257	0.152	7.61491e-07
OSBPL3	2.11781e-11	-0.403456	0.137	0.233	7.62455e-07
PAPSS1	2.1588e-11	-0.319231	0.199	0.306	7.77212e-07
SPTSSA	2.16034e-11	-0.287263	0.139	0.236	7.77767e-07
ANXA2	2.19848e-11	-0.475741	0.355	0.465	7.91495e-07
GUSB	2.3243e-11	-0.366081	0.218	0.331	8.36796e-07
MAPRE2	2.5169e-11	0.285709	0.245	0.143	9.06136e-07
PRDX5	2.51733e-11	-0.431345	0.599	0.656	9.06291e-07
SNRPF	2.57822e-11	0.267269	0.427	0.32	9.28212e-07
EPRS	2.74216e-11	-0.431682	0.303	0.413	9.87234e-07
B4GALT7	2.86733e-11	-0.323134	0.136	0.234	1.0323e-06
CD3E	2.94599e-11	-0.480386	0.181	0.291	1.06062e-06
PTPN1	3.09736e-11	-0.432567	0.41	0.523	1.11511e-06
LHPP	3.1329e-11	0.340908	0.271	0.169	1.12791e-06
TARS	3.35719e-11	-0.305915	0.129	0.222	1.20866e-06
SRP19	3.37661e-11	-0.369026	0.33	0.452	1.21565e-06
YPEL5	3.42309e-11	-0.486513	0.384	0.493	1.23238e-06
MBD4	3.44743e-11	0.358719	0.426	0.322	1.24114e-06
SNX10	3.52313e-11	0.282681	0.265	0.16	1.2684e-06
LARP4	3.62003e-11	-0.259368	0.114	0.204	1.30328e-06
TMEM14C	3.97789e-11	-0.455972	0.35	0.457	1.43212e-06
FLOT2	4.46515e-11	0.324525	0.387	0.281	1.60754e-06
OPTN	4.9081e-11	-0.374606	0.225	0.333	1.76701e-06
PIK3CG	5.39311e-11	-0.368157	0.14	0.235	1.94163e-06
FBXW7	5.41663e-11	-0.316399	0.143	0.241	1.95009e-06
RRAS2	5.45321e-11	0.250284	0.204	0.109	1.96326e-06
ODF3B	5.74468e-11	-0.315901	0.232	0.345	2.0682e-06
PKM	5.75795e-11	0.297278	0.639	0.564	2.07298e-06
RHEB	5.85368e-11	-0.342754	0.247	0.356	2.10744e-06
ANP32B	6.11181e-11	0.333527	0.651	0.585	2.20037e-06
AURKAIP1	6.28387e-11	-0.409979	0.457	0.562	2.26232e-06
COBLL1	7.66258e-11	-0.399259	0.205	0.308	2.75868e-06
SRA1	8.03433e-11	-0.328102	0.238	0.349	2.89252e-06
BTK	8.95133e-11	0.334278	0.369	0.267	3.22266e-06
PSMD8	9.1758e-11	-0.352429	0.488	0.583	3.30347e-06
ANKRD37	1.09035e-10	-0.81139	0.181	0.276	3.92549e-06
SNX29	1.10683e-10	0.360954	0.246	0.149	3.98482e-06
TAX1BP1	1.1445e-10	-0.400879	0.365	0.476	4.12043e-06
ATP5F1D	1.21098e-10	-0.376911	0.711	0.732	4.35977e-06
TM9SF3	1.25068e-10	-0.318888	0.119	0.207	4.50269e-06
FAM30A	1.30468e-10	0.293136	0.269	0.163	4.6971e-06
ETV6	1.50178e-10	-0.340701	0.189	0.297	5.4067e-06
FDX1	1.5313e-10	-0.36917	0.284	0.39	5.51298e-06
AP3D1	1.57368e-10	-0.283424	0.158	0.254	5.66558e-06
DHRS7	1.58631e-10	-0.38484	0.426	0.532	5.71104e-06
ISG20	1.73826e-10	-0.362107	0.701	0.755	6.25809e-06
SNAP23	1.76078e-10	0.29854	0.361	0.253	6.33916e-06
NDUFA11	1.88749e-10	-0.381672	0.66	0.709	6.79535e-06
CD320	1.9923e-10	-0.311295	0.148	0.245	7.17268e-06
CD2	2.25804e-10	-0.599284	0.158	0.248	8.12941e-06
CDK6	2.45234e-10	-0.276933	0.125	0.215	8.82893e-06
BST2	2.45876e-10	-0.346695	0.572	0.659	8.85204e-06
MT1X	2.4865e-10	-0.782472	0.127	0.215	8.95188e-06
BAX	2.57061e-10	0.276576	0.476	0.369	9.25471e-06
PSMA3	2.74606e-10	-0.347767	0.318	0.435	9.88636e-06
TIMM17A	3.42206e-10	-0.352373	0.208	0.309	1.23201e-05
TXN	3.48397e-10	-0.331897	0.377	0.497	1.2543e-05
NDUFV2	3.6498e-10	-0.312334	0.515	0.625	1.314e-05
CLIC4	4.65529e-10	-0.376103	0.233	0.331	1.676e-05
GOLPH3	4.72604e-10	-0.322114	0.267	0.373	1.70147e-05
CLDND1	4.78226e-10	-0.34404	0.249	0.353	1.72171e-05
EIF3A	4.80965e-10	-0.380071	0.38	0.482	1.73157e-05
LTA4H	4.97471e-10	0.296346	0.349	0.25	1.79099e-05
CD46	5.19468e-10	-0.365828	0.261	0.372	1.87019e-05
ATP5PF	5.40088e-10	-0.362325	0.593	0.663	1.94442e-05
HIST1H2AC	5.44654e-10	-0.424783	0.149	0.238	1.96086e-05
EPB41L4A-AS1	5.49424e-10	0.257051	0.254	0.158	1.97803e-05
RAB2A	5.73731e-10	-0.382805	0.418	0.524	2.06554e-05
CST3	6.15502e-10	-0.458765	0.127	0.215	2.21593e-05
NCSTN	6.28416e-10	-0.318306	0.161	0.254	2.26242e-05
DDX39A	6.42402e-10	0.304318	0.372	0.278	2.31277e-05
ERAP2	6.54869e-10	-0.258595	0.166	0.265	2.35766e-05
PJA2	6.78416e-10	-0.312592	0.231	0.336	2.44243e-05
SNRPA	7.45755e-10	0.327288	0.385	0.296	2.68487e-05
RB1CC1	7.85375e-10	-0.321229	0.167	0.262	2.82751e-05
IL10RA	8.88831e-10	-0.365027	0.252	0.356	3.19997e-05
COPA	9.23534e-10	-0.416448	0.235	0.339	3.32491e-05
YWHAE	9.78995e-10	-0.298482	0.383	0.514	3.52458e-05
BCKDK	9.79288e-10	-0.263634	0.148	0.237	3.52563e-05
RHOH	9.99485e-10	0.255214	0.61	0.521	3.59835e-05
UBE2B	1.04574e-09	-0.363386	0.393	0.502	3.76487e-05
UQCRQ	1.11724e-09	-0.463637	0.577	0.628	4.02227e-05
DPAGT1	1.26974e-09	-0.275001	0.136	0.225	4.57133e-05
CASP3	1.54864e-09	-0.284707	0.181	0.275	5.57543e-05
ITPR2	1.6192e-09	-0.291624	0.158	0.25	5.82946e-05
CLNS1A	1.70918e-09	0.311139	0.411	0.32	6.15338e-05
OGT	1.81117e-09	-0.37281	0.254	0.356	6.52057e-05
ARF1	2.06199e-09	-0.358406	0.64	0.692	7.42357e-05
STAT6	2.18248e-09	0.259059	0.231	0.138	7.85738e-05
TMEM19	2.27404e-09	-0.253092	0.201	0.302	8.18698e-05
SCAMP2	2.43763e-09	-0.352684	0.4	0.49	8.77597e-05
TMC8	2.45296e-09	0.312757	0.289	0.19	8.83116e-05
SKAP2	2.5302e-09	0.266771	0.31	0.213	9.10922e-05
TTC3	2.65219e-09	-0.399402	0.354	0.447	9.54841e-05
LDHA	2.67346e-09	-0.27365	0.506	0.611	9.625e-05
SYK	2.72772e-09	0.287747	0.391	0.298	9.82034e-05
GPAA1	3.08004e-09	-0.349443	0.239	0.335	0.000110888
ZBTB8OS	3.29701e-09	-0.253504	0.322	0.434	0.000118699
GARS	3.41927e-09	-0.311618	0.217	0.32	0.000123101
PRDX2	3.64424e-09	-0.407132	0.422	0.505	0.0001312
EIF2S2	3.98406e-09	-0.301416	0.434	0.538	0.000143434
ELP5	4.627e-09	-0.413253	0.199	0.291	0.000166581
ACP5	5.24767e-09	0.262533	0.387	0.283	0.000188927
NBR1	5.3317e-09	-0.27487	0.121	0.201	0.000191952
PQBP1	5.80217e-09	-0.27075	0.293	0.395	0.00020889
RAB27A	6.09655e-09	-0.302912	0.123	0.202	0.000219488
SEL1L3	6.38044e-09	-0.432684	0.476	0.553	0.000229709
EI24	7.67573e-09	-0.256705	0.161	0.246	0.000276341
C4orf3	7.90199e-09	-0.389842	0.652	0.691	0.000284488
PSMB8-AS1	8.00494e-09	0.31841	0.389	0.298	0.000288194
MON2	8.04705e-09	-0.26554	0.14	0.225	0.00028971
CERS4	1.17899e-08	0.254387	0.219	0.133	0.000424459
EMC3	1.21472e-08	-0.325723	0.24	0.333	0.000437322
EIF4G1	1.32432e-08	-0.286157	0.257	0.348	0.000476781
CXCR3	1.34297e-08	-0.293967	0.224	0.317	0.000483498
CYTIP	1.40387e-08	-0.409066	0.664	0.704	0.000505422
DESI1	1.45858e-08	-0.270039	0.162	0.249	0.000525119
CD7	1.50005e-08	-0.337017	0.121	0.202	0.000540047
SDHA	1.7682e-08	-0.271046	0.265	0.362	0.000636587
LAP3	1.76862e-08	-0.405399	0.302	0.401	0.00063674
FYB1	1.83433e-08	-0.518116	0.167	0.248	0.000660397
RBPJ	1.88056e-08	-0.340933	0.205	0.292	0.000677038
C12orf45	1.8979e-08	-0.263657	0.147	0.232	0.00068328
IMPDH2	1.90874e-08	0.273229	0.367	0.279	0.000687186
TMEM70	1.9519e-08	-0.250452	0.175	0.264	0.000702724
HINT2	2.11867e-08	-0.304988	0.275	0.377	0.000762764
NFKBIA	2.20159e-08	-0.892271	0.628	0.631	0.000792617
RHOB	2.33516e-08	-0.768867	0.247	0.334	0.000840703
CD164	2.46452e-08	-0.379674	0.496	0.592	0.000887278
TRABD	2.87471e-08	-0.270156	0.397	0.504	0.00103495
MGST3	3.40083e-08	-0.264931	0.344	0.455	0.00122437
NDUFB7	3.47446e-08	-0.374815	0.469	0.551	0.00125087
COPB1	3.64334e-08	-0.272578	0.278	0.372	0.00131168
ANAPC5	3.71707e-08	-0.331698	0.35	0.438	0.00133822
NCLN	3.80691e-08	-0.255982	0.159	0.241	0.00137056
RNF213	4.30854e-08	-0.435228	0.372	0.465	0.00155116
CCDC167	4.33451e-08	-0.306024	0.25	0.346	0.00156051
SRSF10	4.42457e-08	0.269227	0.512	0.44	0.00159293
S100A4	4.48123e-08	-0.344798	0.496	0.598	0.00161333
ZCCHC7	4.5078e-08	0.285057	0.305	0.22	0.0016229
TMEM50A	4.93724e-08	-0.334144	0.433	0.528	0.00177751
HNRNPL	4.95565e-08	0.289594	0.41	0.329	0.00178413
ARHGAP15	4.97184e-08	0.25151	0.408	0.32	0.00178996
GNL3	5.41649e-08	-0.318177	0.242	0.33	0.00195005
SH3GLB1	5.6727e-08	-0.290435	0.293	0.392	0.00204228
TCF25	5.71262e-08	-0.26852	0.45	0.536	0.00205666
ITGB7	5.71949e-08	-0.272782	0.291	0.391	0.00205913
MBTPS1	6.5492e-08	-0.313087	0.161	0.242	0.00235784
ATP6AP2	7.91372e-08	-0.286997	0.325	0.424	0.0028491
ETNK1	8.197e-08	-0.366533	0.203	0.287	0.00295108
NOP10	8.60898e-08	-0.293298	0.469	0.572	0.00309941
C18orf32	8.77052e-08	-0.289722	0.383	0.477	0.00315756
TUFM	9.06405e-08	-0.28119	0.494	0.58	0.00326324
SLC50A1	9.52228e-08	-0.324679	0.25	0.343	0.00342821
SAMSN1	1.03584e-07	-0.387248	0.362	0.454	0.00372924
NFE2L2	1.05483e-07	-0.286227	0.231	0.316	0.00379761
SRSF9	1.11884e-07	-0.313484	0.493	0.578	0.00402806
CLPTM1	1.38327e-07	-0.306254	0.219	0.306	0.00498006
TMED7	1.39101e-07	-0.297428	0.16	0.239	0.00500792
CXXC5	1.55755e-07	0.284462	0.452	0.367	0.00560748
MMADHC	1.92614e-07	-0.295189	0.362	0.454	0.0069345
JTB	1.93897e-07	-0.404584	0.579	0.622	0.00698067
DPM3	2.0134e-07	-0.274881	0.287	0.38	0.00724866
GABARAP	2.67384e-07	-0.301623	0.884	0.825	0.00962634
TRADD	2.8241e-07	-0.266093	0.26	0.359	0.0101673
NDUFAB1	2.89126e-07	-0.280756	0.425	0.512	0.0104091
POLR2I	3.00785e-07	-0.342983	0.276	0.364	0.0108289
WASHC3	3.14872e-07	-0.272292	0.255	0.341	0.011336
TMX1	4.11279e-07	-0.283512	0.258	0.34	0.0148069
MRPS6	4.12982e-07	-0.274496	0.323	0.42	0.0148682
LEPROTL1	4.36063e-07	-0.271833	0.241	0.334	0.0156992
TIMM17B	5.09516e-07	-0.321019	0.347	0.435	0.0183436
NDUFB6	5.5564e-07	-0.275883	0.363	0.45	0.0200042
EDF1	5.63185e-07	-0.300444	0.793	0.771	0.0202758
ST8SIA4	5.77156e-07	-0.364076	0.242	0.326	0.0207788
HSH2D	6.22691e-07	-0.318817	0.406	0.492	0.0224181
TMF1	6.68763e-07	-0.282087	0.257	0.348	0.0240768
RBM33	6.72352e-07	-0.304047	0.174	0.249	0.024206
PRKCSH	6.98244e-07	-0.379769	0.289	0.369	0.0251382
BAG1	7.29034e-07	-0.329593	0.238	0.318	0.0262467
OCIAD1	7.61724e-07	-0.357541	0.453	0.533	0.0274236
TXNDC12	8.02104e-07	-0.317499	0.267	0.351	0.0288774
CDKN1A	8.2552e-07	-0.330398	0.149	0.224	0.0297204
NDUFA4	8.3345e-07	-0.306389	0.724	0.75	0.0300059
SAT2	8.5296e-07	-0.267948	0.315	0.403	0.0307083
PSMB6	1.01675e-06	-0.281909	0.483	0.564	0.0366051
TFG	1.13167e-06	-0.258663	0.259	0.343	0.0407422
NDUFS5	1.13216e-06	-0.32566	0.545	0.611	0.04076
TPM4	1.15894e-06	-0.472409	0.442	0.518	0.041724
TUBB	1.18688e-06	0.432564	0.605	0.547	0.0427302
FDPS	1.18931e-06	-0.309054	0.312	0.398	0.0428176
PSMB1	1.32062e-06	-0.288403	0.59	0.653	0.0475448
HMGA1	1.58181e-06	0.313642	0.43	0.372	0.0569483
COMMD3	1.62335e-06	-0.273522	0.387	0.47	0.0584439
LAPTM4A	1.6383e-06	-0.293756	0.423	0.507	0.0589821
KRT10	1.6943e-06	-0.372912	0.625	0.655	0.0609981
STARD7	1.84851e-06	-0.273683	0.288	0.38	0.06655
ATP5F1B	1.85377e-06	-0.259742	0.623	0.693	0.0667395
MSL3	1.93899e-06	-0.270739	0.185	0.257	0.0698074
RAB5IF	2.33131e-06	-0.312139	0.345	0.43	0.083932
POU2AF1	2.34184e-06	-0.370885	0.57	0.612	0.084311
HSP90AA1	2.42928e-06	-0.550605	0.697	0.717	0.0874591
MRPL34	2.64308e-06	-0.282179	0.299	0.381	0.0951563
SND1	2.66115e-06	-0.321819	0.352	0.436	0.0958066
DRAP1	2.77152e-06	-0.322881	0.507	0.574	0.0997801
UBB	2.79848e-06	-0.283307	0.795	0.792	0.100751
DAP	2.90829e-06	-0.2515	0.23	0.308	0.104704
ICAM3	2.94841e-06	-0.341517	0.67	0.698	0.106149
HAX1	2.97382e-06	-0.312138	0.461	0.525	0.107063
A1BG	3.00172e-06	-0.337958	0.227	0.307	0.108068
NDUFB10	3.41249e-06	-0.300495	0.5	0.576	0.122857
FAM214A	3.46977e-06	-0.272843	0.161	0.231	0.124919
NDUFS6	3.60013e-06	-0.283291	0.381	0.468	0.129612
NDUFAF3	3.69292e-06	-0.303199	0.467	0.549	0.132952
ANAPC11	3.7848e-06	-0.311497	0.436	0.529	0.13626
PCED1B	3.83448e-06	-0.287507	0.311	0.394	0.138049
MRPL40	4.12774e-06	-0.254082	0.275	0.359	0.148607
LMO4	4.623e-06	-0.281297	0.234	0.312	0.166437
BASP1	4.62447e-06	0.346346	0.385	0.321	0.16649
CALM1	5.67854e-06	-0.339774	0.776	0.783	0.204439
CEP350	5.76835e-06	-0.328044	0.254	0.329	0.207672
PRELID1	6.0316e-06	-0.341789	0.573	0.616	0.21715
DPM2	6.14152e-06	-0.29065	0.221	0.294	0.221107
ALKBH7	6.95687e-06	-0.375754	0.45	0.513	0.250461
MAN2B1	7.36464e-06	-0.348027	0.357	0.431	0.265142
ANKHD1	7.64757e-06	-0.27678	0.259	0.332	0.275328
STAT1	8.72174e-06	-0.387124	0.323	0.403	0.314
LAGE3	8.72181e-06	-0.281237	0.265	0.341	0.314003
BSG	8.90967e-06	-0.250736	0.489	0.555	0.320766
VPS36	9.21181e-06	-0.276264	0.283	0.365	0.331644
POLR2K	1.00056e-05	-0.333442	0.355	0.428	0.36022
POLR2L	1.08836e-05	-0.268708	0.554	0.618	0.391832
DCTN3	1.09101e-05	-0.278308	0.336	0.419	0.392787
METAP2	1.13943e-05	0.267078	0.302	0.246	0.410219
EIF2AK2	1.29894e-05	-0.25581	0.244	0.315	0.467643
UBE2L6	1.33722e-05	-0.299508	0.43	0.516	0.481426
MRPL57	1.38576e-05	-0.261924	0.385	0.477	0.498902
YME1L1	1.51001e-05	-0.285806	0.29	0.365	0.543635
DDX17	1.69525e-05	-0.330313	0.576	0.619	0.610323
ATP5MC1	1.97598e-05	-0.275091	0.465	0.541	0.711392
DCXR	2.27941e-05	-0.281533	0.367	0.443	0.820633
CYLD	3.1204e-05	-0.349712	0.235	0.305	1
CLTC	3.30484e-05	-0.312996	0.25	0.317	1
S100A6	3.68259e-05	-0.347352	0.591	0.66	1
MT2A	3.8726e-05	-0.54704	0.232	0.298	1
DUT	4.17978e-05	0.268161	0.422	0.369	1
MAPK1IP1L	4.7921e-05	-0.263476	0.354	0.432	1
RNGTT	4.87566e-05	0.295631	0.236	0.178	1
NORAD	5.2254e-05	-0.256567	0.163	0.224	1
TRAPPC3	5.65105e-05	-0.270406	0.284	0.354	1
LCP2	5.96533e-05	-0.292005	0.191	0.252	1
RNF115	6.5372e-05	-0.253805	0.198	0.262	1
EMC6	6.75989e-05	-0.255925	0.301	0.369	1
PDCD5	7.50233e-05	-0.305559	0.345	0.424	1
BOD1L1	7.75669e-05	-0.260548	0.248	0.315	1
ERGIC1	8.50047e-05	-0.282612	0.219	0.281	1
TXNDC17	8.53384e-05	-0.292567	0.288	0.368	1
CTSS	8.84901e-05	-0.255483	0.602	0.642	1
ATP5F1A	9.20944e-05	-0.263366	0.555	0.598	1
ATOX1	0.000112938	-0.280982	0.327	0.392	1
GRB2	0.000125975	-0.269839	0.61	0.647	1
NME2	0.000164542	-0.304823	0.787	0.764	1
VDAC1	0.000164673	-0.250442	0.372	0.454	1
SYVN1	0.000217701	-0.265991	0.434	0.492	1
TMBIM4	0.000239115	-0.318053	0.586	0.636	1
TPD52	0.000257444	-0.294736	0.537	0.564	1
UBE2A	0.000269018	-0.271822	0.297	0.369	1
FGD2	0.000278819	0.260494	0.245	0.194	1
PPP1R15A	0.000279408	-0.560416	0.449	0.494	1
PAPOLA	0.000283447	-0.306999	0.46	0.53	1
TMEM30A	0.000308779	-0.263026	0.206	0.261	1
ZFAND5	0.000310016	-0.322738	0.224	0.28	1
DCTD	0.000345591	-0.299724	0.18	0.238	1
PLP2	0.00040799	-0.263699	0.591	0.647	1
BCAS2	0.000489309	-0.369957	0.298	0.355	1
COMMD1	0.000491376	-0.270745	0.259	0.32	1
WDR83OS	0.000553293	-0.292277	0.608	0.653	1
CKLF	0.00082284	-0.374756	0.417	0.472	1
XIST	0.00084948	-0.553548	0.31	0.362	1
TMEM230	0.000949936	-0.260839	0.436	0.484	1
VIM	0.00101361	-0.262656	0.818	0.802	1
EIF4G2	0.00108022	-0.267642	0.596	0.632	1
DUSP2	0.00117546	0.48994	0.371	0.326	1
TPR	0.00156653	-0.263854	0.387	0.437	1
CD99	0.00157386	-0.257023	0.633	0.678	1
SEC11A	0.00162369	-0.262831	0.424	0.478	1
MPC2	0.00163042	-0.250508	0.303	0.367	1
EIF2AK1	0.00197587	-0.259688	0.247	0.3	1
APOBEC3G	0.00200993	-0.353968	0.355	0.406	1
TUBA1B	0.00269774	0.40084	0.562	0.521	1
PDE4B	0.00349427	-0.265162	0.423	0.484	1
ARIH2	0.003616	-0.262772	0.252	0.298	1
ZFP36	0.00368287	-0.306456	0.727	0.722	1
ST6GAL1	0.00370579	-0.328093	0.456	0.487	1
LRMP	0.00387514	0.422799	0.274	0.244	1
SMARCA5	0.00678446	-0.25025	0.236	0.278	1
CDK5RAP3	0.00747225	-0.250978	0.365	0.405	1
ATM	0.00932295	-0.257663	0.362	0.407	1
COPS9	0.0114619	-0.289902	0.423	0.469	1
CRIP1	0.0144624	-0.292292	0.648	0.664	1
MYCBP2	0.0164526	-0.276071	0.449	0.488	1
CSTB	0.0166821	-0.294883	0.598	0.613	1
UFC1	0.017222	-0.294424	0.521	0.552	1
CHD1	0.0238204	-0.253834	0.228	0.261	1
HUWE1	0.0262722	-0.256816	0.174	0.202	1
DDX3X	0.031407	-0.254549	0.408	0.44	1
NR4A2	0.0350267	-0.280479	0.342	0.377	1
HMGB2	0.0383982	0.458387	0.317	0.299	1
ITGB1	0.0472796	-0.369229	0.395	0.42	1
ACP1	0.0487241	-0.253314	0.427	0.465	1
TMEM219	0.0527335	-0.256759	0.439	0.472	1
TUT4	0.0600293	-0.360843	0.309	0.341	1
HCST	0.0863906	-0.269925	0.386	0.401	1
HSPB1	0.171003	-0.324961	0.308	0.292	1
HP1BP3	0.381657	-0.253435	0.432	0.439	1
UBE2L3	0.584683	-0.261416	0.384	0.402	1
IGHA1	0.630377	-0.508112	0.345	0.346	1

## Sheet: Degenes_nktgdcells_PostvsPre
	p_val	avg_log2FC	pct.1	pct.2	p_val_adj
RPS26	6.25665e-218	-0.909133	0.964	0.986	2.25252e-213
ZFP36L2	6.095e-210	0.975444	0.986	0.952	2.19432e-205
LINC01871	1.53874e-176	1.45569	0.621	0.254	5.53977e-172
SOCS1	8.07391e-175	1.20071	0.79	0.454	2.90677e-170
PTPRC	7.74511e-156	-0.895356	0.88	0.948	2.78839e-151
PCBP2	1.31178e-153	0.844406	0.862	0.597	4.72266e-149
BTG1	8.73153e-133	0.677139	0.991	0.955	3.14353e-128
ATP5F1E	3.36785e-118	0.495233	0.98	0.914	1.21249e-113
KRT86	4.88716e-108	1.52493	0.518	0.245	1.75948e-103
RPS29	1.91759e-107	0.447458	0.988	0.939	6.90371e-103
KRT81	6.19417e-104	1.44086	0.463	0.188	2.23002e-99
CAPG	9.18554e-99	1.11488	0.528	0.262	3.30698e-94
RPS21	6.69083e-95	0.391407	0.986	0.957	2.40883e-90
TMSB4X	2.98838e-90	0.35783	0.998	0.998	1.07588e-85
HLA-B	1.21521e-89	-0.370354	0.999	0.998	4.375e-85
CCL5	3.06881e-89	0.536274	0.97	0.921	1.10483e-84
ITGB2	2.97383e-87	-0.68294	0.693	0.836	1.07064e-82
RGS1	1.13006e-83	1.02459	0.621	0.382	4.06844e-79
CD52	6.04863e-82	0.564073	0.937	0.809	2.17763e-77
RPL37A	1.14959e-81	0.396777	0.983	0.946	4.13874e-77
RPS27	2.19048e-81	0.354322	0.997	0.991	7.88618e-77
DDX5	3.15388e-78	-0.597744	0.841	0.924	1.13546e-73
CYTIP	1.50281e-77	0.565363	0.844	0.647	5.41042e-73
RPL34	7.48951e-75	0.354431	0.992	0.969	2.69637e-70
FTL	1.69198e-72	0.495639	0.986	0.932	6.09146e-68
RPS28	3.1364e-71	0.312689	0.994	0.979	1.12917e-66
VIM	2.11449e-70	0.524646	0.939	0.825	7.61257e-66
ERAP2	9.37774e-70	-0.638798	0.079	0.264	3.37618e-65
PLEK	3.35518e-69	-0.910243	0.268	0.484	1.20793e-64
SPRY1	3.18578e-67	0.753079	0.258	0.07	1.14694e-62
CX3CR1	6.24525e-67	-0.872995	0.112	0.309	2.24841e-62
RPL41	1.2979e-65	0.463243	0.989	0.955	4.67271e-61
LGALS3	5.6389e-65	0.737496	0.468	0.238	2.03012e-60
SH3BGRL3	1.14654e-62	0.383353	0.984	0.95	4.12777e-58
FAU	1.81955e-58	0.281318	0.991	0.973	6.55073e-54
FGFBP2	3.14225e-58	-0.640697	0.205	0.436	1.13127e-53
GAPDH	1.22615e-55	0.457325	0.982	0.951	4.41438e-51
AREG	6.19445e-55	0.695507	0.523	0.311	2.23013e-50
NCR3	8.29651e-54	0.740221	0.509	0.311	2.98691e-49
IRF1	1.63435e-53	-0.670049	0.463	0.627	5.88399e-49
EFHD2	1.83078e-52	-0.70618	0.324	0.515	6.59117e-48
RPS24	4.10913e-52	0.268853	0.995	0.974	1.47937e-47
RPL8	7.08906e-52	0.283724	0.988	0.961	2.5522e-47
RPL35A	3.16776e-51	0.29235	0.992	0.955	1.14046e-46
AHNAK	4.75157e-50	-0.67876	0.393	0.58	1.71066e-45
TSC22D3	6.68819e-49	0.390583	0.869	0.699	2.40788e-44
PLAC8	1.93969e-48	-0.729912	0.212	0.392	6.98327e-44
LGALS1	1.27622e-47	0.707323	0.706	0.536	4.59464e-43
IGFLR1	1.54208e-47	0.58081	0.454	0.255	5.5518e-43
DUSP2	1.90499e-47	0.603462	0.839	0.717	6.85836e-43
LTB	3.03456e-47	0.836982	0.586	0.399	1.0925e-42
ACP5	4.56875e-47	0.566546	0.372	0.187	1.64484e-42
DDIT4	4.71137e-47	0.494072	0.822	0.676	1.69619e-42
TMA7	3.48879e-46	0.312531	0.952	0.879	1.25604e-41
FCGR3A	4.43467e-46	-0.685858	0.245	0.438	1.59657e-41
RPL36	1.90316e-45	0.270315	0.99	0.949	6.85176e-41
S100A6	4.80669e-45	0.509814	0.901	0.78	1.7305e-40
RPL12	5.01404e-44	0.259431	0.989	0.955	1.80515e-39
SIRPG	5.24978e-44	0.496967	0.292	0.124	1.89003e-39
ATP5ME	5.75217e-44	0.445321	0.692	0.511	2.0709e-39
KLF2	6.71834e-44	-0.59105	0.312	0.51	2.41874e-39
LNPEP	1.09676e-43	-0.687516	0.305	0.464	3.94856e-39
RPL6	1.99428e-43	0.270038	0.989	0.961	7.17979e-39
TXNIP	2.4664e-43	0.500737	0.932	0.834	8.87955e-39
CD3E	4.13289e-43	0.428438	0.844	0.735	1.48792e-38
MT2A	1.17361e-42	0.596949	0.756	0.61	4.22523e-38
AOAH	1.30422e-42	-0.67314	0.397	0.543	4.69545e-38
CTSA	1.51014e-41	0.591528	0.558	0.384	5.43681e-37
PPDPF	1.58185e-41	0.357145	0.945	0.868	5.69499e-37
CTSW	3.5877e-41	0.361632	0.982	0.959	1.29164e-36
KLRC3	1.00055e-40	0.514108	0.38	0.199	3.60216e-36
IL32	1.03167e-40	0.532964	0.809	0.789	3.71422e-36
HSPB1	1.03396e-40	0.456419	0.465	0.279	3.72247e-36
FKBP5	6.85863e-40	0.533571	0.372	0.2	2.46924e-35
SERF2	8.68719e-40	0.260954	0.978	0.936	3.12756e-35
CD151	1.24591e-39	0.447384	0.287	0.129	4.48552e-35
XCL1	6.28451e-39	0.680513	0.632	0.455	2.26255e-34
MALAT1	1.07059e-38	-0.478177	1	1	3.85435e-34
HNRNPU	3.07022e-38	-0.555878	0.494	0.618	1.10534e-33
CKLF	4.78337e-38	0.48943	0.793	0.679	1.72211e-33
JUND	9.54495e-38	-0.890758	0.287	0.423	3.43637e-33
SLC2A3	1.07618e-37	-0.683227	0.4	0.526	3.87448e-33
RPS19	1.65036e-37	0.318104	0.993	0.978	5.94164e-33
HOPX	2.52087e-37	0.497309	0.817	0.705	9.07563e-33
XBP1	4.03706e-37	-0.558256	0.501	0.631	1.45342e-32
MACF1	4.67423e-37	-0.711399	0.344	0.482	1.68282e-32
CD9	1.24344e-36	0.554212	0.28	0.131	4.47662e-32
SYNE2	1.65322e-36	-0.737111	0.389	0.517	5.95192e-32
ROMO1	2.40847e-36	0.406789	0.635	0.459	8.67098e-32
XCL2	7.66134e-36	0.419277	0.677	0.518	2.75823e-31
TRG-AS1	8.46845e-36	0.510891	0.383	0.218	3.04881e-31
OST4	1.49749e-35	0.318354	0.893	0.767	5.39127e-31
LAIR1	2.1586e-35	-0.571313	0.133	0.267	7.7714e-31
YWHAZ	2.60333e-35	-0.374452	0.815	0.868	9.3725e-31
KLRC1	3.22423e-35	0.740879	0.488	0.337	1.16079e-30
KIR2DL4	6.18749e-35	0.535888	0.29	0.143	2.22762e-30
SYNE1	6.89276e-35	-0.621014	0.273	0.415	2.48153e-30
LY6E	8.25688e-35	0.521023	0.84	0.705	2.97264e-30
ZFP36	9.73321e-35	0.471852	0.924	0.891	3.50415e-30
TRBC2	1.52258e-34	0.513514	0.688	0.541	5.4816e-30
ATM	2.98889e-34	-0.597407	0.254	0.4	1.07606e-29
CD164	4.1383e-34	-0.55074	0.464	0.58	1.48987e-29
COMMD6	5.64115e-34	0.318341	0.875	0.753	2.03093e-29
LBR	7.69221e-34	-0.541515	0.227	0.366	2.76935e-29
NCL	9.33008e-34	-0.437309	0.687	0.763	3.35902e-29
BOD1L1	1.4407e-33	-0.552354	0.15	0.28	5.18682e-29
TMSB10	1.50047e-33	0.322733	0.994	0.98	5.402e-29
RPL22	3.37178e-33	0.262714	0.964	0.909	1.21391e-28
PTGDR	3.63547e-33	-0.609129	0.387	0.518	1.30884e-28
NKG7	3.80727e-33	-0.29606	0.972	0.959	1.37069e-28
PSME1	4.2014e-33	0.300337	0.939	0.851	1.51259e-28
ZNF683	4.7814e-33	0.422955	0.634	0.46	1.7214e-28
TSPO	1.40743e-32	0.360393	0.66	0.5	5.06703e-28
EEF2	1.80598e-32	-0.31383	0.725	0.851	6.5019e-28
UBL5	2.96893e-32	0.296972	0.854	0.73	1.06887e-27
PRF1	7.46197e-32	-0.629465	0.837	0.838	2.68646e-27
RPS27L	9.35526e-32	0.472796	0.606	0.45	3.36808e-27
RGS10	1.33587e-31	0.412596	0.47	0.308	4.80939e-27
GIMAP7	1.57035e-31	-0.502166	0.527	0.634	5.65356e-27
RPL27A	2.58033e-31	-0.412567	0.842	0.84	9.2897e-27
S100A10	5.35409e-31	0.359156	0.854	0.714	1.92758e-26
RPL36A	8.67108e-31	0.250326	0.968	0.916	3.12176e-26
ID2	1.44675e-30	0.385374	0.75	0.615	5.20859e-26
TNFRSF18	1.69454e-30	0.723509	0.414	0.277	6.10069e-26
ACTR2	1.92776e-30	-0.529835	0.427	0.541	6.94032e-26
PIK3IP1	1.96131e-30	0.37082	0.422	0.256	7.06111e-26
CXCR6	1.98056e-30	0.476489	0.376	0.218	7.13043e-26
S100A4	2.67837e-30	0.396683	0.949	0.886	9.64268e-26
OGT	4.01023e-30	-0.557288	0.204	0.331	1.44376e-25
NME2	5.27789e-30	0.348384	0.718	0.577	1.90015e-25
DDT	6.22534e-30	0.359904	0.304	0.16	2.24125e-25
BTG2	2.61793e-29	-0.64068	0.427	0.555	9.42509e-25
IFI27L2	3.42147e-29	0.364872	0.474	0.314	1.2318e-24
NR4A2	3.65781e-29	-0.709564	0.414	0.54	1.31689e-24
TUBA4A	5.27708e-29	0.413373	0.603	0.45	1.89985e-24
S100A11	5.36396e-29	0.416234	0.856	0.756	1.93113e-24
ATP5MD	6.47941e-29	0.305385	0.754	0.599	2.33272e-24
ITGA4	6.56209e-29	-0.570457	0.364	0.492	2.36249e-24
DDX17	8.30469e-29	-0.525928	0.522	0.612	2.98985e-24
ACTR3	1.19293e-28	-0.440612	0.627	0.71	4.2948e-24
GABARAPL1	1.35816e-28	0.329243	0.358	0.201	4.88966e-24
ARPC1B	1.49394e-28	0.312084	0.872	0.782	5.37847e-24
ZEB2	1.64236e-28	-0.550306	0.217	0.349	5.91282e-24
SNRPN	1.74515e-28	0.378045	0.394	0.241	6.2829e-24
PLP2	4.14871e-28	0.423765	0.628	0.471	1.49362e-23
IGF2R	4.5513e-28	-0.577026	0.15	0.268	1.63856e-23
AC025164.1	5.96321e-28	0.378821	0.295	0.159	2.14687e-23
MBNL1	6.87846e-28	-0.439649	0.566	0.651	2.47638e-23
JAK1	1.02399e-27	-0.450141	0.712	0.761	3.68656e-23
PET100	1.19797e-27	0.323704	0.598	0.439	4.31293e-23
SPN	1.3431e-27	-0.479531	0.442	0.556	4.83543e-23
TLE5	1.35925e-27	-0.434568	0.579	0.672	4.89358e-23
FKBP1A	1.84747e-27	0.368807	0.602	0.462	6.65126e-23
ATRX	1.87135e-27	-0.551586	0.363	0.475	6.73724e-23
LCP1	2.42473e-27	-0.442186	0.825	0.872	8.72951e-23
NFKB1	4.85365e-27	-0.590616	0.202	0.319	1.74741e-22
ARAP2	8.79456e-27	-0.514863	0.226	0.35	3.16622e-22
RIPOR2	9.12401e-27	-0.556461	0.248	0.376	3.28483e-22
TM9SF2	1.01181e-26	-0.455817	0.164	0.282	3.64274e-22
ADAM10	1.50919e-26	-0.520308	0.202	0.325	5.43339e-22
DUSP1	1.66845e-26	0.525298	0.778	0.688	6.00677e-22
LSP1	1.85685e-26	0.265853	0.946	0.881	6.68502e-22
C4orf48	2.80611e-26	0.350112	0.393	0.243	1.01026e-21
RAP1B	4.17947e-26	-0.373305	0.647	0.722	1.50469e-21
CD47	5.04372e-26	-0.461058	0.353	0.475	1.81584e-21
TMEM14C	2.06607e-25	0.349933	0.331	0.197	7.43825e-21
TSTD1	2.26102e-25	0.322126	0.566	0.418	8.14013e-21
HSP90AA1	3.48309e-25	-0.314661	0.816	0.842	1.25398e-20
PSME2	3.5575e-25	0.334499	0.803	0.686	1.28077e-20
KLRF1	6.69328e-25	-0.568695	0.223	0.345	2.40972e-20
SUN2	1.10478e-24	-0.425743	0.522	0.631	3.97742e-20
TMIGD2	1.34488e-24	0.526129	0.406	0.284	4.84183e-20
ARHGEF1	1.45665e-24	-0.4229	0.438	0.542	5.24422e-20
ADD3	1.70861e-24	-0.423771	0.233	0.353	6.15133e-20
UTRN	1.90228e-24	-0.534881	0.292	0.411	6.8486e-20
ANKRD44	2.04046e-24	-0.493733	0.37	0.48	7.34607e-20
RPS10-NUDT3	2.27992e-24	-0.469364	0.382	0.497	8.20816e-20
APMAP	2.44895e-24	-0.46593	0.468	0.57	8.81673e-20
FMNL1	2.56229e-24	-0.453265	0.364	0.476	9.22474e-20
ABHD17A	3.18021e-24	-0.569772	0.257	0.368	1.14494e-19
RESF1	5.62197e-24	-0.504834	0.458	0.554	2.02402e-19
SF3B1	6.04935e-24	-0.4571	0.465	0.562	2.17789e-19
CD38	7.08075e-24	-0.583865	0.172	0.283	2.54921e-19
OXNAD1	2.35066e-23	0.335013	0.459	0.316	8.46284e-19
PTGER2	3.63098e-23	0.361423	0.402	0.26	1.30722e-18
CALM3	3.98916e-23	0.313256	0.618	0.471	1.43618e-18
GUK1	4.92212e-23	0.27054	0.814	0.685	1.77206e-18
KMT2A	4.98492e-23	-0.489638	0.184	0.295	1.79467e-18
COX7A2	5.38142e-23	0.261627	0.79	0.644	1.93742e-18
PTMS	8.59194e-23	0.427817	0.368	0.236	3.09327e-18
CD74	1.06248e-22	0.350184	0.965	0.897	3.82516e-18
ARL4C	1.62749e-22	-0.520606	0.414	0.511	5.85928e-18
HSPA5	2.57431e-22	-0.49894	0.489	0.581	9.26805e-18
SLC38A1	4.11088e-22	-0.484926	0.3	0.406	1.48e-17
ZNF292	6.23113e-22	-0.456965	0.182	0.289	2.24333e-17
PRMT9	1.16501e-21	0.396524	0.269	0.156	4.19429e-17
F2R	1.22972e-21	-0.412703	0.146	0.252	4.42725e-17
BST2	1.29573e-21	0.361178	0.755	0.625	4.66488e-17
SMC1A	1.36911e-21	-0.448814	0.205	0.313	4.92906e-17
FUS	1.49422e-21	-0.400417	0.63	0.696	5.3795e-17
NDFIP2	1.78359e-21	0.346434	0.262	0.15	6.42127e-17
IFNAR2	1.81431e-21	-0.488046	0.19	0.292	6.53187e-17
ANAPC16	2.02569e-21	0.279486	0.712	0.577	7.29288e-17
TMEM14B	2.18443e-21	0.290083	0.493	0.351	7.86439e-17
NFATC2	4.15173e-21	-0.403069	0.265	0.381	1.4947e-16
CD2	4.19448e-21	0.328286	0.74	0.627	1.5101e-16
SAMD3	5.34463e-21	-0.370738	0.387	0.498	1.92417e-16
MCL1	5.61596e-21	-0.458381	0.492	0.577	2.02186e-16
C1orf21	5.86151e-21	-0.410687	0.161	0.267	2.11026e-16
BZW1	6.61583e-21	-0.419092	0.464	0.546	2.38183e-16
HSP90B1	1.44967e-20	-0.436691	0.605	0.665	5.21909e-16
TPI1	1.51436e-20	0.263982	0.848	0.739	5.45199e-16
DDX3X	1.74449e-20	-0.468875	0.333	0.432	6.2805e-16
RBL2	1.81075e-20	-0.436295	0.318	0.418	6.51907e-16
GNG2	2.08267e-20	-0.487081	0.493	0.561	7.49804e-16
FGR	2.89574e-20	-0.424618	0.205	0.309	1.04253e-15
EPB41	2.91404e-20	-0.423232	0.196	0.299	1.04911e-15
SRSF2	3.96569e-20	-0.444427	0.5	0.575	1.42773e-15
MATR3.1	3.99988e-20	-0.395181	0.325	0.427	1.44004e-15
TXN	5.72504e-20	0.293948	0.538	0.399	2.06113e-15
TAPBP	6.38018e-20	-0.391807	0.561	0.634	2.29699e-15
UBE2L6	8.79349e-20	0.33193	0.63	0.5	3.16583e-15
POLR2L	1.06362e-19	0.250956	0.74	0.619	3.82924e-15
CDK17	1.82854e-19	-0.414142	0.16	0.256	6.58312e-15
ARGLU1	2.05862e-19	-0.428749	0.389	0.491	7.41144e-15
BAX	2.44793e-19	0.4041	0.598	0.475	8.81304e-15
FAM49B	2.66439e-19	-0.375131	0.51	0.586	9.59232e-15
ALOX5AP	2.84681e-19	0.258272	0.753	0.64	1.02491e-14
STN1	4.31047e-19	0.297313	0.298	0.184	1.55186e-14
DYNLT1	4.35683e-19	0.281664	0.473	0.341	1.56855e-14
CD81	5.4971e-19	-0.600734	0.288	0.376	1.97906e-14
PEBP1	9.53068e-19	0.279593	0.549	0.412	3.43124e-14
SETX	1.16348e-18	-0.455471	0.193	0.286	4.18876e-14
CLPP	1.24754e-18	0.294396	0.37	0.25	4.49139e-14
DIAPH1	1.25792e-18	-0.42446	0.308	0.403	4.52877e-14
ATP2B4	1.38448e-18	-0.390401	0.214	0.317	4.98441e-14
CCNL1	1.63868e-18	-0.461714	0.287	0.38	5.89957e-14
ABHD14B	2.24315e-18	0.260542	0.373	0.249	8.07581e-14
MAPKAPK3	2.42068e-18	0.289873	0.32	0.207	8.71493e-14
TRDC	2.65691e-18	0.445087	0.521	0.422	9.56542e-14
SIPA1	3.02709e-18	-0.399025	0.173	0.265	1.08981e-13
SYNGR2	4.10267e-18	0.253275	0.465	0.336	1.47704e-13
CYTH1	4.86901e-18	-0.401269	0.226	0.324	1.75294e-13
SFPQ	6.42756e-18	-0.402592	0.45	0.537	2.31405e-13
TPM4	6.5273e-18	-0.428172	0.42	0.509	2.34996e-13
MSN	6.94212e-18	-0.361663	0.711	0.745	2.4993e-13
ICAM2	7.99988e-18	-0.42977	0.196	0.291	2.88012e-13
CLEC2B	9.28522e-18	0.358594	0.728	0.649	3.34286e-13
DDX6	1.17281e-17	-0.42153	0.298	0.39	4.22236e-13
IQGAP1	1.44452e-17	-0.392053	0.517	0.594	5.20058e-13
CDC42SE1	1.61992e-17	-0.401567	0.389	0.481	5.83204e-13
PKM	1.84608e-17	0.333684	0.647	0.541	6.64627e-13
VSIR	2.56154e-17	0.286692	0.401	0.283	9.22206e-13
GLG1	4.3442e-17	-0.361994	0.239	0.335	1.564e-12
RHOC	4.59805e-17	0.259826	0.653	0.536	1.65539e-12
PSMB9	4.61068e-17	0.321967	0.871	0.775	1.65994e-12
BCLAF1	5.47811e-17	-0.41249	0.293	0.381	1.97223e-12
GSTK1	6.00001e-17	0.270817	0.713	0.59	2.16012e-12
SEPTIN9	6.25138e-17	-0.330611	0.488	0.574	2.25062e-12
SACM1L	7.98337e-17	-0.420942	0.171	0.259	2.87417e-12
MCTP2	8.0369e-17	-0.422687	0.196	0.286	2.89344e-12
VAMP8	8.55172e-17	0.25688	0.713	0.597	3.07879e-12
SLC1A5	9.88567e-17	0.257646	0.252	0.152	3.55904e-12
LAG3	1.03579e-16	0.462414	0.352	0.248	3.72904e-12
PNN	1.08536e-16	-0.382814	0.313	0.402	3.9075e-12
STOM	1.12056e-16	-0.375932	0.393	0.477	4.03423e-12
MPG	1.22859e-16	0.304909	0.439	0.334	4.42318e-12
ISCU	1.63253e-16	0.261122	0.533	0.407	5.87744e-12
BIRC6	1.68253e-16	-0.424713	0.201	0.292	6.05743e-12
PCM1	1.93699e-16	-0.422906	0.261	0.35	6.97356e-12
MYH9	1.93805e-16	-0.386034	0.63	0.676	6.97737e-12
N4BP2L2	2.47533e-16	-0.396781	0.428	0.507	8.91168e-12
SLC38A2	2.98776e-16	-0.398957	0.187	0.275	1.07565e-11
NSD1	3.15149e-16	-0.385071	0.169	0.258	1.1346e-11
XRN1	3.45203e-16	-0.381243	0.207	0.3	1.2428e-11
EIF3A	3.54864e-16	-0.407133	0.313	0.402	1.27758e-11
SRRM2	4.47037e-16	-0.433564	0.368	0.451	1.60942e-11
TLN1	4.66985e-16	-0.436213	0.522	0.58	1.68124e-11
BPTF	4.94155e-16	-0.437198	0.253	0.339	1.77906e-11
FLT3LG	6.51542e-16	0.299789	0.378	0.269	2.34568e-11
MAP3K8	7.21264e-16	-0.445757	0.369	0.457	2.59669e-11
REL	8.70401e-16	-0.412395	0.365	0.454	3.13362e-11
BLOC1S1	1.49531e-15	0.265983	0.676	0.563	5.38343e-11
GIMAP4	1.85698e-15	-0.275334	0.512	0.609	6.68552e-11
TBX21	1.99388e-15	-0.370571	0.324	0.418	7.17837e-11
RORA	2.02308e-15	-0.404209	0.235	0.327	7.2835e-11
GZMM	2.7048e-15	-0.32394	0.624	0.694	9.73781e-11
RASAL3	3.19305e-15	-0.31543	0.394	0.475	1.14956e-10
CTSD	3.98522e-15	0.294109	0.805	0.733	1.43476e-10
SPON2	4.15958e-15	-0.448987	0.253	0.341	1.49753e-10
BIN2	4.30622e-15	-0.346385	0.537	0.607	1.55032e-10
UHMK1	4.88854e-15	-0.358291	0.206	0.293	1.75997e-10
IER2	5.51602e-15	-0.386134	0.591	0.659	1.98588e-10
ISG20	5.56935e-15	0.388045	0.641	0.533	2.00508e-10
SRSF7	8.94475e-15	-0.323638	0.537	0.598	3.22029e-10
CDKN1B	1.15276e-14	-0.381732	0.293	0.377	4.15017e-10
GCHFR	1.27373e-14	0.257111	0.259	0.166	4.58567e-10
CANX	1.43239e-14	-0.388374	0.396	0.475	5.15691e-10
OGA	1.51143e-14	-0.390862	0.228	0.314	5.44146e-10
ITGAL	1.60109e-14	-0.371937	0.282	0.364	5.76424e-10
EIF4G2	1.75092e-14	-0.364959	0.52	0.581	6.30366e-10
WIPF1	2.07002e-14	-0.288312	0.577	0.632	7.4525e-10
TPST2	2.58339e-14	-0.349945	0.406	0.477	9.30071e-10
LINC00861	2.62345e-14	-0.441129	0.266	0.351	9.44495e-10
SLFN5	3.12394e-14	-0.36835	0.459	0.532	1.12468e-09
RBM39	3.34278e-14	-0.365667	0.542	0.601	1.20347e-09
ANXA2	3.34543e-14	0.279507	0.605	0.491	1.20442e-09
CD82	3.68902e-14	0.29298	0.274	0.182	1.32812e-09
IFI6	4.1126e-14	0.584408	0.425	0.328	1.48062e-09
SHISA5	5.79413e-14	0.253358	0.655	0.539	2.086e-09
KLRG1	5.99325e-14	-0.318783	0.272	0.375	2.15769e-09
HNRNPD	7.57691e-14	-0.374108	0.24	0.322	2.72784e-09
SAMHD1	1.12696e-13	-0.423443	0.395	0.468	4.05728e-09
RAD21	1.14899e-13	-0.358072	0.366	0.439	4.1366e-09
KIF2A	1.58099e-13	-0.352652	0.297	0.377	5.69188e-09
LINC01138	1.7369e-13	0.26746	0.455	0.344	6.25318e-09
TMBIM6	1.82464e-13	-0.263064	0.729	0.765	6.56907e-09
HIST1H1E	2.25288e-13	-0.424015	0.207	0.288	8.11082e-09
WNK1	2.44159e-13	-0.377452	0.232	0.311	8.79022e-09
SNHG5	2.67547e-13	-0.279429	0.226	0.31	9.63224e-09
PJA2	2.96974e-13	-0.37258	0.211	0.291	1.06917e-08
CD46	3.16843e-13	-0.356114	0.217	0.295	1.1407e-08
PRKCH	3.74186e-13	-0.336273	0.441	0.515	1.34714e-08
TMC8	5.51046e-13	-0.360606	0.277	0.353	1.98388e-08
LUC7L3	6.37806e-13	-0.356389	0.331	0.407	2.29623e-08
GZMB	6.56376e-13	-0.460462	0.747	0.747	2.36309e-08
AKNA	8.26543e-13	-0.356436	0.354	0.427	2.97572e-08
VPS13C	8.32839e-13	-0.416315	0.275	0.35	2.99839e-08
ARHGAP30	1.1741e-12	-0.375568	0.359	0.427	4.227e-08
FUBP1	1.35108e-12	-0.289086	0.175	0.25	4.86417e-08
EOMES	1.55196e-12	-0.331442	0.212	0.296	5.58737e-08
CMC1	1.61575e-12	-0.459266	0.339	0.417	5.81701e-08
LBH	1.68776e-12	-0.337126	0.385	0.462	6.07627e-08
CD300A	1.84878e-12	-0.368956	0.215	0.29	6.65599e-08
ADAR	1.87364e-12	-0.335926	0.331	0.412	6.74547e-08
ATF7IP	1.92039e-12	-0.361251	0.208	0.282	6.9138e-08
RBBP4	2.61801e-12	-0.31894	0.29	0.366	9.42535e-08
FASLG	2.68752e-12	-0.39174	0.254	0.328	9.67562e-08
NRDC	2.9123e-12	-0.354605	0.219	0.294	1.04849e-07
IQGAP2	2.96579e-12	-0.348049	0.258	0.339	1.06774e-07
ADAM8	3.01454e-12	-0.34844	0.251	0.325	1.0853e-07
CD7	3.04387e-12	0.315488	0.89	0.892	1.09585e-07
SCAF11	3.71204e-12	-0.381109	0.37	0.436	1.33641e-07
ISG15	3.93092e-12	0.463477	0.47	0.373	1.41521e-07
SERINC1	4.60406e-12	-0.347324	0.267	0.339	1.65755e-07
DENND2D	5.22934e-12	-0.355052	0.401	0.46	1.88267e-07
STK4	5.52394e-12	-0.297274	0.599	0.646	1.98873e-07
IL16	5.52947e-12	-0.314634	0.418	0.486	1.99072e-07
STAT4	6.18304e-12	-0.3928	0.298	0.37	2.22602e-07
G3BP1	6.25718e-12	-0.3279	0.234	0.308	2.25271e-07
GOLGA4	6.46164e-12	-0.356096	0.228	0.304	2.32632e-07
CNOT6L	6.77453e-12	-0.300079	0.195	0.27	2.43897e-07
PYHIN1	6.82652e-12	-0.397183	0.339	0.416	2.45768e-07
VPS37B	7.11532e-12	-0.379964	0.212	0.287	2.56166e-07
ZNF207	8.16436e-12	-0.369954	0.327	0.391	2.93933e-07
CAP1	8.42614e-12	-0.269859	0.689	0.718	3.03358e-07
PIP4K2A	8.97243e-12	-0.346474	0.181	0.253	3.23025e-07
MAPRE2	9.67027e-12	-0.356844	0.276	0.347	3.48149e-07
STAT3	1.02791e-11	-0.371671	0.388	0.452	3.70067e-07
SLAMF7	1.28651e-11	-0.284596	0.209	0.286	4.63171e-07
S1PR4	1.82071e-11	-0.257777	0.2	0.278	6.55491e-07
ARL6IP1	2.25315e-11	-0.328816	0.45	0.515	8.1118e-07
MYCBP2	2.29215e-11	-0.338263	0.288	0.363	8.25219e-07
TAF7	2.36199e-11	-0.368737	0.325	0.391	8.50365e-07
ANP32E	2.43769e-11	-0.331808	0.222	0.294	8.77618e-07
CDC42SE2	3.52122e-11	-0.297472	0.344	0.418	1.26771e-06
TACC1	3.66695e-11	-0.343702	0.19	0.26	1.32017e-06
TUT4	4.75459e-11	-0.314523	0.181	0.252	1.71175e-06
MYO1F	4.88392e-11	-0.302428	0.314	0.387	1.75831e-06
RSRP1	5.69558e-11	-0.306257	0.484	0.543	2.05052e-06
SMARCA5	7.39271e-11	-0.305416	0.204	0.276	2.66153e-06
SEPTIN6	7.74357e-11	-0.277208	0.512	0.572	2.78784e-06
FCMR	1.14315e-10	-0.300375	0.35	0.421	4.11556e-06
HNRNPR	1.48804e-10	-0.294234	0.366	0.428	5.35725e-06
IRF7	1.50094e-10	0.265071	0.352	0.263	5.40369e-06
STK38	2.01151e-10	-0.367986	0.184	0.251	7.24183e-06
PDIA3	2.09394e-10	-0.278078	0.715	0.735	7.53861e-06
IFNGR1	2.14804e-10	-0.362691	0.184	0.25	7.73337e-06
NCOA4	2.36356e-10	-0.278488	0.187	0.254	8.50928e-06
RBM25	2.50866e-10	-0.314994	0.391	0.453	9.03166e-06
IGFBP2	2.62508e-10	0.253909	0.284	0.201	9.45081e-06
ANKRD11	2.72895e-10	-0.312699	0.269	0.338	9.82476e-06
SH3KBP1	2.89995e-10	-0.282448	0.33	0.402	1.04404e-05
LUC7L2	2.97106e-10	-0.320171	0.224	0.289	1.06964e-05
NCOR1	2.99285e-10	-0.287095	0.523	0.566	1.07749e-05
TRAF3IP3	3.28416e-10	-0.302574	0.551	0.583	1.18237e-05
PRKACB	3.33247e-10	-0.291104	0.346	0.411	1.19976e-05
PRPF8	4.18006e-10	-0.334164	0.27	0.336	1.50491e-05
CLIC3	4.50249e-10	0.320005	0.516	0.43	1.62099e-05
CYLD	4.56918e-10	-0.313729	0.293	0.357	1.645e-05
TRBC1	5.40603e-10	0.27313	0.519	0.431	1.94628e-05
ROCK1	5.85642e-10	-0.356515	0.355	0.415	2.10843e-05
HDAC1	6.14212e-10	-0.280668	0.258	0.323	2.21129e-05
SMCHD1	6.67552e-10	-0.305144	0.379	0.439	2.40332e-05
SPATA13	7.61656e-10	-0.255152	0.198	0.266	2.74211e-05
TRAM1	7.94048e-10	-0.318541	0.361	0.417	2.85873e-05
FAM107B	9.0606e-10	-0.293055	0.291	0.357	3.262e-05
HELZ	1.14415e-09	-0.350511	0.194	0.257	4.11919e-05
PHF3	1.36122e-09	-0.310377	0.219	0.282	4.90067e-05
HSP90AB1	1.61176e-09	-0.275112	0.716	0.732	5.80266e-05
TOR1AIP1	1.78432e-09	-0.294546	0.188	0.25	6.42392e-05
ANKHD1	2.02195e-09	-0.294752	0.213	0.277	7.27944e-05
CHD1	2.6064e-09	-0.277967	0.205	0.271	9.38356e-05
ACAP2	2.68509e-09	-0.297474	0.359	0.42	9.66686e-05
ADD1	3.06885e-09	-0.327862	0.271	0.33	0.000110485
TUBB4B	3.17982e-09	-0.318509	0.238	0.3	0.00011448
SRPK2	3.36595e-09	-0.277641	0.213	0.277	0.000121181
CEP350	4.42964e-09	-0.293743	0.197	0.262	0.000159476
PRRC2B	4.5531e-09	-0.320506	0.213	0.274	0.000163921
RAB8B	4.81379e-09	-0.350748	0.278	0.336	0.000173306
PTBP3	4.82674e-09	-0.32474	0.252	0.313	0.000173772
NEAT1	4.86068e-09	-0.426406	0.415	0.471	0.000174994
EIF4B	5.76442e-09	-0.290664	0.467	0.513	0.000207531
PRKDC	5.80485e-09	-0.337423	0.224	0.285	0.000208986
ABI1	5.84644e-09	-0.297569	0.225	0.285	0.000210483
BRD2	6.03291e-09	-0.295167	0.393	0.448	0.000217197
DCK	6.12818e-09	-0.254687	0.194	0.256	0.000220627
GDI2	7.40941e-09	-0.262914	0.378	0.434	0.000266754
APBB1IP	7.45012e-09	-0.27418	0.533	0.565	0.000268219
ARID4B	7.51201e-09	-0.320758	0.366	0.424	0.000270448
CAPZA1	7.92703e-09	-0.271239	0.33	0.388	0.000285389
TAF15	8.7087e-09	-0.341229	0.318	0.375	0.000313531
EML4	9.21842e-09	-0.31497	0.334	0.394	0.000331882
CLTC	9.58068e-09	-0.285756	0.193	0.255	0.000344924
SRPRA	9.70247e-09	-0.277145	0.358	0.411	0.000349308
ZRANB2	1.29326e-08	-0.283135	0.288	0.349	0.000465598
SRSF11	1.36772e-08	-0.288311	0.465	0.506	0.000492406
TC2N	1.3961e-08	-0.276921	0.242	0.305	0.000502625
BAZ1B	1.65331e-08	-0.277292	0.194	0.255	0.000595224
PTP4A2	1.83932e-08	-0.282938	0.372	0.428	0.000662193
SSR1	2.25988e-08	-0.26982	0.262	0.321	0.000813603
EIF4G1	2.27067e-08	-0.302762	0.22	0.282	0.000817487
KPNB1	2.3547e-08	-0.29564	0.33	0.384	0.00084774
B4GALT1	2.71807e-08	-0.305465	0.194	0.25	0.000978558
SET	3.10096e-08	-0.281625	0.458	0.499	0.00111641
TMPO	3.35052e-08	-0.324853	0.202	0.257	0.00120625
NFE2L2	3.84808e-08	-0.350218	0.243	0.299	0.00138539
PIM1	3.84906e-08	-0.262891	0.446	0.504	0.00138574
XRCC5	3.96452e-08	-0.25917	0.511	0.547	0.00142731
RFTN1	4.56747e-08	-0.284402	0.212	0.268	0.00164438
SASH3	4.60442e-08	-0.300135	0.427	0.464	0.00165768
STK10	6.2206e-08	-0.310377	0.316	0.367	0.00223954
ARHGAP4	6.52618e-08	-0.295054	0.267	0.322	0.00234955
PDIA4	6.86267e-08	-0.272141	0.213	0.272	0.0024707
RNF149	7.49358e-08	-0.260517	0.335	0.392	0.00269784
SPCS3	1.0124e-07	-0.282547	0.317	0.369	0.00364485
DCAF7	1.01631e-07	-0.287637	0.228	0.282	0.00365891
RABGAP1L	1.32866e-07	-0.272833	0.255	0.312	0.00478343
IRF2	1.3724e-07	-0.285524	0.309	0.36	0.00494091
TPR	1.71122e-07	-0.307891	0.41	0.447	0.00616072
ELOVL5	1.7349e-07	-0.250266	0.248	0.303	0.00624598
PRPF38B	1.78347e-07	-0.274833	0.335	0.389	0.00642087
SMG1	2.16792e-07	-0.292364	0.203	0.258	0.00780496
TES	2.23145e-07	-0.267751	0.327	0.379	0.00803368
DYNC1H1	2.58963e-07	-0.265056	0.298	0.355	0.00932318
RALGAPA1	3.41246e-07	-0.309321	0.213	0.265	0.0122856
SERINC3	3.66719e-07	-0.253218	0.239	0.289	0.0132026
MOB1A	3.94253e-07	-0.253018	0.352	0.396	0.0141939
WSB1	5.3697e-07	-0.299188	0.338	0.389	0.019332
SERPINB1	5.37611e-07	-0.270006	0.382	0.422	0.0193551
RANBP2	5.41251e-07	-0.312933	0.264	0.317	0.0194861
NCKAP1L	6.2626e-07	-0.30301	0.246	0.298	0.0225466
RNF125	6.28464e-07	-0.311721	0.294	0.34	0.022626
SMARCA2	6.56969e-07	-0.253415	0.264	0.318	0.0236522
RNF19A	6.80601e-07	-0.252195	0.246	0.3	0.024503
SLC44A2	6.98281e-07	-0.261759	0.228	0.277	0.0251395
TTC3	7.05333e-07	-0.320957	0.241	0.291	0.0253934
TRGV9	7.24056e-07	0.312903	0.356	0.286	0.0260675
COTL1	7.56729e-07	-0.328249	0.516	0.548	0.0272437
KDM5A	7.91768e-07	-0.297393	0.243	0.294	0.0285052
PREX1	1.00142e-06	-0.340624	0.286	0.332	0.036053
GADD45B	1.09767e-06	-0.335006	0.311	0.368	0.0395184
NIPBL	1.10911e-06	-0.310963	0.269	0.314	0.0399302
SKIL	1.25182e-06	-0.279606	0.235	0.284	0.045068
SPPL2A	1.33506e-06	-0.295355	0.218	0.264	0.0480648
MTPN	1.37813e-06	-0.270066	0.316	0.359	0.0496154
NKTR	1.93646e-06	-0.292491	0.215	0.265	0.0697165
PSAP	2.0472e-06	-0.255824	0.488	0.521	0.0737033
DNM2	2.54447e-06	-0.253901	0.219	0.265	0.0916059
PIAS1	3.24885e-06	-0.273612	0.207	0.252	0.116965
FGD3	4.51138e-06	-0.277483	0.21	0.254	0.162419
HNRNPH1	6.30908e-06	-0.26104	0.222	0.265	0.22714
RNF213	8.59929e-06	-0.284444	0.641	0.635	0.309592
LYST	9.407e-06	-0.264253	0.245	0.294	0.338671
THOC2	1.04117e-05	-0.28369	0.209	0.252	0.374841
CELF2	1.05064e-05	-0.252156	0.535	0.553	0.378253
GZMK	1.37325e-05	0.407001	0.409	0.362	0.494396
INPP4A	1.41166e-05	-0.258413	0.212	0.256	0.508225
ZC3HAV1	1.4615e-05	-0.264553	0.262	0.302	0.526169
LRP10	1.67972e-05	-0.259995	0.293	0.328	0.604732
PHIP	1.6879e-05	-0.271654	0.252	0.296	0.607678
CHD2	1.99771e-05	-0.282063	0.276	0.316	0.719216
YPEL3	2.0835e-05	-0.285843	0.327	0.364	0.750101
TMEM123	2.36696e-05	-0.256771	0.275	0.316	0.852151
CCDC88C	2.44878e-05	-0.260452	0.262	0.302	0.881608
INPP5D	2.76833e-05	-0.263602	0.255	0.295	0.996655
NFATC3	3.60059e-05	-0.259946	0.22	0.26	1
PPP1R15A	6.85543e-05	-0.25709	0.263	0.302	1
PTPN22	7.32945e-05	-0.252813	0.384	0.416	1
CITED2	9.77736e-05	0.268388	0.331	0.28	1
SDCBP	0.000121443	-0.272404	0.264	0.295	1
CD8B	0.000134929	0.390537	0.27	0.234	1
PPP1R12A	0.000179014	-0.256405	0.405	0.432	1
GPR174	0.000450329	-0.261261	0.301	0.329	1
PIK3R1	0.000821834	-0.270871	0.462	0.483	1
GZMH	0.00453648	0.386651	0.555	0.564	1
IL7R	0.00455837	-0.258661	0.229	0.267	1
TGFB1	0.00823562	-0.28383	0.564	0.558	1
H1FX	0.0129468	-0.335332	0.3	0.321	1
CREM	0.375678	-0.3191	0.267	0.263	1

## Sheet: BulkRNAseq_h_PostvsPre
Ensembl.id	Gene.name	Gene.description	Chromosome.scaffold.name	Gene.start..bp.	Gene.end..bp.	X..GC.content	Gene.type	logFC	logCPM	LR	PValue	FDR
ENSG00000247400	DNAJC3-AS1	DNAJC3 antisense RNA 1 (head to head) [Source:HGNC Symbol;Acc:39808]	13	96300987	96329179	38.92	lincRNA	-0.838912	0.820929	7.08121	0.00778966	0.0235102
ENSG00000260992	DOCK9-AS2	DOCK9 antisense RNA 2 (head to head) [Source:HGNC Symbol;Acc:43696]	13	99740073	99740879	50.43	antisense	-0.49496	-0.304476	1.37973	0.240147	0.355573
ENSG00000228889	UBAC2-AS1	UBAC2 antisense RNA 1 [Source:HGNC Symbol;Acc:42502]	13	99848631	99852964	44.85	lincRNA	-0.925151	0.298167	8.32069	0.0039196	0.0136584
ENSG00000261485	PAN3-AS1	PAN3 antisense RNA 1 [Source:HGNC Symbol;Acc:39932]	13	28710980	28712330	43.15	antisense	-0.507443	-0.040011	2.24859	0.133736	0.224517
ENSG00000272143	FGF14-AS2	FGF14 antisense RNA 2 [Source:HGNC Symbol;Acc:44368]	13	103046980	103048053	51.49	lincRNA	0.934671	1.8305	5.9108	0.0150483	0.0399048
ENSG00000238121	LINC00426	long intergenic non-protein coding RNA 426 [Source:HGNC Symbol;Acc:42761]	13	30914407	30951282	44.99	lincRNA	1.65381	0.535498	9.43185	0.0021325	0.00834026
ENSG00000236053	LINC01067	long intergenic non-protein coding RNA 1067 [Source:HGNC Symbol;Acc:49105]	13	109962483	109964121	55.34	lincRNA	-0.303904	-0.199835	0.884179	0.34706	0.468727
ENSG00000198618	PPIAP22	peptidylprolyl isomerase A (cyclophilin A) pseudogene 22 [Source:HGNC Symbol;Acc:17236]	21	20230097	20230594	49	pseudogene	0.881943	6.33512	0.505161	0.477241	0.597827
ENSG00000255831	AL139385.1		13	111291555	111292340	51.53	pseudogene	-0.226076	0.467978	0.122212	0.726648	0.804648
ENSG00000272695	GAS6-AS2	GAS6 antisense RNA 2 (head to head) [Source:HGNC Symbol;Acc:43694]	13	114567141	114569806	45.01	lincRNA	-1.49095	1.37387	25.2193	5.11679e-07	1.03624e-05
ENSG00000138593	SECISBP2L	SECIS binding protein 2-like [Source:HGNC Symbol;Acc:28997]	15	49280673	49338760	36.79	protein_coding	0.956699	6.58056	15.6387	7.66684e-05	0.000584032
ENSG00000237484	AP000476.1		21	25801054	25920256	34.59	lincRNA	0.721486	0.693218	5.68351	0.0171251	0.0440349
ENSG00000188985	DHFRP1	dihydrofolate reductase pseudogene 1 [Source:HGNC Symbol;Acc:2862]	18	23749724	23751313	43.08	pseudogene	-2.14018	1.55231	3.79335	0.0514567	0.105769
ENSG00000233725	LINC00284	long intergenic non-protein coding RNA 284 [Source:HGNC Symbol;Acc:26981]	13	44482850	44604597	40.39	lincRNA	-0.887718	1.65466	1.08688	0.297164	0.417079
ENSG00000168675	LDLRAD4	low density lipoprotein receptor class A domain containing 4 [Source:HGNC Symbol;Acc:1224]	18	13217497	13652754	46.44	protein_coding	1.33309	5.52417	19.8518	8.36818e-06	9.73531e-05
ENSG00000273149	RP11-290D2.6		13	45914174	45915318	59.3	antisense	-0.411871	1.70119	1.67302	0.195854	0.303303
ENSG00000185272	RBM11	RNA binding motif protein 11 [Source:HGNC Symbol;Acc:9897]	21	15588451	15600693	35.69	protein_coding	-0.975757	0.618497	5.30505	0.0212637	0.052287
ENSG00000170919	TPT1-AS1	TPT1 antisense RNA 1 [Source:HGNC Symbol;Acc:43686]	13	45915480	45965872	49.09	antisense	0.364121	3.47042	1.56707	0.210632	0.321329
ENSG00000259261	IGHV4OR15-8	immunoglobulin heavy variable 4/OR15-8 (non-functional) [Source:HGNC Symbol;Acc:5658]	15	22472918	22473353	58.03	IG_V_gene	0.816963	1.47512	0.363066	0.546808	0.66
ENSG00000155304	HSPA13	heat shock protein 70kDa family, member 13 [Source:HGNC Symbol;Acc:11375]	21	15743436	15755805	36.7	protein_coding	0.794506	5.73928	7.85338	0.00507259	0.0167219
ENSG00000214455	RCN1P2	reticulocalbin 1, EF-hand calcium binding domain pseudogene 2 [Source:HGNC Symbol;Acc:39204]	13	45964486	45965402	48.64	pseudogene	1.35815	3.63305	2.06077	0.151134	0.247131
ENSG00000166200	COPS2	COP9 signalosome subunit 2 [Source:HGNC Symbol;Acc:30747]	15	49398268	49447858	35.44	protein_coding	0.39672	6.59748	2.60683	0.106404	0.187181
ENSG00000155307	SAMSN1	SAM domain, SH3 domain and nuclear localization signals 1 [Source:HGNC Symbol;Acc:10528]	21	15857549	15955723	36.17	protein_coding	1.63427	4.90288	10.1331	0.00145626	0.00612015
ENSG00000180530	NRIP1	nuclear receptor interacting protein 1 [Source:HGNC Symbol;Acc:8001]	21	16333556	16437321	36.33	protein_coding	0.177144	7.33374	0.233551	0.628903	0.728667
ENSG00000137824	RMDN3	regulator of microtubule dynamics 3 [Source:HGNC Symbol;Acc:25550]	15	41028082	41048049	49.18	protein_coding	-0.195235	5.25814	0.418549	0.517662	0.635073
ENSG00000231607	DLEU2	deleted in lymphocytic leukemia 2 (non-protein coding) [Source:HGNC Symbol;Acc:13748]	13	50601269	50699856	37.18	processed_transcript	0.24293	1.67817	0.763367	0.382277	0.505319
ENSG00000234883	MIR155HG	MIR155 host gene (non-protein coding) [Source:HGNC Symbol;Acc:35460]	21	26934221	26947480	37.7	lincRNA	1.62491	1.2514	7.79821	0.0052298	0.017116
ENSG00000137880	GCHFR	GTP cyclohydrolase I feedback regulator [Source:HGNC Symbol;Acc:4194]	15	41056218	41059906	57.5	protein_coding	-0.933422	3.1063	4.60565	0.0318667	0.0723884
ENSG00000215492	HNRNPA1P7	heterogeneous nuclear ribonucleoprotein A1 pseudogene 7 [Source:HGNC Symbol;Acc:31015]	18	29991471	29993167	43.31	pseudogene	-0.207408	4.98238	0.302501	0.582319	0.689126
ENSG00000104129	DNAJC17	DnaJ (Hsp40) homolog, subfamily C, member 17 [Source:HGNC Symbol;Acc:25556]	15	41060067	41099675	49.79	protein_coding	-0.662761	2.92578	6.95602	0.00835376	0.0248443
ENSG00000177150	FAM210A	family with sequence similarity 210, member A [Source:HGNC Symbol;Acc:28346]	18	13663346	13726662	40.65	protein_coding	-0.198499	4.26864	0.318771	0.572347	0.680795
ENSG00000123201	GUCY1B2	guanylate cyclase 1, soluble, beta 2 (pseudogene) [Source:HGNC Symbol;Acc:4686]	13	51568647	51654998	43.54	pseudogene	-2.28649	-0.397751	10.1958	0.00140763	0.00596217
ENSG00000155313	USP25	ubiquitin specific peptidase 25 [Source:HGNC Symbol;Acc:12624]	21	17102344	17252377	35.41	protein_coding	-0.0920874	6.27254	0.150398	0.698155	0.782612
ENSG00000236778	INTS6-AS1	INTS6 antisense RNA 1 [Source:HGNC Symbol;Acc:42691]	13	52026503	52126500	40.22	antisense	-0.867674	0.295165	8.78878	0.00303089	0.0110908
ENSG00000224892	RPS4XP16	ribosomal protein S4X pseudogene 16 [Source:HGNC Symbol;Acc:36365]	13	52028300	52035451	43.46	pseudogene	-1.38937	0.503523	18.3535	1.83478e-05	0.000184429
ENSG00000154639	CXADR	coxsackie virus and adenovirus receptor [Source:HGNC Symbol;Acc:2559]	21	18884700	18965897	40.2	protein_coding	-1.24335	5.52137	4.97145	0.025769	0.0610523
ENSG00000243406	MRPS31P5	mitochondrial ribosomal protein S31 pseudogene 5 [Source:HGNC Symbol;Acc:39253]	13	52741844	52768600	39.43	pseudogene	-0.297758	1.74954	0.916924	0.338284	0.45951
ENSG00000101654	RNMT	RNA (guanine-7-) methyltransferase [Source:HGNC Symbol;Acc:10075]	18	13726659	13764557	39.02	protein_coding	-0.0111338	5.55545	0.00190007	0.965231	0.977721
ENSG00000078043	PIAS2	protein inhibitor of activated STAT, 2 [Source:HGNC Symbol;Acc:17311]	18	44388353	44500123	38.51	protein_coding	0.126332	4.96058	0.329998	0.56566	0.675424
ENSG00000156958	GALK2	galactokinase 2 [Source:HGNC Symbol;Acc:4119]	15	49447853	49660066	38.36	protein_coding	0.137188	4.1208	0.391004	0.531772	0.646766
ENSG00000154640	BTG3	BTG family, member 3 [Source:HGNC Symbol;Acc:1132]	21	18965971	18985265	37.74	protein_coding	-1.45553	5.48062	15.296	9.19125e-05	0.000672516
ENSG00000261183	RP11-532F12.5		15	41128006	41136585	47.75	antisense	-2.09409	0.807646	11.0853	0.000870152	0.00408119
ENSG00000232079	AL035610.1		21	29420733	29509930	35.65	processed_transcript	-1.21411	2.72473	3.01114	0.082694	0.15329
ENSG00000140416	TPM1	tropomyosin 1 (alpha) [Source:HGNC Symbol;Acc:12010]	15	63334831	63364114	45.06	protein_coding	-0.0113398	7.88509	0.00117815	0.972619	0.982452
ENSG00000154642	C21orf91	chromosome 21 open reading frame 91 [Source:HGNC Symbol;Acc:16459]	21	19161284	19191703	37.16	protein_coding	-0.065123	5.09138	0.0661579	0.797015	0.856718
ENSG00000247556	OIP5-AS1	OIP5 antisense RNA 1 [Source:HGNC Symbol;Acc:43563]	15	41576188	41601901	41.46	processed_transcript	0.550868	7.10849	5.42617	0.0198371	0.0494878
ENSG00000268573	RP11-158H5.7		18	32860831	32870165	41.48	lincRNA	-0.136847	0.033874	0.162856	0.686541	0.773643
ENSG00000257267	ZNF271	zinc finger protein 271 [Source:HGNC Symbol;Acc:13065]	18	32870246	32890730	38.95	pseudogene	0.228903	4.77966	1.14897	0.283765	0.402812
ENSG00000140577	CRTC3	CREB regulated transcription coactivator 3 [Source:HGNC Symbol;Acc:26148]	15	91073157	91188577	44.02	protein_coding	0.568454	6.09613	4.70635	0.0300514	0.0691124
ENSG00000166140	ZFYVE19	zinc finger, FYVE domain containing 19 [Source:HGNC Symbol;Acc:20758]	15	41099284	41106767	53.46	protein_coding	-1.10471	3.79305	17.3859	3.05081e-05	0.000276855
ENSG00000260552	RP11-49I11.1		18	33759959	33767411	52.07	antisense	-0.862207	-0.0866417	5.7848	0.0161654	0.0421189
ENSG00000101138	CSTF1	cleavage stimulation factor, 3' pre-RNA, subunit 1, 50kDa [Source:HGNC Symbol;Acc:2483]	20	54967427	54979518	41.25	protein_coding	-0.707448	4.39252	11.1045	0.000861177	0.0040492
ENSG00000154645	CHODL	chondrolectin [Source:HGNC Symbol;Acc:17807]	21	19273580	19639690	37.04	protein_coding	-2.73018	2.89049	24.7434	6.54934e-07	1.25688e-05
ENSG00000174171	RP11-23P13.6		15	42184991	42190773	56.32	antisense	-0.521134	0.142621	0.684745	0.407958	0.531065
ENSG00000101365	IDH3B	isocitrate dehydrogenase 3 (NAD+) beta [Source:HGNC Symbol;Acc:5385]	20	2639041	2644865	51.38	protein_coding	-0.904743	5.96566	14.0123	0.000181622	0.00116467
ENSG00000167216	KATNAL2	katanin p60 subunit A-like 2 [Source:HGNC Symbol;Acc:25387]	18	44497455	44627658	43.67	protein_coding	-0.777623	2.00606	4.60627	0.0318553	0.0723724
ENSG00000087589	CASS4	Cas scaffolding protein family member 4 [Source:HGNC Symbol;Acc:15878]	20	54987168	55034396	45.37	protein_coding	0.926291	2.13317	3.40862	0.0648565	0.126663
ENSG00000154654	NCAM2	neural cell adhesion molecule 2 [Source:HGNC Symbol;Acc:7657]	21	22370633	22915650	34.03	protein_coding	1.151	2.40623	9.56578	0.00198238	0.00784049
ENSG00000258461	RP11-164J13.1		15	42640301	42704515	46.11	processed_transcript	0.801817	1.61292	4.17091	0.0411238	0.088718
ENSG00000166262	FAM227B	family with sequence similarity 227, member B [Source:HGNC Symbol;Acc:26543]	15	49619159	49913128	36.14	protein_coding	-0.316017	1.15794	0.848239	0.357051	0.47951
ENSG00000226332	RP11-157P1.4		20	60880488	60881381	60.63	antisense	-1.95678	-0.505782	14.5761	0.000134613	0.000915209
ENSG00000103642	LACTB	lactamase, beta [Source:HGNC Symbol;Acc:16468]	15	63413999	63434260	40	protein_coding	0.734274	4.71294	3.69925	0.054437	0.110735
ENSG00000197299	BLM	Bloom syndrome, RecQ helicase-like [Source:HGNC Symbol;Acc:1058]	15	91260558	91358859	40.7	protein_coding	-1.66055	2.65241	22.3368	2.28783e-06	3.3376e-05
ENSG00000230074	RP11-195F19.9		9	34665662	34681295	48.57	antisense	0.34662	0.403589	0.6195	0.431233	0.554601
ENSG00000154719	MRPL39	mitochondrial ribosomal protein L39 [Source:HGNC Symbol;Acc:14027]	21	26957968	26979829	37.94	protein_coding	-0.610487	3.95175	6.15523	0.0131024	0.0356307
ENSG00000267414	RP11-456K23.1		18	42256892	42259682	47.19	lincRNA	0.924292	0.920218	5.83469	0.0157132	0.0412078
ENSG00000175322	ZNF519	zinc finger protein 519 [Source:HGNC Symbol;Acc:30574]	18	14057456	14132489	39.05	protein_coding	0.190769	1.87183	0.320295	0.57143	0.680146
ENSG00000101160	CTSZ	cathepsin Z [Source:HGNC Symbol;Acc:2547]	20	57570240	57582302	56.79	protein_coding	1.05754	7.97831	9.1986	0.002422	0.0092772
ENSG00000022277	RTFDC1	replication termination factor 2 domain containing 1 [Source:HGNC Symbol;Acc:15890]	20	55043647	55093943	43.66	protein_coding	-0.314121	6.25811	2.92073	0.0874484	0.160444
ENSG00000215199	YWHAZP6	tyrosine 3-monooxygenase/tryptophan 5-monooxygenase activation protein, zeta pseudogene 6 [Source:HGNC Symbol;Acc:30849]	9	34922181	34922918	43.09	pseudogene	-1.162	0.537891	16.0506	6.16714e-05	0.000489482
ENSG00000266968	RP11-116O18.1		18	43226118	43227895	38.41	sense_intronic	3.3493	0.100181	19.2203	1.1647e-05	0.000126985
ENSG00000166145	SPINT1	serine peptidase inhibitor, Kunitz type 1 [Source:HGNC Symbol;Acc:11246]	15	41136216	41150405	53.63	protein_coding	-2.27415	5.44795	22.8218	1.77742e-06	2.72312e-05
ENSG00000088881	EBF4	early B-cell factor 4 [Source:HGNC Symbol;Acc:29278]	20	2673524	2740753	49.22	protein_coding	0.270123	3.25822	0.769304	0.380432	0.503446
ENSG00000232442	CTD-3184A7.4		20	62258580	62260177	62.33	antisense	-1.00103	1.168	8.41619	0.00371894	0.0130997
ENSG00000269900	RMRP	RNA component of mitochondrial RNA processing endoribonuclease [Source:HGNC Symbol;Acc:10031]	9	35657748	35658015	63.06	lincRNA	-0.67887	10.4477	2.17647	0.140135	0.232947
ENSG00000140285	FGF7	fibroblast growth factor 7 [Source:HGNC Symbol;Acc:3685]	15	49715293	49780972	33.84	protein_coding	2.24535	6.03827	25.5255	4.36575e-07	9.2387e-06
ENSG00000101457	DNTTIP1	deoxynucleotidyltransferase, terminal, interacting protein 1 [Source:HGNC Symbol;Acc:16160]	20	44420576	44440066	46	protein_coding	-0.699558	3.96472	8.44761	0.00365523	0.0129029
ENSG00000154721	JAM2	junctional adhesion molecule 2 [Source:HGNC Symbol;Acc:14686]	21	27011584	27089874	39.65	protein_coding	2.34071	5.93793	35.9639	2.01009e-09	1.16284e-07
ENSG00000235387	LINC00961	long intergenic non-protein coding RNA 961 [Source:HGNC Symbol;Acc:27244]	9	35909480	35911683	53.81	lincRNA	1.15995	2.06583	5.90113	0.0151312	0.040044
ENSG00000196421	LINC00176	long intergenic non-protein coding RNA 176 [Source:HGNC Symbol;Acc:27655]	20	62665697	62671315	63.16	lincRNA	-3.14541	3.07512	32.8991	9.70692e-09	4.08211e-07
ENSG00000124172	ATP5E	ATP synthase, H+ transporting, mitochondrial F1 complex, epsilon subunit [Source:HGNC Symbol;Acc:838]	20	57600522	57607437	39.49	protein_coding	-0.625827	6.82977	5.58228	0.018143	0.0459711
ENSG00000185088	RPS27L	ribosomal protein S27-like [Source:HGNC Symbol;Acc:18476]	15	63418071	63450220	39.85	protein_coding	0.654018	5.46278	6.01694	0.0141692	0.037981
ENSG00000166128	RAB8B	RAB8B, member RAS oncogene family [Source:HGNC Symbol;Acc:30273]	15	63481668	63559981	39.83	protein_coding	2.40637	6.67153	43.1467	5.07844e-11	6.11081e-09
ENSG00000175063	UBE2C	ubiquitin-conjugating enzyme E2C [Source:HGNC Symbol;Acc:15937]	20	44441215	44445596	51.32	protein_coding	-1.64908	3.1404	7.11679	0.00763654	0.0231242
ENSG00000101166	SLMO2	slowmo homolog 2 (Drosophila) [Source:HGNC Symbol;Acc:15892]	20	57608200	57617964	40.89	protein_coding	-0.117131	5.79096	0.17647	0.674425	0.764426
ENSG00000167220	HDHD2	haloacid dehalogenase-like hydrolase domain containing 2 [Source:HGNC Symbol;Acc:25364]	18	44633774	44676891	38.68	protein_coding	0.235974	4.67508	0.931059	0.334588	0.455917
ENSG00000154723	ATP5J	ATP synthase, H+ transporting, mitochondrial Fo complex, subunit F6 [Source:HGNC Symbol;Acc:847]	21	27088815	27107984	41.96	protein_coding	-0.624569	5.96264	4.95389	0.026032	0.0615781
ENSG00000234160	RP11-613M10.6		9	37509147	37510296	48.87	antisense	0.430138	-0.222504	0.579077	0.446674	0.569792
ENSG00000171448	ZBTB26	zinc finger and BTB domain containing 26 [Source:HGNC Symbol;Acc:23383]	9	125677845	125693779	39.97	protein_coding	-0.156032	3.24044	0.363489	0.546575	0.65998
ENSG00000104047	DTWD1	DTW domain containing 1 [Source:HGNC Symbol;Acc:30926]	15	49913177	49937333	35.17	protein_coding	0.68153	4.37296	10.1225	0.00146473	0.00614402
ENSG00000088882	CPXM1	carboxypeptidase X (M14 family), member 1 [Source:HGNC Symbol;Acc:15771]	20	2774715	2781283	59.72	protein_coding	1.3012	7.03767	10.7755	0.00102855	0.00463523
ENSG00000205771	CATSPER2P1	cation channel, sperm associated 2 pseudogene 1 [Source:HGNC Symbol;Acc:31054]	15	44019116	44039292	44.36	pseudogene	-0.563387	0.535553	2.38879	0.122208	0.208685
ENSG00000104140	RHOV	ras homolog family member V [Source:HGNC Symbol;Acc:18313]	15	41164412	41166487	62.28	protein_coding	-3.34576	0.813186	23.5867	1.19412e-06	2.00663e-05
ENSG00000140564	FURIN	furin (paired basic amino acid cleaving enzyme) [Source:HGNC Symbol;Acc:8568]	15	91411822	91426688	58.47	protein_coding	-0.571504	7.12163	2.91615	0.0876967	0.160667
ENSG00000140157	NIPA2	non imprinted in Prader-Willi/Angelman syndrome 2 [Source:HGNC Symbol;Acc:17044]	15	23004684	23034427	43.73	protein_coding	-0.0865812	5.65252	0.121863	0.727023	0.804739
ENSG00000154727	GABPA	GA binding protein transcription factor, alpha subunit 60kDa [Source:HGNC Symbol;Acc:4071]	21	27106881	27144771	36.67	protein_coding	1.17539	5.77179	25.5496	4.31159e-07	9.1358e-06
ENSG00000087510	TFAP2C	transcription factor AP-2 gamma (activating enhancer binding protein 2 gamma) [Source:HGNC Symbol;Acc:11744]	20	55204358	55214339	48.97	protein_coding	-2.11788	3.31411	16.181	5.75698e-05	0.000464459
ENSG00000124203	ZNF831	zinc finger protein 831 [Source:HGNC Symbol;Acc:16167]	20	57766075	57834168	44.35	protein_coding	2.01417	2.1875	14.2638	0.000158892	0.00104523
ENSG00000104142	VPS18	vacuolar protein sorting 18 homolog (S. cerevisiae) [Source:HGNC Symbol;Acc:15972]	15	41186628	41196173	53.64	protein_coding	-0.314339	4.77267	1.70705	0.191368	0.298064
ENSG00000138613	APH1B	APH1B gamma secretase subunit [Source:HGNC Symbol;Acc:24080]	15	63568217	63601325	40.76	protein_coding	1.16241	4.68913	15.8628	6.81025e-05	0.000530312
ENSG00000011454	RABGAP1	RAB GTPase activating protein 1 [Source:HGNC Symbol;Acc:17155]	9	125703112	125867145	38.49	protein_coding	0.0906498	6.11084	0.159576	0.689547	0.776023
ENSG00000134049	IER3IP1	immediate early response 3 interacting protein 1 [Source:HGNC Symbol;Acc:18550]	18	44681413	44702745	38.78	protein_coding	0.207503	5.12467	0.63914	0.424022	0.547143
ENSG00000198416	CTD-2173L22.4		9	39443804	39464526	39.47	pseudogene	-0.292321	1.08246	0.340723	0.559412	0.670538
ENSG00000128917	DLL4	delta-like 4 (Drosophila) [Source:HGNC Symbol;Acc:2910]	15	41221538	41231237	57.2	protein_coding	1.17038	4.23854	12.4233	0.000424017	0.0022963
ENSG00000232388	LINC00493	long intergenic non-protein coding RNA 493 [Source:HGNC Symbol;Acc:43430]	20	18548064	18550207	43.47	lincRNA	-0.402758	4.44795	2.72258	0.0989381	0.176821
ENSG00000101144	BMP7	bone morphogenetic protein 7 [Source:HGNC Symbol;Acc:1074]	20	55743804	55841685	49.98	protein_coding	-0.978325	3.89865	2.47139	0.115935	0.20023
ENSG00000185020	RP11-111G23.1		9	40293025	40339528	37.33	pseudogene	3.38645	1.23516	28.9409	7.46199e-08	2.18104e-06
ENSG00000273148	RP5-1068E13.7		20	18775173	18776711	41.13	lincRNA	-0.13712	0.0567513	0.100501	0.751229	0.823584
ENSG00000237550	UBE2Q2P6	ubiquitin-conjugating enzyme E2Q family member 2 pseudogene 6 [Source:HGNC Symbol;Acc:49412]	15	82664459	82748784	41.45	pseudogene	-0.659827	8.14916	0.997955	0.317806	0.438192
ENSG00000215142	RP11-292B8.1		9	40491622	40633282	38.25	pseudogene	3.04893	0.390985	22.3671	2.25193e-06	3.29398e-05
ENSG00000172785	CBWD1	COBW domain containing 1 [Source:HGNC Symbol;Acc:17134]	9	121041	188979	36.5	protein_coding	-0.0264672	4.46791	0.0134168	0.907786	0.936006
ENSG00000227354	RBM26-AS1	RBM26 antisense RNA 1 [Source:HGNC Symbol;Acc:39805]	13	79980444	79998463	38.6	antisense	-0.222665	0.984312	0.437042	0.508554	0.626476
ENSG00000132635	PCED1A	PC-esterase domain containing 1A [Source:HGNC Symbol;Acc:16212]	20	2815960	2821836	57.7	protein_coding	-0.193417	5.05816	0.614165	0.433224	0.556774
ENSG00000179523	EIF3J-AS1	EIF3J antisense RNA 1 (head to head) [Source:HGNC Symbol;Acc:48616]	15	44819455	44829121	44.04	lincRNA	-0.727899	2.59842	8.22544	0.00413072	0.0142524
ENSG00000235065	RPL24P2	ribosomal protein L24 pseudogene 2 [Source:HGNC Symbol;Acc:16597]	20	21095364	21095838	46.32	pseudogene	-1.9188	1.8518	36.6426	1.41897e-09	8.86053e-08
ENSG00000238197	PAXBP1-AS1	PAXBP1 antisense RNA 1 [Source:HGNC Symbol;Acc:39603]	21	34100426	34115433	39.61	antisense	0.824121	0.816728	10.2622	0.00135783	0.00577943
ENSG00000259479	CTD-2008A1.2		15	45118569	45176892	44.78	pseudogene	-1.29697	0.268539	5.94199	0.0147843	0.0393287
ENSG00000214182	PTMAP5	prothymosin, alpha pseudogene 5 [Source:HGNC Symbol;Acc:9628]	13	82264046	82265207	44.58	pseudogene	0.357626	4.74542	0.713389	0.398321	0.521385
ENSG00000175387	SMAD2	SMAD family member 2 [Source:HGNC Symbol;Acc:6768]	18	45357922	45457515	36.57	protein_coding	0.122785	6.83107	0.328234	0.566701	0.67608
ENSG00000204837	RP11-204M4.2		9	41961615	42019580	38.63	lincRNA	0.390057	0.721141	0.543428	0.461016	0.58286
ENSG00000104043	ATP8B4	ATPase, class I, type 8B, member 4 [Source:HGNC Symbol;Acc:13536]	15	50150435	50475014	38.4	protein_coding	1.48426	4.32308	13.5608	0.000230958	0.00141274
ENSG00000165209	STRBP	spermatid perinuclear RNA binding protein [Source:HGNC Symbol;Acc:16462]	9	125871779	126030855	39.12	protein_coding	-1.12889	4.37895	18.7888	1.46025e-05	0.000151493
ENSG00000182511	FES	feline sarcoma oncogene [Source:HGNC Symbol;Acc:3657]	15	91426925	91439006	59.18	protein_coding	-0.11196	4.98357	0.160279	0.688899	0.775506
ENSG00000170113	NIPA1	non imprinted in Prader-Willi/Angelman syndrome 1 [Source:HGNC Symbol;Acc:17043]	15	23043277	23100005	46.41	protein_coding	0.546915	3.818	3.41222	0.0647152	0.126447
ENSG00000088970	PLK1S1	polo-like kinase 1 substrate 1 [Source:HGNC Symbol;Acc:15865]	20	21106624	21227260	41.17	processed_transcript	-0.00239543	3.99371	0.000107616	0.991723	0.994983
ENSG00000074410	CA12	carbonic anhydrase XII [Source:HGNC Symbol;Acc:1371]	15	63613577	63674360	48.45	protein_coding	-0.25324	5.12547	0.12421	0.724512	0.803038
ENSG00000223839	FAM95B1	family with sequence similarity 95, member B1 [Source:HGNC Symbol;Acc:32318]	9	42466317	42474239	53.69	processed_transcript	0.708118	0.900994	1.10071	0.294109	0.413897
ENSG00000067900	ROCK1	Rho-associated, coiled-coil containing protein kinase 1 [Source:HGNC Symbol;Acc:10251]	18	18526867	18691812	36.92	protein_coding	1.12188	7.03891	18.2313	1.9564e-05	0.000194605
ENSG00000128965	CHAC1	ChaC, cation transport regulator homolog 1 (E. coli) [Source:HGNC Symbol;Acc:28680]	15	41245160	41248710	57.9	protein_coding	-2.37618	2.96347	10.9355	0.000943372	0.00432908
ENSG00000215417	MIR17HG	miR-17-92 cluster host gene (non-protein coding) [Source:HGNC Symbol;Acc:23564]	13	92000074	92006833	44.48	processed_transcript	-0.197996	1.55482	0.110357	0.739738	0.814819
ENSG00000255769	RP11-152F13.3		15	82765134	82798350	43.86	pseudogene	-1.40296	0.453853	5.20632	0.0225049	0.0547592
ENSG00000214535	RPS15AP1	ribosomal protein S15a pseudogene 1 [Source:HGNC Symbol;Acc:16598]	20	21146846	21147236	46.29	pseudogene	-1.40677	5.64947	9.57728	0.00197	0.00779847
ENSG00000124104	SNX21	sorting nexin family member 21 [Source:HGNC Symbol;Acc:16154]	20	44462449	44471914	52.46	protein_coding	0.99588	4.94908	8.25954	0.00405384	0.0140305
ENSG00000237945	LINC00649	long intergenic non-protein coding RNA 649 [Source:HGNC Symbol;Acc:44305]	21	35287838	35349992	43.18	antisense	0.0657852	2.59578	0.0279765	0.867164	0.907978
ENSG00000227063	RPL41P1	ribosomal protein L41 pseudogene 1 [Source:HGNC Symbol;Acc:10356]	20	21735866	21736171	52.29	pseudogene	2.28074	6.21745	3.70957	0.0541014	0.110215
ENSG00000148204	CRB2	crumbs homolog 2 (Drosophila) [Source:HGNC Symbol;Acc:18688]	9	126118449	126142603	59.51	protein_coding	-0.949985	3.86617	2.0752	0.14971	0.245423
ENSG00000101146	RAE1	ribonucleic acid export 1 [Source:HGNC Symbol;Acc:9828]	20	55926066	55954267	44.61	protein_coding	-1.05173	4.46788	15.1907	9.71794e-05	0.000705106
ENSG00000215305	VPS16	vacuolar protein sorting 16 homolog (S. cerevisiae) [Source:HGNC Symbol;Acc:14584]	20	2821349	2847378	48.8	protein_coding	-0.0782642	5.00871	0.141937	0.706363	0.789652
ENSG00000153666	GOLGA8I	golgin A8 family, member I [Source:HGNC Symbol;Acc:26660]	15	23255242	23268823	48.68	protein_coding	2.52239	4.12394	44.126	3.07908e-11	4.0607e-09
ENSG00000259328	RP11-152F13.7		15	82944773	82974312	44.68	pseudogene	-1.21936	0.753868	4.15128	0.0416032	0.0894457
ENSG00000267325	RP11-397A16.2		18	53443958	53448952	43.02	lincRNA	2.53255	0.238469	33.6928	6.454e-09	2.96362e-07
ENSG00000204816	RP11-475I24.1		9	44343366	44345689	31.2	pseudogene	1.2742	-0.742729	1.54737	0.213525	0.324839
ENSG00000237357	RP11-475I24.3		9	44401766	44404440	48.67	lincRNA	0.256086	-0.419127	0.376374	0.53955	0.654055
ENSG00000142192	APP	amyloid beta (A4) precursor protein [Source:HGNC Symbol;Acc:620]	21	27252861	27543446	39.73	protein_coding	0.154584	9.36308	0.406295	0.523856	0.640018
ENSG00000101473	ACOT8	acyl-CoA thioesterase 8 [Source:HGNC Symbol;Acc:15919]	20	44470360	44486045	49.06	protein_coding	-0.591907	3.29663	4.80656	0.0283515	0.0659948
ENSG00000128908	INO80	INO80 complex subunit [Source:HGNC Symbol;Acc:26956]	15	41271078	41408552	42.26	protein_coding	-0.0376389	5.30638	0.0246085	0.875347	0.913644
ENSG00000140284	SLC27A2	solute carrier family 27 (fatty acid transporter), member 2 [Source:HGNC Symbol;Acc:10996]	15	50474393	50528592	42.25	protein_coding	0.846559	3.61301	1.34429	0.246278	0.362264
ENSG00000213742	ZNF337-AS1	ZNF337 antisense RNA 1 [Source:HGNC Symbol;Acc:40759]	20	25604681	25658710	41.18	antisense	-1.27952	0.872977	14.6717	0.000127953	0.000881082
ENSG00000269929	RP11-2B6.2		9	96938740	96940174	36.45	lincRNA	0.135554	1.07766	0.0789965	0.778662	0.843187
ENSG00000132819	RBM38	RNA binding motif protein 38 [Source:HGNC Symbol;Acc:15818]	20	55966463	55984389	59.97	protein_coding	-1.85626	5.15065	32.6918	1.07994e-08	4.46186e-07
ENSG00000107099	DOCK8	dedicator of cytokinesis 8 [Source:HGNC Symbol;Acc:19191]	9	214854	465259	41.5	protein_coding	1.20357	5.74245	16.2075	5.67682e-05	0.000459412
ENSG00000119522	DENND1A	DENN/MADD domain containing 1A [Source:HGNC Symbol;Acc:29324]	9	126141933	126692431	42.52	protein_coding	-0.0905738	4.65068	0.149812	0.698715	0.783134
ENSG00000267040	RP11-35G9.3		18	55297534	55405276	43.28	antisense	-0.0657315	1.40572	0.058141	0.809459	0.86587
ENSG00000141449	GREB1L	growth regulation by estrogen in breast cancer-like [Source:HGNC Symbol;Acc:31042]	18	18822203	19105378	40.54	protein_coding	1.71138	2.99263	6.83687	0.00892953	0.0262301
ENSG00000204802	RP11-111F5.4		9	46685429	46688137	47.91	lincRNA	-0.555085	1.6746	2.41681	0.120039	0.205658
ENSG00000232063	RP11-307E17.8		9	97094758	97123230	44.86	lincRNA	1.17561	0.767825	11.8948	0.000562894	0.00287446
ENSG00000227449	RP11-111F5.5		9	46687462	46746500	39.07	pseudogene	1.01453	-0.38212	1.88635	0.169614	0.271002
ENSG00000166265	CYYR1	cysteine/tyrosine-rich 1 [Source:HGNC Symbol;Acc:16274]	21	27838528	27945603	37.29	protein_coding	1.46803	5.79502	12.3799	0.000433981	0.0023372
ENSG00000196074	SYCP2	synaptonemal complex protein 2 [Source:HGNC Symbol;Acc:11490]	20	58438618	58508710	33.52	protein_coding	0.730566	1.69445	1.76916	0.183486	0.28865
ENSG00000140287	HDC	histidine decarboxylase [Source:HGNC Symbol;Acc:4855]	15	50534144	50558223	46.41	protein_coding	2.99632	2.16342	35.511	2.53611e-09	1.39826e-07
ENSG00000140455	USP3	ubiquitin specific peptidase 3 [Source:HGNC Symbol;Acc:12626]	15	63796793	63886839	38.41	protein_coding	0.0441107	5.19399	0.0326537	0.856601	0.901283
ENSG00000184828	ZBTB7C	zinc finger and BTB domain containing 7C [Source:HGNC Symbol;Acc:31700]	18	45553044	45937123	46.94	protein_coding	-1.38082	4.58154	15.9283	6.57874e-05	0.000515482
ENSG00000154734	ADAMTS1	ADAM metallopeptidase with thrombospondin type 1 motif, 1 [Source:HGNC Symbol;Acc:217]	21	28208066	28217728	45.12	protein_coding	1.56172	9.77849	6.74748	0.00938804	0.02729
ENSG00000227456	LINC00310	long intergenic non-protein coding RNA 310 [Source:HGNC Symbol;Acc:16414]	21	35552978	35562220	45.4	lincRNA	-0.224354	-0.106888	0.218085	0.640503	0.738318
ENSG00000154736	ADAMTS5	ADAM metallopeptidase with thrombospondin type 1 motif, 5 [Source:HGNC Symbol;Acc:221]	21	28290231	28338832	38.23	protein_coding	1.72643	5.9556	19.6131	9.48162e-06	0.000107574
ENSG00000261739	GOLGA8S	golgin A8 family, member S [Source:HGNC Symbol;Acc:44409]	15	23599895	23612378	50.37	protein_coding	1.80934	2.61593	21.0603	4.45043e-06	5.74064e-05
ENSG00000235217	TSPY26P	testis specific protein, Y-linked 26, pseudogene [Source:HGNC Symbol;Acc:16256]	20	30774280	30778330	55.99	pseudogene	-0.393323	2.74496	1.75261	0.185549	0.291063
ENSG00000196199	MPHOSPH8	M-phase phosphoprotein 8 [Source:HGNC Symbol;Acc:29810]	13	20207788	20247599	43.32	protein_coding	0.449824	6.16287	3.18623	0.074261	0.14097
ENSG00000238113	RP11-262H14.1		9	66457285	66469310	40.99	lincRNA	0.169276	0.246569	0.139886	0.708394	0.791077
ENSG00000178997	EXD1	exonuclease 3'-5' domain containing 1 [Source:HGNC Symbol;Acc:28507]	15	41474923	41522941	43.98	protein_coding	0.386276	-0.250874	0.9471	0.330459	0.451597
ENSG00000175730	BAK1P1	BCL2-antagonist/killer 1 pseudogene 1 [Source:HGNC Symbol;Acc:996]	20	31276723	31278816	57.98	pseudogene	0.108531	1.40156	0.0476648	0.827178	0.879227
ENSG00000260257	RP5-1085F17.3		20	31444848	31446557	38.36	lincRNA	0.0784462	2.57127	0.0294193	0.863815	0.905744
ENSG00000234380	AP000330.8		21	36118054	36157183	43.06	antisense	-0.0814398	-0.197089	0.035744	0.850045	0.8963
ENSG00000156239	N6AMT1	N-6 adenine-specific DNA methyltransferase 1 (putative) [Source:HGNC Symbol;Acc:16021]	21	30244513	30257693	38.55	protein_coding	-0.664996	3.10379	6.63437	0.010003	0.028738
ENSG00000234665	RP11-262H14.3		9	66513488	66553911	38.14	lincRNA	-0.0241615	-0.426066	0.000505438	0.982064	0.989297
ENSG00000230903	RPL9P8	ribosomal protein L9 pseudogene 8 [Source:HGNC Symbol;Acc:30334]	15	83041000	83125316	41.47	pseudogene	-0.544639	8.188	0.953875	0.328735	0.449838
ENSG00000170161	RP11-262H14.4		9	66553273	66555928	48.19	lincRNA	-0.248281	1.85766	0.547498	0.459342	0.581184
ENSG00000196547	MAN2A2	mannosidase, alpha, class 2A, member 2 [Source:HGNC Symbol;Acc:6825]	15	91445448	91465814	55.3	protein_coding	0.338223	6.47507	1.16398	0.280642	0.399569
ENSG00000259472	RP13-996F3.3		15	83141718	83182928	42.86	pseudogene	-1.21928	0.47484	3.88689	0.0486646	0.101267
ENSG00000107104	KANK1	KN motif and ankyrin repeat domains 1 [Source:HGNC Symbol;Acc:19309]	9	470291	746105	42.03	protein_coding	0.82924	6.54859	5.49286	0.0190943	0.0480271
ENSG00000175611	LINC00476	long intergenic non-protein coding RNA 476 [Source:HGNC Symbol;Acc:27858]	9	98521513	98638259	42.23	processed_transcript	0.00923969	1.79348	0.00100774	0.974675	0.984108
ENSG00000121390	PSPC1	paraspeckle component 1 [Source:HGNC Symbol;Acc:20320]	13	20248896	20357142	40.28	protein_coding	-0.40748	5.18866	2.80461	0.0939938	0.169878
ENSG00000182021	RP11-381O7.3		9	67017400	67032072	45.99	lincRNA	3.02586	2.62461	14.908	0.000112882	0.000794557
ENSG00000186466	AQP7P1	aquaporin 7 pseudogene 1 [Source:HGNC Symbol;Acc:32048]	9	67272038	67289492	52.87	pseudogene	3.02521	3.09447	13.7453	0.000209349	0.00130894
ENSG00000119408	NEK6	NIMA-related kinase 6 [Source:HGNC Symbol;Acc:7749]	9	127019885	127115586	54.99	protein_coding	-0.140623	5.27254	0.292706	0.588491	0.694685
ENSG00000250988	RP11-752G15.6		15	83419316	83425958	40.87	antisense	-0.76925	0.671214	3.47665	0.0622408	0.122512
ENSG00000237238	BMS1P10	BMS1 pseudogene 10 [Source:HGNC Symbol;Acc:49154]	9	67327775	67334983	42.59	pseudogene	0.329471	0.93972	0.66192	0.415883	0.53915
ENSG00000252690	SCARNA15	small Cajal body-specific RNA 15 [Source:HGNC Symbol;Acc:32572]	15	83421636	83425960	38.13	processed_transcript	-1.07284	-0.153568	6.09376	0.013566	0.0366555
ENSG00000104064	GABPB1	GA binding protein transcription factor, beta subunit 1 [Source:HGNC Symbol;Acc:4074]	15	50569389	50647605	39.45	protein_coding	0.0940257	5.01804	0.0491673	0.824519	0.877255
ENSG00000134030	CTIF	CBP80/20-dependent translation initiation factor [Source:HGNC Symbol;Acc:23925]	18	46065417	46389588	50.34	protein_coding	1.05083	5.98421	9.01353	0.00267988	0.010061
ENSG00000126005	MMP24-AS1	MMP24 antisense RNA 1 [Source:HGNC Symbol;Acc:44421]	20	33804265	33865934	48.58	antisense	-0.280801	5.01881	0.884559	0.346956	0.468625
ENSG00000236830	CBR3-AS1	CBR3 antisense RNA 1 [Source:HGNC Symbol;Acc:43664]	21	37504065	37528615	47.29	processed_transcript	0.297263	0.715622	0.996846	0.318075	0.43849
ENSG00000132950	ZMYM5	zinc finger, MYM-type 5 [Source:HGNC Symbol;Acc:13029]	13	20397622	20437776	42.61	protein_coding	0.626394	3.91012	6.07352	0.0137224	0.0369931
ENSG00000128322	IGLL1	immunoglobulin lambda-like polypeptide 1 [Source:HGNC Symbol;Acc:5870]	22	23915312	23922495	55.03	protein_coding	0.137244	-0.687909	0.0240728	0.8767	0.914304
ENSG00000198862	LTN1	listerin E3 ubiquitin protein ligase 1 [Source:HGNC Symbol;Acc:13082]	21	30300466	30365270	36.74	protein_coding	0.369612	5.58518	2.31793	0.12789	0.216454
ENSG00000254585	MAGEL2	MAGE-like 2 [Source:HGNC Symbol;Acc:6814]	15	23888691	23891175	54.69	protein_coding	0.386802	0.267708	0.571149	0.449803	0.572587
ENSG00000182636	NDN	necdin, melanoma antigen (MAGE) family member [Source:HGNC Symbol;Acc:7675]	15	23930565	23932450	52.55	protein_coding	1.3804	6.08475	15.6004	7.82364e-05	0.000593667
ENSG00000259726	CSPG4P11	chondroitin sulfate proteoglycan 4 pseudogene 11 [Source:HGNC Symbol;Acc:48363]	15	84855504	84866136	58	pseudogene	0.708673	0.23691	2.89037	0.0891105	0.162823
ENSG00000132801	ZSWIM3	zinc finger, SWIM-type containing 3 [Source:HGNC Symbol;Acc:16157]	20	44486256	44507761	46.55	protein_coding	-0.661948	1.62136	5.53468	0.0186431	0.0470574
ENSG00000136930	PSMB7	proteasome (prosome, macropain) subunit, beta type, 7 [Source:HGNC Symbol;Acc:9544]	9	127115745	127177723	42.8	protein_coding	-0.7807	6.10438	11.8351	0.000581261	0.00294887
ENSG00000173253	DMRT2	doublesex and mab-3 related transcription factor 2 [Source:HGNC Symbol;Acc:2935]	9	1050354	1057552	47.9	protein_coding	3.53436	0.0236734	21.9131	2.85274e-06	3.98582e-05
ENSG00000168612	ZSWIM1	zinc finger, SWIM-type containing 1 [Source:HGNC Symbol;Acc:16155]	20	44509866	44513905	50.32	protein_coding	-0.780796	2.83884	9.4463	0.00211575	0.00828656
ENSG00000124092	CTCFL	CCCTC-binding factor (zinc finger protein)-like [Source:HGNC Symbol;Acc:16234]	20	56071035	56100708	45.44	protein_coding	-2.44555	2.64409	6.82112	0.0090086	0.02642
ENSG00000187446	CHP1	calcineurin-like EF-hand protein 1 [Source:HGNC Symbol;Acc:17433]	15	41523037	41574043	44.03	protein_coding	-0.327001	7.04584	1.48362	0.223209	0.336374
ENSG00000124257	NEURL2	neuralized E3 ubiquitin protein ligase 2 [Source:HGNC Symbol;Acc:16156]	20	44517264	44519926	56.82	protein_coding	-0.173145	1.44137	0.324085	0.569163	0.678182
ENSG00000225151	GOLGA2P7	golgin A2 pseudogene 7 [Source:HGNC Symbol;Acc:49516]	15	84867600	84898888	45.77	pseudogene	-1.69383	4.67906	12.7119	0.000363333	0.00202076
ENSG00000104147	OIP5	Opa interacting protein 5 [Source:HGNC Symbol;Acc:20300]	15	41601466	41624819	45.46	protein_coding	-1.26667	0.826848	6.67787	0.00976171	0.0281529
ENSG00000088340	FER1L4	fer-1-like 4 (C. elegans), pseudogene [Source:HGNC Symbol;Acc:15801]	20	34146507	34195484	49.61	pseudogene	0.559772	1.82947	1.24576	0.264363	0.382082
ENSG00000188801	ZNF322P1	zinc finger protein 322 pseudogene 1 [Source:HGNC Symbol;Acc:14003]	9	99959537	99961910	40.78	pseudogene	-0.289388	0.0372159	0.172283	0.67809	0.7672
ENSG00000156253	RWDD2B	RWD domain containing 2B [Source:HGNC Symbol;Acc:1302]	21	30376705	30391699	45.42	protein_coding	-0.62651	4.06153	6.99946	0.00815345	0.0243805
ENSG00000181997	AQP7P2	aquaporin 7 pseudogene 2 [Source:HGNC Symbol;Acc:32049]	9	69633978	69650004	52.38	pseudogene	3.86966	0.586379	12.6465	0.000376265	0.00208075
ENSG00000225883	BMS1P11	BMS1 pseudogene 11 [Source:HGNC Symbol;Acc:49156]	9	69718152	69721729	39.85	pseudogene	1.10769	0.414758	5.27245	0.0216655	0.0530692
ENSG00000101665	SMAD7	SMAD family member 7 [Source:HGNC Symbol;Acc:6773]	18	46446223	46477081	52.06	protein_coding	0.501845	5.32123	2.41177	0.120426	0.206257
ENSG00000196227	FAM217B	family with sequence similarity 217, member B [Source:HGNC Symbol;Acc:16170]	20	58508819	58523735	42.7	protein_coding	0.707525	3.91312	5.60194	0.0179406	0.0455492
ENSG00000132670	PTPRA	protein tyrosine phosphatase, receptor type, A [Source:HGNC Symbol;Acc:9664]	20	2844830	3019722	43.04	protein_coding	-0.0144863	6.48818	0.006031	0.938099	0.959221
ENSG00000132825	PPP1R3D	protein phosphatase 1, regulatory subunit 3D [Source:HGNC Symbol;Acc:9294]	20	58511894	58515352	50.48	protein_coding	0.45971	3.30122	3.65968	0.0557443	0.112796
ENSG00000128739	SNRPN	small nuclear ribonucleoprotein polypeptide N [Source:HGNC Symbol;Acc:11164]	15	25068794	25223870	41.92	protein_coding	0.323769	2.34824	1.2312	0.267173	0.385366
ENSG00000254876	RP11-23J9.5		9	100000731	100059596	40.69	processed_transcript	-0.244808	0.153246	0.498493	0.480163	0.600238
ENSG00000260032	LINC00657	long intergenic non-protein coding RNA 657 [Source:HGNC Symbol;Acc:44311]	20	34633544	34638882	41.56	lincRNA	0.6524	9.4043	10.1426	0.0014488	0.00609571
ENSG00000148200	NR6A1	nuclear receptor subfamily 6, group A, member 1 [Source:HGNC Symbol;Acc:7985]	9	127279554	127533589	40.7	protein_coding	-1.1415	0.714124	8.87423	0.00289224	0.0106855
ENSG00000124215	CDH26	cadherin 26 [Source:HGNC Symbol;Acc:15902]	20	58533471	58609066	42.52	protein_coding	1.39927	0.471007	10.4075	0.00125506	0.00543608
ENSG00000159496	RGL4	ral guanine nucleotide dissociation stimulator-like 4 [Source:HGNC Symbol;Acc:31911]	22	24030323	24041363	55.37	protein_coding	1.63213	-0.0867295	6.54818	0.0104992	0.0299082
ENSG00000224958	PGM5-AS1	PGM5 antisense RNA 1 [Source:HGNC Symbol;Acc:44181]	9	70970105	70972768	54.99	antisense	2.968	0.346963	31.7568	1.7474e-08	6.5767e-07
ENSG00000064601	CTSA	cathepsin A [Source:HGNC Symbol;Acc:9251]	20	44518783	44527459	56.04	protein_coding	-0.113694	6.79962	0.207924	0.648399	0.744557
ENSG00000233178	RP11-88I18.2		9	71010609	71021416	40.66	antisense	0.784563	1.38109	5.63637	0.0175916	0.0448773
ENSG00000237438	CECR7	cat eye syndrome chromosome region, candidate 7 (non-protein coding) [Source:HGNC Symbol;Acc:1845]	22	17517460	17541715	43.87	lincRNA	-0.698096	2.83385	2.23554	0.134869	0.226108
ENSG00000244879	GABPB1-AS1	GABPB1 antisense RNA 1 [Source:HGNC Symbol;Acc:44157]	15	50647525	50659636	41.64	processed_transcript	-0.13154	2.81004	0.136218	0.71207	0.793622
ENSG00000185585	OLFML2A	olfactomedin-like 2A [Source:HGNC Symbol;Acc:27270]	9	127539437	127577164	52.19	protein_coding	1.02841	5.56295	11.5868	0.000664202	0.00329701
ENSG00000196756	SNHG17	small nucleolar RNA host gene 17 (non-protein coding) [Source:HGNC Symbol;Acc:48600]	20	37049235	37063996	51.29	processed_transcript	-1.09995	3.87707	5.1503	0.0232424	0.0562134
ENSG00000156256	USP16	ubiquitin specific peptidase 16 [Source:HGNC Symbol;Acc:12614]	21	30396950	30426809	38.76	protein_coding	0.171582	5.81104	0.450146	0.502266	0.620771
ENSG00000141446	ESCO1	establishment of sister chromatid cohesion N-acetyltransferase 1 [Source:HGNC Symbol;Acc:24645]	18	19109242	19180845	41.11	protein_coding	0.0928347	4.53845	0.170783	0.679417	0.768188
ENSG00000121741	ZMYM2	zinc finger, MYM-type 2 [Source:HGNC Symbol;Acc:12989]	13	20532810	20665968	37.62	protein_coding	-0.177655	6.34102	0.764607	0.38189	0.504986
ENSG00000137804	NUSAP1	nucleolar and spindle associated protein 1 [Source:HGNC Symbol;Acc:18538]	15	41624892	41673248	44.52	protein_coding	-1.47493	3.91409	7.96428	0.00477095	0.0159791
ENSG00000197361	FBXL22	F-box and leucine-rich repeat protein 22 [Source:HGNC Symbol;Acc:27537]	15	63889552	63894627	57.07	protein_coding	-0.454466	0.639477	0.977553	0.322804	0.443415
ENSG00000093100	XXbac-B461K10.4		22	18270418	18294263	53.69	processed_transcript	-1.08619	3.81089	10.7658	0.00103395	0.004657
ENSG00000080503	SMARCA2	SWI/SNF related, matrix associated, actin dependent regulator of chromatin, subfamily a, member 2 [Source:HGNC Symbol;Acc:11098]	9	2015342	2193624	40.56	protein_coding	0.988971	7.18089	14.8648	0.000115499	0.000809526
ENSG00000136942	RPL35	ribosomal protein L35 [Source:HGNC Symbol;Acc:10344]	9	127620159	127624260	56.22	protein_coding	-1.09879	7.98417	20.007	7.71583e-06	9.13104e-05
ENSG00000230373	GOLGA6L5P	golgin A6 family-like 5, pseudogene [Source:HGNC Symbol;Acc:30472]	15	85051116	85060045	49.46	pseudogene	1.37291	2.72517	10.9378	0.000942202	0.00432633
ENSG00000136950	ARPC5L	actin related protein 2/3 complex, subunit 5-like [Source:HGNC Symbol;Acc:23366]	9	127624409	127640003	52.57	protein_coding	-0.968233	4.93209	6.40128	0.0114038	0.0319497
ENSG00000225434	RP11-63P12.6		9	74920346	74958126	40.96	lincRNA	0.0983639	0.134162	0.0258319	0.872311	0.911688
ENSG00000174365	SNHG11	small nucleolar RNA host gene 11 (non-protein coding) [Source:HGNC Symbol;Acc:25046]	20	37075221	37079564	53.2	processed_transcript	-1.03639	2.38309	11.1415	0.000844166	0.00398399
ENSG00000187792	ZNF70	zinc finger protein 70 [Source:HGNC Symbol;Acc:13140]	22	24083769	24093279	51.55	protein_coding	0.682392	2.65409	6.78709	0.00918194	0.0268357
ENSG00000255036	RP11-23J9.4		9	100000779	100139569	43.69	processed_transcript	1.50691	0.830743	9.65589	0.00188746	0.00753565
ENSG00000167088	SNRPD1	small nuclear ribonucleoprotein D1 polypeptide 16kDa [Source:HGNC Symbol;Acc:11158]	18	19192228	19210417	42.47	protein_coding	-0.463171	5.21787	1.86074	0.172539	0.274839
ENSG00000138592	USP8	ubiquitin specific peptidase 8 [Source:HGNC Symbol;Acc:12631]	15	50716577	50793280	39.56	protein_coding	0.182906	5.80496	0.783386	0.376108	0.499246
ENSG00000136935	GOLGA1	golgin A1 [Source:HGNC Symbol;Acc:4424]	9	127640646	127710771	44.12	protein_coding	0.0801161	4.52437	0.120153	0.728869	0.806403
ENSG00000173281	PPP1R3B	protein phosphatase 1, regulatory subunit 3B [Source:HGNC Symbol;Acc:14942]	8	8993765	9009084	46.01	protein_coding	0.972443	5.28554	11.1683	0.000832072	0.00394272
ENSG00000259612	EEF1A1P22	eukaryotic translation elongation factor 1 alpha 1 pseudogene 22 [Source:HGNC Symbol;Acc:37895]	15	53229336	53230715	46.81	pseudogene	-0.189125	0.961185	0.222328	0.637272	0.736092
ENSG00000103657	HERC1	HECT and RLD domain containing E3 ubiquitin protein ligase family member 1 [Source:HGNC Symbol;Acc:4867]	15	63900817	64126141	38.81	protein_coding	0.936733	6.67265	13.6468	0.000220615	0.00136313
ENSG00000158201	ABHD3	abhydrolase domain containing 3 [Source:HGNC Symbol;Acc:18718]	18	19230858	19284766	42.45	protein_coding	1.03358	3.99427	8.32068	0.00391964	0.0136584
ENSG00000250479	CHCHD10	coiled-coil-helix-coiled-coil-helix domain containing 10 [Source:HGNC Symbol;Acc:15559]	22	24108021	24110630	64.1	protein_coding	-0.443851	5.27667	1.4827	0.223352	0.336506
ENSG00000189136	UBE2Q2P1	ubiquitin-conjugating enzyme E2Q family member 2 pseudogene 1 [Source:HGNC Symbol;Acc:37439]	15	85070012	85114447	39.14	pseudogene	1.50525	0.962118	16.3937	5.14547e-05	0.00042454
ENSG00000124253	PCK1	phosphoenolpyruvate carboxykinase 1 (soluble) [Source:HGNC Symbol;Acc:8724]	20	56136136	56141513	48.2	protein_coding	1.0141	6.07111	1.19485	0.274353	0.392732
ENSG00000121743	GJA3	gap junction protein, alpha 3, 46kDa [Source:HGNC Symbol;Acc:4277]	13	20712394	20735188	45.61	protein_coding	2.5006	0.350417	11.3522	0.000753599	0.00364848
ENSG00000141627	DYM	dymeclin [Source:HGNC Symbol;Acc:21317]	18	46570039	46987717	38.53	protein_coding	0.25867	5.0451	1.76868	0.183545	0.288689
ENSG00000165474	GJB2	gap junction protein, beta 2, 26kDa [Source:HGNC Symbol;Acc:4284]	13	20761609	20767037	49.22	protein_coding	-1.32047	4.4887	4.04747	0.0442376	0.0940127
ENSG00000140553	UNC45A	unc-45 homolog A (C. elegans) [Source:HGNC Symbol;Acc:30594]	15	91473410	91497323	53.82	protein_coding	-0.510684	6.01477	6.00151	0.0142937	0.0382518
ENSG00000102309	PIN4	protein (peptidylprolyl cis/trans isomerase) NIMA-interacting, 4 (parvulin) [Source:HGNC Symbol;Acc:8992]	X	71401203	71522776	44.57	protein_coding	-0.563708	3.18735	5.24435	0.0220182	0.0537573
ENSG00000259728	LINC00933	long intergenic non-protein coding RNA 933 [Source:HGNC Symbol;Acc:48625]	15	85113880	85123406	44.24	pseudogene	0.650079	0.116459	3.13159	0.076789	0.14467
ENSG00000099953	MMP11	matrix metallopeptidase 11 (stromelysin 3) [Source:HGNC Symbol;Acc:7157]	22	24110413	24126503	57.83	protein_coding	-3.26777	6.19581	29.2762	6.27628e-08	1.86087e-06
ENSG00000255594	Z82188.1		22	37621304	37622035	52.19	pseudogene	0.409024	0.0287716	0.0876163	0.76723	0.834998
ENSG00000173611	SCAI	suppressor of cancer cell invasion [Source:HGNC Symbol;Acc:26709]	9	127704887	127905785	40.94	protein_coding	0.491296	4.22689	2.43775	0.118446	0.203394
ENSG00000156261	CCT8	chaperonin containing TCP1, subunit 8 (theta) [Source:HGNC Symbol;Acc:1623]	21	30428126	30446118	38.32	protein_coding	-1.04027	6.80948	19.2056	1.17371e-05	0.000127517
ENSG00000273173	SNURF	SNRPN upstream reading frame protein [Source:UniProtKB/Swiss-Prot;Acc:Q9Y675]	15	25200133	25223729	40.91	protein_coding	-0.344792	5.56151	1.36222	0.243153	0.358969
ENSG00000225973	RP11-139H15.1		15	55609382	55611359	47.12	antisense	0.217431	2.79757	0.854989	0.355145	0.477534
ENSG00000173273	TNKS	tankyrase, TRF1-interacting ankyrin-related ADP-ribose polymerase [Source:HGNC Symbol;Acc:11941]	8	9413424	9639856	37.08	protein_coding	0.180048	5.61529	0.727703	0.393629	0.516643
ENSG00000267390	RP11-635N19.1		18	61034561	61048862	41.39	antisense	-0.29495	-0.163802	0.658509	0.417087	0.540116
ENSG00000130699	TAF4	TAF4 RNA polymerase II, TATA box binding protein (TBP)-associated factor, 135kDa [Source:HGNC Symbol;Acc:11537]	20	60528525	60640866	52.35	protein_coding	-0.393469	3.95628	3.16635	0.0751701	0.142369
ENSG00000147852	VLDLR	very low density lipoprotein receptor [Source:HGNC Symbol;Acc:12698]	9	2621834	2660053	41.97	protein_coding	1.5273	6.10158	15.4069	8.66728e-05	0.00064287
ENSG00000186871	ERCC6L	excision repair cross-complementing rodent repair deficiency, complementation group 6-like [Source:HGNC Symbol;Acc:20794]	X	71424510	71458897	43.97	protein_coding	-1.56847	1.21218	8.02297	0.00461879	0.0155707
ENSG00000272720	CTA-228A9.3		22	38486134	38487566	48.15	lincRNA	-0.136629	0.0987578	0.161679	0.687616	0.774537
ENSG00000165475	CRYL1	crystallin, lambda 1 [Source:HGNC Symbol;Acc:18246]	13	20977806	21099996	44.52	protein_coding	1.12629	4.76903	15.4276	8.57285e-05	0.000638613
ENSG00000035664	DAPK2	death-associated protein kinase 2 [Source:HGNC Symbol;Acc:2675]	15	64199235	64364232	46.89	protein_coding	0.159913	4.1241	0.0856599	0.769769	0.83683
ENSG00000137806	NDUFAF1	NADH dehydrogenase (ubiquinone) complex I, assembly factor 1 [Source:HGNC Symbol;Acc:18828]	15	41679551	41694717	46.09	protein_coding	-0.197772	3.88202	0.661098	0.416173	0.539356
ENSG00000099956	SMARCB1	SWI/SNF related, matrix associated, actin dependent regulator of chromatin, subfamily b, member 1 [Source:HGNC Symbol;Acc:11103]	22	24129150	24176703	50.77	protein_coding	-0.640317	5.21553	9.26492	0.00233585	0.00900106
ENSG00000198034	RPS4X	ribosomal protein S4, X-linked [Source:HGNC Symbol;Acc:10424]	X	71475529	71497150	46.44	protein_coding	-0.834612	9.86364	9.99496	0.00156969	0.00648531
ENSG00000223891	OSER1-AS1	OSER1 antisense RNA 1 (head to head) [Source:HGNC Symbol;Acc:48585]	20	42839600	42854667	45.9	lincRNA	-0.368184	2.8813	2.03495	0.153719	0.250377
ENSG00000244627	RP3-449O17.1		22	38731767	38794934	43.54	pseudogene	-0.450169	1.21776	2.85187	0.0912676	0.165973
ENSG00000177576	C18orf32	chromosome 18 open reading frame 32 [Source:HGNC Symbol;Acc:31690]	18	47008028	47013622	43.24	protein_coding	0.548298	5.08289	5.58509	0.018114	0.0459116
ENSG00000176700	SCAND2P	SCAN domain containing 2 pseudogene [Source:HGNC Symbol;Acc:10567]	15	85174682	85185695	47.17	pseudogene	-0.151435	2.52345	0.292229	0.588796	0.694995
ENSG00000260578	CTD-2541J13.1		18	65149028	65152203	36.15	lincRNA	2.41139	-0.261016	26.4688	2.67824e-07	6.21841e-06
ENSG00000119414	PPP6C	protein phosphatase 6, catalytic subunit [Source:HGNC Symbol;Acc:9323]	9	127908852	127952218	42.35	protein_coding	0.398404	6.5795	2.40753	0.120753	0.206688
ENSG00000254414	RP11-182J1.1		15	85175129	85177218	55.84	antisense	2.62865	-0.0366672	34.7021	3.8422e-09	1.9429e-07
ENSG00000137815	RTF1	Rtf1, Paf1/RNA polymerase II complex component, homolog (S. cerevisiae) [Source:HGNC Symbol;Acc:28996]	15	41700606	41775761	45.65	protein_coding	-0.153921	6.07995	0.452615	0.501096	0.619651
ENSG00000101752	MIB1	mindbomb E3 ubiquitin protein ligase 1 [Source:HGNC Symbol;Acc:21086]	18	19284918	19450918	38.64	protein_coding	1.23025	6.59101	19.3155	1.10802e-05	0.000121934
ENSG00000124256	ZBP1	Z-DNA binding protein 1 [Source:HGNC Symbol;Acc:16176]	20	56178902	56195632	52.63	protein_coding	0.26225	1.95059	0.393856	0.530279	0.645834
ENSG00000228274	RP3-508I15.9		22	39063590	39077825	48.22	antisense	-0.477668	-0.11478	2.49475	0.114226	0.197825
ENSG00000273311	DGCR11	DiGeorge syndrome critical region gene 11 (non-protein coding) [Source:HGNC Symbol;Acc:17226]	22	19033675	19035888	49.01	sense_intronic	0.208208	0.157482	0.500443	0.479306	0.599722
ENSG00000260924	AC004463.6		22	19158908	19160352	63.11	antisense	-1.07015	-0.512559	5.15798	0.0231398	0.0560229
ENSG00000166797	FAM96A	family with sequence similarity 96, member A [Source:HGNC Symbol;Acc:26235]	15	64364758	64386217	41.73	protein_coding	0.114162	4.42878	0.159993	0.689163	0.775739
ENSG00000099958	DERL3	derlin 3 [Source:HGNC Symbol;Acc:14236]	22	24176690	24181315	61.13	protein_coding	-0.182488	2.94474	0.125315	0.72334	0.802171
ENSG00000215472	RPL17-C18orf32	RPL17-C18orf32 readthrough [Source:HGNC Symbol;Acc:44661]	18	47008051	47017956	42.49	protein_coding	-0.746773	1.48711	2.03956	0.153254	0.24999
ENSG00000125901	MRPS26	mitochondrial ribosomal protein S26 [Source:HGNC Symbol;Acc:14045]	20	3026591	3028900	61.08	protein_coding	-1.16379	4.63083	18.8647	1.40325e-05	0.000146594
ENSG00000149657	LSM14B	LSM14B, SCD6 homolog B (S. cerevisiae) [Source:HGNC Symbol;Acc:15887]	20	60697517	60710434	54.14	protein_coding	-0.275754	5.04529	1.34292	0.246519	0.362483
ENSG00000136933	RABEPK	Rab9 effector protein with kelch motifs [Source:HGNC Symbol;Acc:16896]	9	127962821	127996437	46.49	protein_coding	-0.595162	3.86561	6.31382	0.01198	0.033242
ENSG00000147535	PPAPDC1B	phosphatidic acid phosphatase type 2 domain containing 1B [Source:HGNC Symbol;Acc:25026]	8	38120648	38126761	45.35	protein_coding	-0.223922	4.17863	0.715183	0.397728	0.520775
ENSG00000102100	SLC35A2	solute carrier family 35 (UDP-galactose transporter), member A2 [Source:HGNC Symbol;Acc:11022]	X	48760459	48769235	52.03	protein_coding	-0.615036	4.57427	3.39052	0.0655724	0.127758
ENSG00000226085	UQCRFS1P1	ubiquinol-cytochrome c reductase, Rieske iron-sulfur polypeptide 1 pseudogene 1 [Source:HGNC Symbol;Acc:12588]	22	40271293	40272119	53.81	pseudogene	0.716431	1.84516	3.76397	0.0523681	0.107334
ENSG00000080608	KIAA0020	KIAA0020 [Source:HGNC Symbol;Acc:29676]	9	2720469	2844241	39.61	protein_coding	-0.979853	4.93556	9.47439	0.0020836	0.00818007
ENSG00000247982	LINC00926	long intergenic non-protein coding RNA 926 [Source:HGNC Symbol;Acc:27514]	15	57592563	57599959	49.32	lincRNA	1.04456	1.60875	3.04518	0.080977	0.15082
ENSG00000032742	IFT88	intraflagellar transport 88 homolog (Chlamydomonas) [Source:HGNC Symbol;Acc:20606]	13	21140585	21265503	38.86	protein_coding	0.0598835	3.64093	0.0774346	0.780805	0.844369
ENSG00000254473	RP11-522I20.3		9	86322509	86328293	45.27	antisense	0.0952634	0.677293	0.0941632	0.75895	0.828857
ENSG00000044574	HSPA5	heat shock 70kDa protein 5 (glucose-regulated protein, 78kDa) [Source:HGNC Symbol;Acc:5238]	9	127997132	128003609	43.98	protein_coding	-1.10348	8.86419	14.5642	0.000135462	0.000918969
ENSG00000259295	CSPG4P12	chondroitin sulfate proteoglycan 4 pseudogene 12 [Source:HGNC Symbol;Acc:48362]	15	85734669	85757136	55.28	pseudogene	0.862027	1.27234	4.46771	0.0345413	0.077219
ENSG00000156265	MAP3K7CL	MAP3K7 C-terminal like [Source:HGNC Symbol;Acc:16457]	21	30449792	30548210	40.51	protein_coding	1.0884	2.67672	10.292	0.00133609	0.00571494
ENSG00000235513	RP4-756G23.5		22	41605126	41613631	50.09	antisense	0.795783	0.364737	4.0722	0.0435944	0.0929335
ENSG00000229212	RP11-561C5.4		15	85747141	85778026	45.65	pseudogene	-1.99993	1.75802	13.9663	0.000186115	0.00118643
ENSG00000255782	Z83840.1		22	42090191	42092048	46.72	pseudogene	1.75676	-0.534396	4.0585	0.0439495	0.0935511
ENSG00000124225	PMEPA1	prostate transmembrane protein, androgen induced 1 [Source:HGNC Symbol;Acc:14107]	20	56223448	56286592	54.59	protein_coding	0.578332	6.93267	1.78	0.182149	0.286986
ENSG00000175806	MSRA	methionine sulfoxide reductase A [Source:HGNC Symbol;Acc:7377]	8	9911778	10286401	43.55	protein_coding	0.45348	3.6234	2.79759	0.0944059	0.170458
ENSG00000165121	RP11-213G2.3		9	88430881	88464426	36.86	pseudogene	0.34412	0.556561	1.21434	0.270474	0.388868
ENSG00000172458	IL17D	interleukin 17D [Source:HGNC Symbol;Acc:5984]	13	21276266	21297237	52.71	protein_coding	1.48836	1.64926	12.8256	0.000341912	0.00192369
ENSG00000028528	SNX1	sorting nexin 1 [Source:HGNC Symbol;Acc:11172]	15	64386322	64438289	43.68	protein_coding	0.755525	7.31696	10.3867	0.00126923	0.00547586
ENSG00000237037	NDUFA6-AS1	NDUFA6 antisense RNA 1 (head to head) [Source:HGNC Symbol;Acc:45273]	22	42486935	42535286	48.82	processed_transcript	0.197293	2.58102	0.486332	0.485568	0.605445
ENSG00000226237	RP11-276H19.1		9	89563614	89616948	39.41	lincRNA	1.22843	1.27896	11.1556	0.000837777	0.00396178
ENSG00000133460	SLC2A11	solute carrier family 2 (facilitated glucose transporter), member 11 [Source:HGNC Symbol;Acc:14239]	22	24198890	24228496	50.84	protein_coding	-0.346799	2.83972	1.60122	0.20573	0.315396
ENSG00000092439	TRPM7	transient receptor potential cation channel, subfamily M, member 7 [Source:HGNC Symbol;Acc:17994]	15	50844670	50979012	38.89	protein_coding	0.650274	6.21829	6.91962	0.00852552	0.0252639
ENSG00000231007	CDC20P1	cell division cycle 20 pseudogene 1 [Source:HGNC Symbol;Acc:29487]	9	89626567	89628066	56.8	pseudogene	-0.999048	1.17667	2.63623	0.104451	0.184632
ENSG00000169762	TAPT1	transmembrane anterior posterior transformation 1 [Source:HGNC Symbol;Acc:26887]	4	16162128	16229033	38.85	protein_coding	0.308112	4.85337	1.47689	0.224262	0.337344
ENSG00000150456	N6AMT2	N-6 adenine-specific DNA methyltransferase 2 (putative) [Source:HGNC Symbol;Acc:27351]	13	21302870	21348097	41.53	protein_coding	-0.0376346	2.47383	0.018838	0.890832	0.925009
ENSG00000265681	RPL17	ribosomal protein L17 [Source:HGNC Symbol;Acc:10307]	18	47014851	47018906	43.05	protein_coding	-0.518855	9.14676	4.03976	0.0444402	0.0943338
ENSG00000102096	PIM2	pim-2 oncogene [Source:HGNC Symbol;Acc:8987]	X	48770459	48776301	53.47	protein_coding	0.108562	4.60145	0.0710181	0.78986	0.85173
ENSG00000177410	ZFAS1	ZNFX1 antisense RNA 1 [Source:HGNC Symbol;Acc:33101]	20	47894715	47905797	45.55	antisense	-0.975274	6.07979	10.9347	0.000943811	0.00432908
ENSG00000101182	PSMA7	proteasome (prosome, macropain) subunit, alpha type, 7 [Source:HGNC Symbol;Acc:9536]	20	60711791	60718496	52.28	protein_coding	-0.53916	6.74569	4.49776	0.0339393	0.0761796
ENSG00000114062	UBE3A	ubiquitin protein ligase E3A [Source:HGNC Symbol;Acc:12496]	15	25582381	25684128	36.13	protein_coding	0.140888	6.64818	0.298723	0.584684	0.691082
ENSG00000176731	C8orf59	chromosome 8 open reading frame 59 [Source:HGNC Symbol;Acc:32235]	8	86126311	86132650	38.75	protein_coding	-0.171647	4.31025	0.746418	0.387613	0.51053
ENSG00000156273	BACH1	BTB and CNC homology 1, basic leucine zipper transcription factor 1 [Source:HGNC Symbol;Acc:935]	21	30566392	31003071	39.61	protein_coding	1.05139	6.67204	6.74825	0.00938397	0.0272878
ENSG00000229891	Z83851.1		22	42760406	42765242	55.65	lincRNA	-1.60848	0.617833	27.5256	1.55028e-07	4.0183e-06
ENSG00000080298	RFX3	regulatory factor X, 3 (influences HLA class II expression) [Source:HGNC Symbol;Acc:9984]	9	3218297	3526004	35	protein_coding	-0.0883217	3.72648	0.0895705	0.764724	0.83321
ENSG00000100979	PLTP	phospholipid transfer protein [Source:HGNC Symbol;Acc:9093]	20	44527399	44540794	51.82	protein_coding	0.43438	8.16927	1.00435	0.316261	0.436717
ENSG00000224397	RP11-290F20.3		20	48884023	48896332	56.25	lincRNA	1.90489	2.53356	12.4433	0.000419497	0.0022748
ENSG00000132953	XPO4	exportin 4 [Source:HGNC Symbol;Acc:17796]	13	21351469	21477187	38.5	protein_coding	0.281679	5.33493	1.54646	0.213658	0.324982
ENSG00000203999	RP11-290F20.1		20	48909257	48931459	53.02	lincRNA	-0.30208	-0.0384502	0.485862	0.485779	0.60557
ENSG00000186416	NKRF	NFKB repressing factor [Source:HGNC Symbol;Acc:19374]	X	118722300	118739858	42.08	protein_coding	-0.462749	3.75766	2.33297	0.12666	0.214791
ENSG00000182841	RRP7B	ribosomal RNA processing 7 homolog B (S. cerevisiae) [Source:HGNC Symbol;Acc:30454]	22	42951229	42978044	54.87	pseudogene	-1.00149	2.98483	12.5325	0.000399938	0.00218818
ENSG00000185019	UBOX5	U-box domain containing 5 [Source:HGNC Symbol;Acc:17777]	20	3088219	3140842	47.04	protein_coding	-0.635918	3.58678	7.7922	0.00524724	0.0171492
ENSG00000068308	OTUD5	OTU domain containing 5 [Source:HGNC Symbol;Acc:25402]	X	48779305	48815648	49.97	protein_coding	-0.182581	5.54386	0.653671	0.418803	0.541871
ENSG00000123908	AGO2	argonaute RISC catalytic component 2 [Source:HGNC Symbol;Acc:3263]	8	141541264	141645718	51.92	protein_coding	-0.242787	4.99436	0.427046	0.513442	0.631084
ENSG00000251357	AP000350.10	Uncharacterized protein [Source:UniProtKB/TrEMBL;Acc:H7C1H1]	22	24204375	24237410	50.93	protein_coding	-4.25387	0.258092	25.5941	4.21315e-07	8.9966e-06
ENSG00000187954	CYHR1	cysteine/histidine-rich 1 [Source:HGNC Symbol;Acc:17806]	8	145674965	145691060	61.94	protein_coding	-1.13623	5.04963	23.4064	1.31141e-06	2.1447e-05
ENSG00000240972	MIF	macrophage migration inhibitory factor (glycosylation-inhibiting factor) [Source:HGNC Symbol;Acc:7097]	22	24236191	24237414	69.2	protein_coding	-1.13044	6.52469	13.7529	0.000208494	0.00130536
ENSG00000141448	GATA6	GATA binding protein 6 [Source:HGNC Symbol;Acc:4174]	18	19749404	19782491	44.76	protein_coding	1.03046	6.10115	6.08443	0.0136378	0.0368074
ENSG00000215251	FASTKD5	FAST kinase domains 5 [Source:HGNC Symbol;Acc:25790]	20	3127165	3140543	44.53	protein_coding	-0.516265	4.61576	2.52889	0.111778	0.19488
ENSG00000124224	PPP4R1L	protein phosphatase 4, regulatory subunit 1-like [Source:HGNC Symbol;Acc:15755]	20	56806188	56884495	42.06	protein_coding	0.752304	2.27661	6.12496	0.0133286	0.0360911
ENSG00000062524	LTK	leukocyte receptor tyrosine kinase [Source:HGNC Symbol;Acc:6721]	15	41795836	41806085	57.9	protein_coding	0.73642	0.325102	3.53574	0.0600595	0.119416
ENSG00000133433	GSTT2B	glutathione S-transferase theta 2B (gene/pseudogene) [Source:HGNC Symbol;Acc:33437]	22	24299601	24303373	57.38	protein_coding	-0.426229	0.00220135	0.355171	0.5512	0.663818
ENSG00000088899	LZTS3	Homo sapiens leucine zipper, putative tumor suppressor family member 3 (LZTS3), mRNA. [Source:RefSeq mRNA;Acc:NM_001282533]	20	3143263	3154192	59.3	protein_coding	-1.88923	4.39769	25.561	4.28624e-07	9.1078e-06
ENSG00000264247	LINC00909	long intergenic non-protein coding RNA 909 [Source:HGNC Symbol;Acc:44331]	18	72259010	72265744	43.19	lincRNA	-0.0644261	2.77434	0.0544878	0.815431	0.870451
ENSG00000107249	GLIS3	GLIS family zinc finger 3 [Source:HGNC Symbol;Acc:28510]	9	3824127	4348392	40.19	protein_coding	0.593888	4.19527	2.18099	0.139725	0.232454
ENSG00000150457	LATS2	large tumor suppressor kinase 2 [Source:HGNC Symbol;Acc:6515]	13	21547171	21635686	45.67	protein_coding	1.28694	6.32734	12.9606	0.000318124	0.00182283
ENSG00000235587	GAPDHP65	glyceraldehyde 3 phosphate dehydrogenase pseudogene 65 [Source:HGNC Symbol;Acc:4143]	X	46299144	46300149	53.68	pseudogene	1.66347	1.83201	0.813772	0.367007	0.489888
ENSG00000230844	ZNF674-AS1	ZNF674 antisense RNA 1 (head to head) [Source:HGNC Symbol;Acc:44266]	X	46404928	46407843	47.02	lincRNA	-0.456688	2.11443	1.20471	0.272381	0.390623
ENSG00000198171	DDRGK1	DDRGK domain containing 1 [Source:HGNC Symbol;Acc:16110]	20	3170996	3185331	54.35	protein_coding	-1.06081	5.33001	21.1174	4.31991e-06	5.59857e-05
ENSG00000099977	DDT	D-dopachrome tautomerase [Source:HGNC Symbol;Acc:2732]	22	24313554	24322660	54.24	protein_coding	-0.438275	5.23059	1.89343	0.168816	0.270004
ENSG00000226328	CTA-217C2.1		22	45528901	45559662	41.42	lincRNA	-0.549327	1.95214	3.37547	0.0661739	0.128716
ENSG00000224975	INE1	inactivation escape 1 (non-protein coding) [Source:HGNC Symbol;Acc:6060]	X	47064320	47065264	52.38	sense_intronic	-0.222944	-0.228946	0.3463	0.556215	0.668114
ENSG00000184402	SS18L1	synovial sarcoma translocation gene on chromosome 18-like 1 [Source:HGNC Symbol;Acc:15592]	20	60718822	60757540	55.03	protein_coding	-0.351273	3.93056	2.4974	0.114034	0.19763
ENSG00000150459	SAP18	Sin3A-associated protein, 18kDa [Source:HGNC Symbol;Acc:10530]	13	21714653	21723221	42.72	protein_coding	-0.106442	6.48709	0.261762	0.608912	0.712414
ENSG00000185834	RPL12P4	ribosomal protein L12 pseudogene 4 [Source:HGNC Symbol;Acc:16587]	20	53691155	53691685	52.54	pseudogene	-3.16058	4.11009	18.0804	2.11767e-05	0.000207673
ENSG00000099984	GSTT2	glutathione S-transferase theta 2 [Source:HGNC Symbol;Acc:4642]	22	24322339	24326106	57.46	protein_coding	-0.390027	1.46228	0.401503	0.526314	0.642307
ENSG00000231711	LINC00899	long intergenic non-protein coding RNA 899 [Source:HGNC Symbol;Acc:48583]	22	46435787	46440733	48.64	processed_transcript	0.682775	2.05355	4.35205	0.0369644	0.0815412
ENSG00000241990	RP6-109B7.3		22	46449585	46453090	55.48	antisense	-0.762008	0.898681	4.09523	0.0430044	0.0919372
ENSG00000125877	ITPA	inosine triphosphatase (nucleoside triphosphate pyrophosphatase) [Source:HGNC Symbol;Acc:6176]	20	3189514	3204516	50.89	protein_coding	-1.31108	4.88309	31.9746	1.56203e-08	5.97451e-07
ENSG00000165219	GAPVD1	GTPase activating protein and VPS9 domains 1 [Source:HGNC Symbol;Acc:23375]	9	128024073	128129486	42.11	protein_coding	0.227873	5.95834	0.91663	0.338361	0.459577
ENSG00000101670	LIPG	lipase, endothelial [Source:HGNC Symbol;Acc:6623]	18	47087069	47119272	48.97	protein_coding	-0.155812	2.75324	0.0371842	0.847091	0.894058
ENSG00000165480	SKA3	spindle and kinetochore associated complex subunit 3 [Source:HGNC Symbol;Acc:20262]	13	21727734	21750741	39.84	protein_coding	-1.89815	1.47507	11.7913	0.000595066	0.00300728
ENSG00000171056	SOX7	SRY (sex determining region Y)-box 7 [Source:HGNC Symbol;Acc:18196]	8	10581278	10697357	43.79	protein_coding	3.15076	5.43047	17.3281	3.14505e-05	0.000282694
ENSG00000106688	SLC1A1	solute carrier family 1 (neuronal/epithelial high affinity glutamate transporter, system Xag), member 1 [Source:HGNC Symbol;Acc:10939]	9	4490444	4587469	42.12	protein_coding	0.505113	2.71022	2.13879	0.143616	0.23751
ENSG00000260708	CTA-29F11.1		22	47157791	47158460	51.64	antisense	-0.158278	1.58057	0.128177	0.72033	0.800044
ENSG00000172007	RAB33B	RAB33B, member RAS oncogene family [Source:HGNC Symbol;Acc:16075]	4	140374386	140397763	41.25	protein_coding	0.965036	4.39554	12.0032	0.00053108	0.00273675
ENSG00000184674	GSTT1	glutathione S-transferase theta 1 [Source:HGNC Symbol;Acc:4641]	22	24376133	24384680	52.22	protein_coding	0.511122	4.76198	0.386285	0.534258	0.649119
ENSG00000101773	RBBP8	retinoblastoma binding protein 8 [Source:HGNC Symbol;Acc:9891]	18	20378224	20606451	37.83	protein_coding	-1.3291	5.14556	12.9659	0.000317224	0.0018183
ENSG00000138600	SPPL2A	signal peptide peptidase like 2A [Source:HGNC Symbol;Acc:30227]	15	50999506	51058005	40.79	protein_coding	0.574205	5.77539	5.22794	0.0222268	0.0541865
ENSG00000184508	HDDC3	HD domain containing 3 [Source:HGNC Symbol;Acc:30522]	15	91474148	91475799	55.57	protein_coding	-0.922254	3.3741	9.83379	0.00171335	0.00697051
ENSG00000124209	RAB22A	RAB22A, member RAS oncogene family [Source:HGNC Symbol;Acc:9764]	20	56884752	56942563	41.46	protein_coding	0.530727	5.98434	6.89478	0.00864478	0.0255393
ENSG00000147548	WHSC1L1	Wolf-Hirschhorn syndrome candidate 1-like 1 [Source:HGNC Symbol;Acc:12767]	8	38127215	38239790	38.79	protein_coding	0.0465433	6.28263	0.0468513	0.828636	0.880272
ENSG00000157734	SNX22	sorting nexin 22 [Source:HGNC Symbol;Acc:16315]	15	64443914	64449680	58.09	protein_coding	0.617256	0.683873	1.58299	0.208331	0.318495
ENSG00000253738	GS1-251I9.4		8	92072137	92082417	35.41	antisense	-0.117941	4.56116	0.270704	0.60286	0.707391
ENSG00000185015	CA13	carbonic anhydrase XIII [Source:HGNC Symbol;Acc:14914]	8	86132816	86196302	40.99	protein_coding	0.0614693	3.29541	0.0127542	0.910082	0.9378
ENSG00000173141	MRP63	mitochondrial ribosomal protein 63 [Source:HGNC Symbol;Acc:14514]	13	21750784	21753223	50	protein_coding	-0.991792	4.12955	20.8083	5.07632e-06	6.43222e-05
ENSG00000254093	PINX1	PIN2/TERF1 interacting, telomerase inhibitor 1 [Source:HGNC Symbol;Acc:30046]	8	10622473	10697394	43.17	protein_coding	-0.740362	2.64372	5.14889	0.0232612	0.0562342
ENSG00000167702	KIFC2	kinesin family member C2 [Source:HGNC Symbol;Acc:29530]	8	145691426	145699585	63.6	protein_coding	-1.01704	3.77412	13.3554	0.00025768	0.00153908
ENSG00000166965	RCCD1	RCC1 domain containing 1 [Source:HGNC Symbol;Acc:30457]	15	91498100	91506349	54.51	protein_coding	-0.962264	3.46646	17.4905	2.88746e-05	0.000265476
ENSG00000166794	PPIB	peptidylprolyl isomerase B (cyclophilin B) [Source:HGNC Symbol;Acc:9255]	15	64448011	64455404	52.92	protein_coding	-0.508761	8.13345	3.35031	0.0671925	0.130207
ENSG00000249348	UGDH-AS1	UGDH antisense RNA 1 [Source:HGNC Symbol;Acc:40601]	4	39529639	39596327	42.24	antisense	-0.276725	4.50032	1.03264	0.30954	0.429997
ENSG00000273253	RP3-402G11.26		22	50637519	50638976	62.83	antisense	0.137559	0.0581638	0.103033	0.74822	0.821555
ENSG00000145391	SETD7	SET domain containing (lysine methyltransferase) 7 [Source:HGNC Symbol;Acc:30412]	4	140417095	140527853	42.84	protein_coding	1.51462	7.44781	28.4418	9.65595e-08	2.69794e-06
ENSG00000272821	CTA-384D8.36		22	50962355	50963209	61.4	antisense	-1.37974	0.362411	18.3317	1.85595e-05	0.000186329
ENSG00000171044	XKR6	XK, Kell blood group complex subunit-related family, member 6 [Source:HGNC Symbol;Acc:27806]	8	10753555	11058875	46.08	protein_coding	0.140162	0.615303	0.146748	0.701662	0.785848
ENSG00000170006	TMEM154	transmembrane protein 154 [Source:HGNC Symbol;Acc:26489]	4	153539784	153601317	41.53	protein_coding	0.985081	3.68093	6.4881	0.0108599	0.0307593
ENSG00000180776	ZDHHC20	zinc finger, DHHC-type containing 20 [Source:HGNC Symbol;Acc:20749]	13	21950263	22033509	39.79	protein_coding	0.645369	5.18044	4.21397	0.0400924	0.0870208
ENSG00000103932	RPAP1	RNA polymerase II associated protein 1 [Source:HGNC Symbol;Acc:24567]	15	41809374	41836467	50.42	protein_coding	-0.687462	4.35916	7.16566	0.00743122	0.0226397
ENSG00000124164	VAPB	VAMP (vesicle-associated membrane protein)-associated protein B and C [Source:HGNC Symbol;Acc:12649]	20	56964178	57026157	42.86	protein_coding	0.266826	5.82867	1.63163	0.201478	0.310148
ENSG00000101181	MTG2	mitochondrial ribosome-associated GTPase 2 [Source:HGNC Symbol;Acc:16239]	20	60758085	60778624	49.97	protein_coding	-0.719546	4.12756	10.4144	0.00125035	0.00542135
ENSG00000102057	KCND1	potassium voltage-gated channel, Shal-related subfamily, member 1 [Source:HGNC Symbol;Acc:6237]	X	48818639	48827976	53.62	protein_coding	0.465421	2.55295	1.45796	0.227256	0.34101
ENSG00000184319	RPL23AP82	ribosomal protein L23a pseudogene 82 [Source:HGNC Symbol;Acc:33730]	22	51195376	51239737	44.54	pseudogene	0.601368	4.14017	5.73008	0.0166767	0.0431782
ENSG00000196922	ZNF252P	zinc finger protein 252, pseudogene [Source:HGNC Symbol;Acc:13046]	8	146198975	146228281	41.65	pseudogene	-0.874447	5.07807	12.7857	0.000349285	0.00195443
ENSG00000106686	SPATA6L	spermatogenesis associated 6-like [Source:HGNC Symbol;Acc:25472]	9	4553386	4666674	41.45	protein_coding	-1.33987	1.37309	8.97889	0.00273117	0.0102233
ENSG00000237506	RPSAP15	ribosomal protein SA pseudogene 15 [Source:HGNC Symbol;Acc:31464]	X	86958277	86959307	50.82	pseudogene	-0.368563	2.83196	0.170156	0.679973	0.768501
ENSG00000145348	TBCK	TBC1 domain containing kinase [Source:HGNC Symbol;Acc:28261]	4	106962756	107242652	35.98	protein_coding	0.0130275	5.01798	0.00309831	0.955611	0.971873
ENSG00000099991	CABIN1	calcineurin binding protein 1 [Source:HGNC Symbol;Acc:24187]	22	24407642	24574596	50.18	protein_coding	-0.545699	5.52662	7.46419	0.00629383	0.019861
ENSG00000088836	SLC4A11	solute carrier family 4, sodium borate transporter, member 11 [Source:HGNC Symbol;Acc:16438]	20	3208063	3219836	61.3	protein_coding	-1.54683	2.38153	7.40872	0.00649083	0.0203424
ENSG00000206190	ATP10A	ATPase, class V, type 10A [Source:HGNC Symbol;Acc:13542]	15	25922420	26110317	46.51	protein_coding	0.0470736	4.10677	0.0123538	0.911499	0.938719
ENSG00000104643	MTMR9	myotubularin related protein 9 [Source:HGNC Symbol;Acc:14596]	8	11141925	11185646	37.86	protein_coding	1.09684	4.66902	22.6621	1.93143e-06	2.90508e-05
ENSG00000165487	MICU2	mitochondrial calcium uptake 2 [Source:HGNC Symbol;Acc:31830]	13	22066836	22178353	38.3	protein_coding	0.0159225	5.19411	0.00620656	0.937206	0.958606
ENSG00000261126	RBFADN	RBFA downstream neighbor (non-protein coding) [Source:HGNC Symbol;Acc:48591]	18	77806900	77853362	44.48	processed_transcript	-0.326238	0.92435	1.00507	0.316086	0.436515
ENSG00000259498	RP11-244F12.3		15	63338233	63341586	53.28	antisense	-0.0269088	-0.184885	0.00122868	0.972038	0.981986
ENSG00000173295	FAM86B3P	family with sequence similarity 86, member B3, pseudogene [Source:HGNC Symbol;Acc:44371]	8	8086117	8102387	52.58	pseudogene	-1.00557	1.03459	9.72117	0.00182158	0.00732407
ENSG00000224281	SLC25A5-AS1	SLC25A5 antisense RNA 1 [Source:HGNC Symbol;Acc:43438]	X	118599997	118603061	49.59	processed_transcript	-0.576325	-0.0172079	3.49222	0.061658	0.121699
ENSG00000228801	RP11-110G21.1		8	52811885	52859733	40.39	antisense	-0.602612	0.77172	3.81855	0.0506882	0.104528
ENSG00000198901	PRC1	protein regulator of cytokinesis 1 [Source:HGNC Symbol;Acc:9341]	15	91509270	91538859	45.15	protein_coding	-1.90921	4.25385	19.9555	7.92636e-06	9.31144e-05
ENSG00000125354	2006-09-01	septin 6 [Source:HGNC Symbol;Acc:15848]	X	118749687	118827333	47.21	protein_coding	0.446873	5.04251	2.52909	0.111765	0.19488
ENSG00000164144	ARFIP1	ADP-ribosylation factor interacting protein 1 [Source:HGNC Symbol;Acc:21496]	4	153701089	153839615	37.33	protein_coding	-0.0288848	5.49387	0.0144718	0.904247	0.933703
ENSG00000255571	LINC00925	long intergenic non-protein coding RNA 925 [Source:HGNC Symbol;Acc:27388]	15	89904810	89939471	54.08	lincRNA	-2.21783	-0.0687307	19.5022	1.00485e-05	0.000112304
ENSG00000205808	PPAPDC2	phosphatidic acid phosphatase type 2 domain containing 2 [Source:HGNC Symbol;Acc:23682]	9	4662298	4665256	47.69	protein_coding	-0.776334	3.3377	6.62265	0.010069	0.0288972
ENSG00000167315	ACAA2	acetyl-CoA acyltransferase 2 [Source:HGNC Symbol;Acc:83]	18	47309869	47340330	39.53	protein_coding	0.4837	6.63468	2.03817	0.153394	0.250084
ENSG00000198768	APCDD1L	adenomatosis polyposis coli down-regulated 1-like [Source:HGNC Symbol;Acc:26892]	20	57034157	57090187	48.29	protein_coding	0.644621	0.604811	1.51605	0.218218	0.330302
ENSG00000102678	FGF9	fibroblast growth factor 9 [Source:HGNC Symbol;Acc:3687]	13	22245522	22278637	42.75	protein_coding	0.0611508	2.77891	0.00971471	0.921485	0.946283
ENSG00000085871	MGST2	microsomal glutathione S-transferase 2 [Source:HGNC Symbol;Acc:7063]	4	140586922	140661899	43.46	protein_coding	-0.738482	5.04181	7.03081	0.0080119	0.0240488
ENSG00000182378	PLCXD1	phosphatidylinositol-specific phospholipase C, X domain containing 1 [Source:HGNC Symbol;Acc:23148]	X	192989	220023	53.82	protein_coding	-0.244168	4.53755	0.20534	0.650444	0.746541
ENSG00000106993	CDC37L1	cell division cycle 37-like 1 [Source:HGNC Symbol;Acc:17179]	9	4679559	4708398	36.81	protein_coding	0.315546	5.48392	0.393094	0.530678	0.646007
ENSG00000259366	CTD-2647L4.4		8	28913452	28914202	40.61	sense_intronic	1.35514	0.52745	16.1736	5.77938e-05	0.000465378
ENSG00000099994	SUSD2	sushi domain containing 2 [Source:HGNC Symbol;Acc:30667]	22	24577227	24585078	64.31	protein_coding	-1.56149	4.63666	14.255	0.000159637	0.00104887
ENSG00000169744	LDB2	LIM domain binding 2 [Source:HGNC Symbol;Acc:6533]	4	16503164	16900432	40.21	protein_coding	2.16657	5.97672	45.0116	1.95867e-11	2.88292e-09
ENSG00000258545	RP4-755D9.1		X	119170201	119280760	42.49	antisense	1.24814	2.09318	3.07897	0.0793106	0.148319
ENSG00000169118	CSNK1G1	casein kinase 1, gamma 1 [Source:HGNC Symbol;Acc:2454]	15	64457716	64648442	40.28	protein_coding	-0.0385175	4.67122	0.028616	0.865669	0.906928
ENSG00000156299	TIAM1	T-cell lymphoma invasion and metastasis 1 [Source:HGNC Symbol;Acc:11805]	21	32490734	32932290	43.86	protein_coding	-0.74641	4.81237	5.1489	0.0232611	0.0562342
ENSG00000081014	AP4E1	adaptor-related protein complex 4, epsilon 1 subunit [Source:HGNC Symbol;Acc:573]	15	51200869	51298097	37.92	protein_coding	0.56644	4.30551	6.1553	0.0131019	0.0356307
ENSG00000102683	SGCG	sarcoglycan, gamma (35kDa dystrophin-associated glycoprotein) [Source:HGNC Symbol;Acc:10809]	13	23755091	23899304	39.23	protein_coding	1.21114	2.13451	3.81411	0.0508226	0.104713
ENSG00000119487	MAPKAP1	mitogen-activated protein kinase associated protein 1 [Source:HGNC Symbol;Acc:18752]	9	128199672	128469513	41.82	protein_coding	-0.164397	6.15766	0.589429	0.44264	0.566092
ENSG00000233382	NKAPP1	NFKB activating protein pseudogene 1 [Source:HGNC Symbol;Acc:26706]	X	119254863	119379122	42.11	pseudogene	0.301344	0.287558	0.925492	0.336037	0.457362
ENSG00000178605	GTPBP6	GTP binding protein 6 (putative) [Source:HGNC Symbol;Acc:30189]	X	220025	230886	55.49	protein_coding	-0.176449	4.43078	0.397019	0.528633	0.644231
ENSG00000120251	GRIA2	glutamate receptor, ionotropic, AMPA 2 [Source:HGNC Symbol;Acc:4572]	4	158125334	158287227	34.59	protein_coding	-3.0105	2.73812	9.02866	0.0026578	0.00999857
ENSG00000147853	AK3	adenylate kinase 3 [Source:HGNC Symbol;Acc:17376]	9	4711155	4742043	41.48	protein_coding	0.391312	6.78119	1.57697	0.209198	0.319614
ENSG00000196782	MAML3	mastermind-like 3 (Drosophila) [Source:HGNC Symbol;Acc:16272]	4	140637907	141075338	41.6	protein_coding	-0.116417	3.91509	0.268174	0.604559	0.708478
ENSG00000246090	RP11-696N14.1		4	100010008	100222513	38.9	antisense	-0.217087	1.42736	0.370483	0.542741	0.656523
ENSG00000167393	PPP2R3B	protein phosphatase 2, regulatory subunit B'', beta [Source:HGNC Symbol;Acc:13417]	X	294698	347690	58.29	protein_coding	-0.232011	2.81457	0.518067	0.471667	0.59273
ENSG00000166206	GABRB3	gamma-aminobutyric acid (GABA) A receptor, beta 3 [Source:HGNC Symbol;Acc:4083]	15	26788693	27184686	41.34	protein_coding	0.161303	1.2608	0.0910135	0.762893	0.83176
ENSG00000259291	RP11-617F23.1		15	90617747	90625439	53.2	antisense	0.692325	1.30522	3.40787	0.0648863	0.126706
ENSG00000183578	TNFAIP8L3	tumor necrosis factor, alpha-induced protein 8-like 3 [Source:HGNC Symbol;Acc:20620]	15	51348795	51397473	44.72	protein_coding	2.63855	4.3017	22.0077	2.71553e-06	3.83595e-05
ENSG00000068400	GRIPAP1	GRIP1 associated protein 1 [Source:HGNC Symbol;Acc:18706]	X	48830134	48858675	50.23	protein_coding	-0.369272	5.12235	2.46511	0.116399	0.200882
ENSG00000167306	MYO5B	myosin VB [Source:HGNC Symbol;Acc:7603]	18	47349183	47721463	44.5	protein_coding	-1.55455	4.40216	10.7137	0.00106343	0.00476249
ENSG00000099998	GGT5	gamma-glutamyltransferase 5 [Source:HGNC Symbol;Acc:4260]	22	24615622	24641110	52.07	protein_coding	0.63572	5.64602	3.76783	0.0522474	0.107167
ENSG00000229132	EIF4A1P10	eukaryotic translation initiation factor 4A1 pseudogene 10 [Source:HGNC Symbol;Acc:37930]	X	91368245	91369460	48.93	pseudogene	0.769279	5.19303	0.191116	0.66199	0.755164
ENSG00000137460	FHDC1	FH2 domain containing 1 [Source:HGNC Symbol;Acc:29363]	4	153857504	153900848	44.96	protein_coding	-0.783124	2.92865	4.5248	0.0334069	0.0751109
ENSG00000166803	KIAA0101	KIAA0101 [Source:HGNC Symbol;Acc:28961]	15	64657193	64679886	43.46	protein_coding	-1.26145	1.97675	4.86343	0.0274318	0.0643306
ENSG00000142168	SOD1	superoxide dismutase 1, soluble [Source:HGNC Symbol;Acc:11179]	21	33031935	33041244	44.51	protein_coding	-0.728539	7.13244	7.26333	0.00703765	0.0216973
ENSG00000146540	C7orf50	chromosome 7 open reading frame 50 [Source:HGNC Symbol;Acc:22421]	7	1036622	1177896	57.69	protein_coding	-0.79565	5.04622	11.8757	0.000568722	0.00289364
ENSG00000120158	RCL1	RNA terminal phosphate cyclase-like 1 [Source:HGNC Symbol;Acc:17687]	9	4792869	4885917	42.83	protein_coding	-0.520132	5.06462	1.2852	0.256934	0.373769
ENSG00000184056	VPS33B	vacuolar protein sorting 33 homolog B (yeast) [Source:HGNC Symbol;Acc:12712]	15	91541646	91565833	46.83	protein_coding	-0.595625	3.4794	9.24164	0.00236573	0.00909706
ENSG00000160972	PPP1R16A	protein phosphatase 1, regulatory subunit 16A [Source:HGNC Symbol;Acc:14941]	8	145703352	145727504	57.4	protein_coding	-1.86059	4.67942	43.0955	5.21312e-11	6.22742e-09
ENSG00000153130	SCOC	short coiled-coil protein [Source:HGNC Symbol;Acc:20335]	4	141178440	141306880	40.94	protein_coding	-0.0577638	5.87694	0.0413929	0.838781	0.887675
ENSG00000248632	RP11-366M4.11		4	165889739	165891154	38.63	pseudogene	0.112489	0.926262	0.0929638	0.760443	0.829974
ENSG00000130703	OSBPL2	oxysterol binding protein-like 2 [Source:HGNC Symbol;Acc:15761]	20	60813580	60871268	51.98	protein_coding	-0.143774	5.32089	0.570553	0.450039	0.572799
ENSG00000179934	CCR8	chemokine (C-C motif) receptor 8 [Source:HGNC Symbol;Acc:1609]	3	39371197	39375171	42.16	protein_coding	-1.03597	-0.288871	2.91035	0.0880125	0.161156
ENSG00000151835	SACS	spastic ataxia of Charlevoix-Saguenay (sacsin) [Source:HGNC Symbol;Acc:10519]	13	23902965	24007841	41.25	protein_coding	0.878382	5.35018	6.72923	0.00948458	0.0275028
ENSG00000140006	WDR89	WD repeat domain 89 [Source:HGNC Symbol;Acc:20489]	14	64063757	64108579	41.2	protein_coding	-0.431791	3.85658	2.16148	0.141508	0.234779
ENSG00000164849	GPR146	G protein-coupled receptor 146 [Source:HGNC Symbol;Acc:21718]	7	1084212	1098897	58.74	protein_coding	1.67339	4.38948	15.4236	8.59107e-05	0.000639148
ENSG00000124222	STX16	syntaxin 16 [Source:HGNC Symbol;Acc:11431]	20	57226328	57254582	40.99	protein_coding	0.226333	6.23147	0.909353	0.340286	0.461431
ENSG00000241769	LINC00893	long intergenic non-protein coding RNA 893 [Source:HGNC Symbol;Acc:44265]	X	148609130	148622504	52.06	antisense	0.211372	1.52322	0.335567	0.562399	0.672798
ENSG00000126821	SGPP1	sphingosine-1-phosphate phosphatase 1 [Source:HGNC Symbol;Acc:17720]	14	64150932	64194757	39.66	protein_coding	1.84599	4.83553	41.1876	1.38298e-10	1.37819e-08
ENSG00000144659	SLC25A38	solute carrier family 25, member 38 [Source:HGNC Symbol;Acc:26054]	3	39424839	39438842	46.41	protein_coding	-1.5253	4.78304	29.6216	5.2516e-08	1.60617e-06
ENSG00000109654	TRIM2	tripartite motif containing 2 [Source:HGNC Symbol;Acc:15974]	4	154073494	154260472	42.05	protein_coding	0.549776	5.69693	3.70545	0.0542352	0.110433
ENSG00000088854	C20orf194	chromosome 20 open reading frame 194 [Source:HGNC Symbol;Acc:17721]	20	3229951	3388272	43.79	protein_coding	1.22313	5.56144	18.1837	2.00588e-05	0.000198959
ENSG00000132164	SLC6A11	solute carrier family 6 (neurotransmitter transporter), member 11 [Source:HGNC Symbol;Acc:11044]	3	10857885	10982419	47	protein_coding	-0.275526	-0.0984639	0.251303	0.616159	0.718446
ENSG00000237807	RP11-400K9.4		8	54427731	54436491	43.64	lincRNA	0.801551	1.99012	3.98534	0.0458978	0.096718
ENSG00000164125	FAM198B	family with sequence similarity 198, member B [Source:HGNC Symbol;Acc:25312]	4	159045626	159094470	37.11	protein_coding	2.05061	7.54674	37.5166	9.06372e-10	6.09859e-08
ENSG00000134508	CABLES1	Cdk5 and Abl enzyme substrate 1 [Source:HGNC Symbol;Acc:25097]	18	20714528	20840431	48.32	protein_coding	-0.545195	5.1603	2.0434	0.152867	0.249433
ENSG00000168028	RPSA	ribosomal protein SA [Source:HGNC Symbol;Acc:6502]	3	39448180	39454033	45.15	protein_coding	-1.02022	9.19457	21.2801	3.96839e-06	5.2461e-05
ENSG00000156304	SCAF4	SR-related CTD-associated factor 4 [Source:HGNC Symbol;Acc:19304]	21	33043346	33104388	38.12	protein_coding	-0.370437	5.10178	1.64995	0.198965	0.306996
ENSG00000249614	RP11-703G6.1		4	104882773	104958080	35.34	lincRNA	-0.0508096	2.65562	0.0255034	0.873119	0.911954
ENSG00000127863	TNFRSF19	tumor necrosis factor receptor superfamily, member 19 [Source:HGNC Symbol;Acc:11915]	13	24144509	24250232	40.19	protein_coding	0.53783	3.97715	1.59685	0.20635	0.316259
ENSG00000147099	HDAC8	histone deacetylase 8 [Source:HGNC Symbol;Acc:13315]	X	71549366	71792953	40.05	protein_coding	-0.289371	3.73217	2.10104	0.147199	0.242127
ENSG00000100014	SPECC1L	sperm antigen with calponin homology and coiled-coil domains 1-like [Source:HGNC Symbol;Acc:29022]	22	24666786	24813708	42.29	protein_coding	0.121033	5.76168	0.367439	0.544403	0.657954
ENSG00000228998	RP11-697E2.7		15	90818266	90820841	45.03	pseudogene	0.215372	2.8143	0.5682	0.450975	0.57347
ENSG00000167081	PBX3	pre-B-cell leukemia homeobox 3 [Source:HGNC Symbol;Acc:8634]	9	128509624	128729656	37.29	protein_coding	1.21292	4.44809	15.9625	6.461e-05	0.000508156
ENSG00000100982	PCIF1	PDX1 C-terminal inhibiting factor 1 [Source:HGNC Symbol;Acc:16200]	20	44563267	44576662	53.89	protein_coding	-0.487574	4.90866	5.41165	0.0200029	0.0497882
ENSG00000272256	RP11-489E7.4		8	29940274	29940983	68.45	antisense	2.77991	-0.478816	14.9672	0.000109395	0.000775309
ENSG00000154319	FAM167A	family with sequence similarity 167, member A [Source:HGNC Symbol;Acc:15549]	8	11278972	11332224	52.58	protein_coding	-1.59622	1.41883	9.34516	0.00223575	0.00868434
ENSG00000137869	CYP19A1	cytochrome P450, family 19, subfamily A, polypeptide 1 [Source:HGNC Symbol;Acc:2594]	15	51500254	51630807	44.07	protein_coding	3.7531	0.347405	22.2294	2.41946e-06	3.4956e-05
ENSG00000237989	AP001046.5		21	44778027	44782229	57.41	lincRNA	1.02245	0.507731	3.68834	0.0547941	0.111255
ENSG00000164850	GPER1	G protein-coupled estrogen receptor 1 [Source:HGNC Symbol;Acc:4485]	7	1121844	1133451	55.88	protein_coding	1.18164	2.75563	7.11181	0.00765776	0.02318
ENSG00000151617	EDNRA	endothelin receptor type A [Source:HGNC Symbol;Acc:3179]	4	148402069	148466106	38.78	protein_coding	1.18159	5.157	12.3529	0.000440312	0.00236382
ENSG00000096968	JAK2	Janus kinase 2 [Source:HGNC Symbol;Acc:6192]	9	4985033	5128183	37.53	protein_coding	1.41824	5.49885	17.0075	3.72326e-05	0.000325095
ENSG00000122547	EEPD1	endonuclease/exonuclease/phosphatase family domain containing 1 [Source:HGNC Symbol;Acc:22223]	7	36192758	36341152	45.46	protein_coding	1.0427	4.47685	6.81554	0.00903679	0.0264885
ENSG00000027001	MIPEP	mitochondrial intermediate peptidase [Source:HGNC Symbol;Acc:7104]	13	24304328	24463558	39.76	protein_coding	-0.818501	3.79953	14.9622	0.000109688	0.000776718
ENSG00000121211	MND1	meiotic nuclear divisions 1 homolog (S. cerevisiae) [Source:HGNC Symbol;Acc:24839]	4	154265801	154336270	39.03	protein_coding	-1.39308	0.219009	10.8093	0.00100989	0.00457114
ENSG00000103671	TRIP4	thyroid hormone receptor interactor 4 [Source:HGNC Symbol;Acc:12310]	15	64679947	64747502	42.11	protein_coding	-0.101731	4.18223	0.177013	0.673953	0.764194
ENSG00000178381	ZFAND2A	zinc finger, AN1-type domain 2A [Source:HGNC Symbol;Acc:28073]	7	1191707	1200395	54.85	protein_coding	-0.260764	3.39448	0.907687	0.340729	0.461917
ENSG00000127589	TUBBP1	tubulin, beta pseudogene 1 [Source:HGNC Symbol;Acc:12414]	8	30209389	30211034	53.58	pseudogene	-0.574952	3.98413	5.39516	0.0201926	0.0501585
ENSG00000136573	BLK	B lymphoid tyrosine kinase [Source:HGNC Symbol;Acc:1057]	8	11351510	11422113	47.41	protein_coding	1.48719	1.53552	4.21042	0.0401763	0.0871915
ENSG00000215458	AP001053.11		21	45225639	45232448	60.18	antisense	-0.321221	-0.227253	0.431202	0.5114	0.629277
ENSG00000254109	RBPMS-AS1	RBPMS antisense RNA 1 [Source:HGNC Symbol;Acc:48721]	8	30239635	30242917	57.3	antisense	1.41176	1.50586	7.37434	0.0066161	0.0206526
ENSG00000128271	ADORA2A	adenosine A2a receptor [Source:HGNC Symbol;Acc:263]	22	24813847	24838328	59.24	protein_coding	0.67573	1.82534	4.26389	0.0389306	0.0851042
ENSG00000092445	TYRO3	TYRO3 protein tyrosine kinase [Source:HGNC Symbol;Acc:12446]	15	41849873	41871536	54.42	protein_coding	0.496455	5.61928	1.52774	0.216453	0.328445
ENSG00000164124	TMEM144	transmembrane protein 144 [Source:HGNC Symbol;Acc:25633]	4	159122756	159176563	37.81	protein_coding	-0.0529061	3.47697	0.0312525	0.859678	0.903525
ENSG00000153132	CLGN	calmegin [Source:HGNC Symbol;Acc:2060]	4	141309609	141349122	36.07	protein_coding	-4.06544	2.91439	41.1342	1.42125e-10	1.37819e-08
ENSG00000261351	CTD-3185P2.1		15	66782086	66784447	44.37	antisense	-0.830619	-0.140043	4.4837	0.0342196	0.0766245
ENSG00000142149	HUNK	hormonally up-regulated Neu-associated kinase [Source:HGNC Symbol;Acc:13326]	21	33245628	33416946	45.87	protein_coding	-2.19891	3.25784	29.3913	5.91439e-08	1.7727e-06
ENSG00000198026	ZNF335	zinc finger protein 335 [Source:HGNC Symbol;Acc:15807]	20	44577292	44600833	53.47	protein_coding	-0.20213	4.15959	0.699709	0.402881	0.525909
ENSG00000181004	BBS12	Bardet-Biedl syndrome 12 [Source:HGNC Symbol;Acc:26648]	4	123653857	123666098	39.68	protein_coding	-0.271683	3.23259	0.5629	0.453094	0.575124
ENSG00000259953	RP11-4O1.2		9	114794835	114800010	42.95	sense_overlapping	1.4743	1.77893	19.6782	9.16397e-06	0.000105054
ENSG00000205863	C1QTNF9B	C1q and tumor necrosis factor related protein 9B [Source:HGNC Symbol;Acc:34072]	13	24465238	24476794	44.92	protein_coding	1.5537	-0.000905897	3.22015	0.0727371	0.138717
ENSG00000170004	CHD3	chromodomain helicase DNA binding protein 3 [Source:HGNC Symbol;Acc:1918]	17	7788124	7816078	53.17	protein_coding	-0.0488737	7.30139	0.0422212	0.837199	0.886374
ENSG00000198223	CSF2RA	colony stimulating factor 2 receptor, alpha, low-affinity (granulocyte-macrophage) [Source:HGNC Symbol;Acc:2435]	X	1387693	1429274	50.88	protein_coding	0.290114	3.80482	0.562843	0.453117	0.575124
ENSG00000004660	CAMKK1	calcium/calmodulin-dependent protein kinase kinase 1, alpha [Source:HGNC Symbol;Acc:1469]	17	3763609	3798185	57.17	protein_coding	0.295071	3.21822	0.980432	0.322092	0.442548
ENSG00000157103	SLC6A1	solute carrier family 6 (neurotransmitter transporter), member 1 [Source:HGNC Symbol;Acc:11042]	3	11034410	11080933	50.12	protein_coding	1.10099	0.691006	6.38107	0.0115344	0.0322225
ENSG00000180357	ZNF609	zinc finger protein 609 [Source:HGNC Symbol;Acc:29003]	15	64752941	64978264	42.67	protein_coding	0.35969	5.89832	2.44303	0.118048	0.202901
ENSG00000104691	UBXN8	UBX domain protein 8 [Source:HGNC Symbol;Acc:30307]	8	30589764	30624522	44.02	processed_transcript	0.290377	3.31391	1.17457	0.278465	0.397273
ENSG00000159055	MIS18A	MIS18 kinetochore protein A [Source:HGNC Symbol;Acc:1286]	21	33640530	33651380	40.72	protein_coding	-0.861342	3.14179	10.5264	0.00117679	0.00516217
ENSG00000259673	IQCH-AS1	IQCH antisense RNA 1 [Source:HGNC Symbol;Acc:44104]	15	67695957	67814182	41.68	lincRNA	-0.250948	2.1821	1.09724	0.294873	0.414724
ENSG00000138685	FGF2	fibroblast growth factor 2 (basic) [Source:HGNC Symbol;Acc:3676]	4	123747863	123819391	38.74	protein_coding	3.81466	6.3033	56.2737	6.30527e-14	2.30983e-11
ENSG00000130706	ADRM1	adhesion regulating molecule 1 [Source:HGNC Symbol;Acc:15759]	20	60877149	60883918	64.09	protein_coding	-0.801296	5.63729	8.60115	0.00335951	0.0120447
ENSG00000196814	MVB12B	multivesicular body subunit 12B [Source:HGNC Symbol;Acc:23368]	9	129089128	129269320	47.23	protein_coding	0.597349	4.11243	4.82313	0.0280804	0.065558
ENSG00000186417	GLDN	gliomedin [Source:HGNC Symbol;Acc:29514]	15	51633826	51700210	44.76	protein_coding	1.70425	4.74012	4.35614	0.0368757	0.0813892
ENSG00000172361	CCDC11	coiled-coil domain containing 11 [Source:HGNC Symbol;Acc:26530]	18	47753563	47792892	41.2	protein_coding	-0.987687	-0.641039	6.23368	0.0125343	0.0344265
ENSG00000151552	QDPR	quinoid dihydropteridine reductase [Source:HGNC Symbol;Acc:9752]	4	17461884	17513857	45.09	protein_coding	-0.0348898	5.17984	0.0107183	0.917543	0.943215
ENSG00000235703	LINC00894	long intergenic non-protein coding RNA 894 [Source:HGNC Symbol;Acc:48579]	X	149106846	149392815	41.92	antisense	-0.324039	2.03888	1.01444	0.313841	0.434324
ENSG00000259959	RP11-121C2.2		4	47842139	47846356	37.48	lincRNA	-0.241045	1.31082	0.722283	0.395396	0.518421
ENSG00000228623	ZNF883	zinc finger protein 883 [Source:HGNC Symbol;Acc:27271]	9	115759495	115774507	38.45	lincRNA	-0.347281	1.71386	0.63705	0.424781	0.547952
ENSG00000254995	STX16-NPEPL1	STX16-NPEPL1 readthrough (NMD candidate) [Source:HGNC Symbol;Acc:41993]	20	57226490	57290466	47.7	protein_coding	0.859153	0.39503	3.69158	0.0546877	0.111108
ENSG00000226287	TMEM191A	transmembrane protein 191A (pseudogene) [Source:HGNC Symbol;Acc:25317]	22	21055220	21058894	61.31	processed_transcript	-0.783528	0.0483316	5.22845	0.0222203	0.0541786
ENSG00000170262	MRAP	melanocortin 2 receptor accessory protein [Source:HGNC Symbol;Acc:1304]	21	33664124	33687095	46.36	protein_coding	2.4987	3.56215	14.868	0.000115302	0.000808834
ENSG00000225684	FAM225B	family with sequence similarity 225, member B (non-protein coding) [Source:HGNC Symbol;Acc:21865]	9	115865618	115873780	51.56	lincRNA	2.60327	1.2508	41.3091	1.29965e-10	1.33905e-08
ENSG00000134490	TMEM241	transmembrane protein 241 [Source:HGNC Symbol;Acc:31723]	18	20777108	21017925	45.6	protein_coding	-0.202814	3.03852	0.70929	0.39968	0.522665
ENSG00000231528	FAM225A	family with sequence similarity 225, member A (non-protein coding) [Source:HGNC Symbol;Acc:27855]	9	115875353	115882208	53.97	lincRNA	1.87998	1.84407	19.0301	1.28675e-05	0.000136841
ENSG00000107020	PLGRKT	plasminogen receptor, C-terminal lysine transmembrane protein [Source:HGNC Symbol;Acc:23633]	9	5357973	5437878	39.88	protein_coding	-0.650891	3.43534	7.99986	0.0046781	0.0157385
ENSG00000167701	GPT	glutamic-pyruvate transaminase (alanine aminotransferase) [Source:HGNC Symbol;Acc:4552]	8	145728356	145732557	68.44	protein_coding	0.513569	3.75037	0.747303	0.387332	0.510283
ENSG00000230513	THAP7-AS1	THAP7 antisense RNA 1 [Source:HGNC Symbol;Acc:41013]	22	21356175	21364631	50.15	antisense	0.521978	1.0932	1.35141	0.245032	0.361076
ENSG00000138867	GUCD1	guanylyl cyclase domain containing 1 [Source:HGNC Symbol;Acc:14237]	22	24936406	24951903	55.13	protein_coding	-0.027974	6.48736	0.0110881	0.916138	0.9422
ENSG00000197037	ZSCAN25	zinc finger and SCAN domain containing 25 [Source:HGNC Symbol;Acc:21961]	7	99214569	99230030	48.45	protein_coding	-0.051761	4.01828	0.0511348	0.8211	0.874634
ENSG00000164168	TMEM184C	transmembrane protein 184C [Source:HGNC Symbol;Acc:25587]	4	148538534	148593195	38.71	protein_coding	-0.199423	5.2458	0.852541	0.355834	0.478273
ENSG00000215440	NPEPL1	aminopeptidase-like 1 [Source:HGNC Symbol;Acc:16244]	20	57264187	57294294	56.79	protein_coding	-0.00508193	4.6847	0.000337063	0.985352	0.99095
ENSG00000265150	RN7SL2	RNA, 7SL, cytoplasmic 2 [Source:HGNC Symbol;Acc:23134]	14	50329271	50329567	62.96	misc_RNA	0.171836	13.4584	0.176978	0.673983	0.764194
ENSG00000253954	HMGN1P38	high mobility group nucleosome binding domain 1 pseudogene 38 [Source:HGNC Symbol;Acc:39422]	15	93254977	93256105	41.9	pseudogene	-2.18184	1.82592	5.75007	0.016488	0.0427971
ENSG00000142207	URB1	URB1 ribosome biogenesis 1 homolog (S. cerevisiae) [Source:HGNC Symbol;Acc:17344]	21	33683329	33765335	46.41	protein_coding	-0.858545	5.53164	7.22962	0.00717104	0.0219862
ENSG00000121210	KIAA0922	KIAA0922 [Source:HGNC Symbol;Acc:29146]	4	154387498	154557863	41.78	protein_coding	0.539183	5.13103	3.13719	0.0765257	0.144257
ENSG00000182957	SPATA13	spermatogenesis associated 13 [Source:HGNC Symbol;Acc:23222]	13	24553944	24881212	44.13	protein_coding	0.463696	5.02091	3.49996	0.0613703	0.121307
ENSG00000108700	CCL8	chemokine (C-C motif) ligand 8 [Source:HGNC Symbol;Acc:10635]	17	32646055	32648421	44.82	protein_coding	-0.283271	3.68634	0.183085	0.668735	0.760263
ENSG00000120217	CD274	CD274 molecule [Source:HGNC Symbol;Acc:17635]	9	5450503	5470566	38.15	protein_coding	-0.0245891	3.37411	0.00160547	0.968039	0.979627
ENSG00000088812	ATRN	attractin [Source:HGNC Symbol;Acc:885]	20	3451687	3631769	40.34	protein_coding	-0.173544	6.25243	0.690495	0.405996	0.529204
ENSG00000226777	KIAA0125	KIAA0125 [Source:HGNC Symbol;Acc:19955]	14	106383838	106391825	56	protein_coding	1.06961	1.3087	1.95484	0.162066	0.260955
ENSG00000183444	OR7E38P	olfactory receptor, family 7, subfamily E, member 38 pseudogene [Source:HGNC Symbol;Acc:8411]	7	97595402	97596386	49.34	pseudogene	-1.79583	1.61253	25.8564	3.67774e-07	8.06218e-06
ENSG00000164877	MICALL2	MICAL-like 2 [Source:HGNC Symbol;Acc:29672]	7	1468101	1499138	63.37	protein_coding	-0.909342	3.83589	9.09132	0.00256826	0.00972834
ENSG00000136944	LMX1B	LIM homeobox transcription factor 1, beta [Source:HGNC Symbol;Acc:6654]	9	129376722	129463311	56.12	protein_coding	-1.9066	0.641775	5.77779	0.01623	0.0422672
ENSG00000169668	BCRP2	breakpoint cluster region pseudogene 2 [Source:HGNC Symbol;Acc:1015]	22	21457305	21476574	45.94	pseudogene	0.190627	1.45729	0.173271	0.677221	0.766652
ENSG00000244701	RP5-894A10.2		7	141352181	141356610	40.81	antisense	-0.55309	-0.190604	2.44732	0.117726	0.2025
ENSG00000254254	RP11-17A4.2		8	57358366	57464626	40.58	antisense	0.712353	-0.305684	3.70274	0.0543233	0.110572
ENSG00000211933	IGHV6-1	immunoglobulin heavy variable 6-1 [Source:HGNC Symbol;Acc:5662]	14	106405611	106406108	54.02	IG_V_gene	3.7377	4.5471	11.2522	0.000795307	0.00380791
ENSG00000272888	AC013394.2		15	93425937	93441975	36.37	processed_transcript	0.109189	5.53952	0.189261	0.663532	0.756072
ENSG00000248866	USP46-AS1	USP46 antisense RNA 1 [Source:HGNC Symbol;Acc:43991]	4	53525573	53527835	49.93	lincRNA	0.42068	1.2175	2.23075	0.135288	0.226557
ENSG00000163655	GMPS	guanine monphosphate synthase [Source:HGNC Symbol;Acc:4378]	3	155588325	155661815	38.88	protein_coding	-0.706986	5.91204	12.6386	0.000377855	0.00208814
ENSG00000170917	NUDT6	nudix (nucleoside diphosphate linked moiety X)-type motif 6 [Source:HGNC Symbol;Acc:8053]	4	123809852	123844123	37.44	protein_coding	-0.177217	2.28162	0.329891	0.565723	0.67545
ENSG00000110958	PTGES3	prostaglandin E synthase 3 (cytosolic) [Source:HGNC Symbol;Acc:16049]	12	57057127	57082159	44.11	protein_coding	-0.536878	7.68266	6.47321	0.0109512	0.0309818
ENSG00000246430	LINC00968	long intergenic non-protein coding RNA 968 [Source:HGNC Symbol;Acc:48727]	8	57408805	57472382	41.77	lincRNA	3.63042	3.39145	16.1766	5.7704e-05	0.000465159
ENSG00000272870	RP11-798M19.6		4	174284931	174291597	38.2	antisense	1.162	0.865477	10.5504	0.0011616	0.00511451
ENSG00000226950	DANCR	differentiation antagonizing non-protein coding RNA [Source:HGNC Symbol;Acc:28964]	4	53578597	53586518	44.09	processed_transcript	-1.5015	3.88889	25.0803	5.49913e-07	1.09883e-05
ENSG00000165046	LETM2	leucine zipper-EF-hand containing transmembrane protein 2 [Source:HGNC Symbol;Acc:14648]	8	38243725	38267045	44.57	protein_coding	0.0388006	0.680618	0.0118041	0.913483	0.940232
ENSG00000006459	KDM7A	lysine (K)-specific demethylase 7A [Source:HGNC Symbol;Acc:22224]	7	139784546	139876835	39.18	protein_coding	0.65525	5.40954	5.02128	0.0250376	0.0596971
ENSG00000100028	SNRPD3	small nuclear ribonucleoprotein D3 polypeptide 18kDa [Source:HGNC Symbol;Acc:11160]	22	24951471	25005947	50.71	protein_coding	-0.702731	5.45522	12.6026	0.000385209	0.00212167
ENSG00000197646	PDCD1LG2	programmed cell death 1 ligand 2 [Source:HGNC Symbol;Acc:18731]	9	5510545	5571282	40.55	protein_coding	0.447547	3.1003	1.76338	0.184204	0.289503
ENSG00000129055	ANAPC13	anaphase promoting complex subunit 13 [Source:HGNC Symbol;Acc:24540]	3	134196548	134205558	45.33	protein_coding	-0.0279302	5.33778	0.0161406	0.898904	0.930172
ENSG00000185291	IL3RA	interleukin 3 receptor, alpha (low affinity) [Source:HGNC Symbol;Acc:6012]	X	1455509	1501578	54.54	protein_coding	1.07033	3.71437	8.1002	0.00442604	0.0150813
ENSG00000154328	NEIL2	nei endonuclease VIII-like 2 (E. coli) [Source:HGNC Symbol;Acc:18956]	8	11627148	11644855	48.93	protein_coding	-0.569545	4.10807	5.12431	0.0235929	0.0568581
ENSG00000185518	SV2B	synaptic vesicle glycoprotein 2B [Source:HGNC Symbol;Acc:16874]	15	91643180	91844539	42.5	protein_coding	2.52577	3.52624	36.2111	1.77055e-09	1.06137e-07
ENSG00000166225	FRS2	fibroblast growth factor receptor substrate 2 [Source:HGNC Symbol;Acc:16971]	12	69864129	69973562	37.91	protein_coding	0.873031	5.66469	14.2597	0.000159239	0.00104667
ENSG00000256073	C21orf119	chromosome 21 open reading frame 119 [Source:HGNC Symbol;Acc:23128]	21	33765439	33766254	55.51	protein_coding	-1.00209	1.29028	13.5993	0.000226266	0.00139283
ENSG00000169155	ZBTB43	zinc finger and BTB domain containing 43 [Source:HGNC Symbol;Acc:17908]	9	129567285	129600489	41.82	protein_coding	0.41405	4.84513	1.92236	0.165597	0.265659
ENSG00000240654	C1QTNF9	C1q and tumor necrosis factor related protein 9 [Source:HGNC Symbol;Acc:28732]	13	24881304	24896673	47.14	protein_coding	2.62484	2.20125	10.5944	0.00113433	0.00502266
ENSG00000165959	CLMN	calmin (calponin-like, transmembrane) [Source:HGNC Symbol;Acc:19972]	14	95648277	95786243	46.89	protein_coding	0.791355	5.72529	6.01691	0.0141694	0.037981
ENSG00000182077	PTCHD3	patched domain containing 3 [Source:HGNC Symbol;Acc:24776]	10	27687116	27703297	38.72	protein_coding	1.56885	0.17287	1.25048	0.263461	0.381245
ENSG00000092108	SCFD1	sec1 family domain containing 1 [Source:HGNC Symbol;Acc:20726]	14	31091318	31205018	36.17	protein_coding	0.265733	5.61391	1.20852	0.271625	0.389979
ENSG00000163728	TTC14	tetratricopeptide repeat domain 14 [Source:HGNC Symbol;Acc:24697]	3	180319918	180335616	35.13	protein_coding	0.420305	4.98117	3.11214	0.0777109	0.146073
ENSG00000087448	KLHL42	kelch-like family member 42 [Source:HGNC Symbol;Acc:29252]	12	27932953	27955973	43.03	protein_coding	0.81058	5.01061	11.0715	0.000876661	0.00410211
ENSG00000179387	ELMOD2	ELMO/CED-12 domain containing 2 [Source:HGNC Symbol;Acc:28111]	4	141445312	141474924	34.81	protein_coding	0.253995	5.01235	1.09556	0.295243	0.415139
ENSG00000214389	RPS3AP26	ribosomal protein S3a pseudogene 26 [Source:HGNC Symbol;Acc:36513]	7	98015113	98015896	43.11	pseudogene	0.177726	5.3203	0.0180247	0.8932	0.926586
ENSG00000177125	ZBTB34	zinc finger and BTB domain containing 34 [Source:HGNC Symbol;Acc:31446]	9	129622944	129648157	43.23	protein_coding	0.57471	4.40479	6.35114	0.0117306	0.0326782
ENSG00000181374	CCL13	chemokine (C-C motif) ligand 13 [Source:HGNC Symbol;Acc:10611]	17	32683471	32685629	48.96	protein_coding	2.83365	2.56478	13.0952	0.000296051	0.00171966
ENSG00000166979	EVA1C	eva-1 homolog C (C. elegans) [Source:HGNC Symbol;Acc:13239]	21	33784314	33887707	46.5	protein_coding	-0.531215	5.23748	1.57017	0.210183	0.320851
ENSG00000164169	PRMT10	protein arginine methyltransferase 10 (putative) [Source:HGNC Symbol;Acc:25099]	4	148558936	148605381	39.69	protein_coding	0.390914	3.99761	1.30014	0.254187	0.370952
ENSG00000169100	SLC25A6	solute carrier family 25 (mitochondrial carrier; adenine nucleotide translocator), member 6 [Source:HGNC Symbol;Acc:10992]	X	1505045	1511617	58.91	protein_coding	-0.290319	8.40806	1.01262	0.314276	0.434814
ENSG00000034533	ASTE1	asteroid homolog 1 (Drosophila) [Source:HGNC Symbol;Acc:25021]	3	130732719	130746493	39.7	protein_coding	-0.117065	2.83584	0.286954	0.592179	0.697939
ENSG00000245904	RP11-796E2.4		12	92539349	92583436	39.81	antisense	1.73293	0.212056	14.0826	0.000174957	0.00113034
ENSG00000102699	PARP4	poly (ADP-ribose) polymerase family, member 4 [Source:HGNC Symbol;Acc:271]	13	24995064	25086948	42.88	protein_coding	-0.319667	6.45204	2.61074	0.106142	0.186883
ENSG00000164879	CA3	carbonic anhydrase III, muscle specific [Source:HGNC Symbol;Acc:1374]	8	86285665	86361269	38.15	protein_coding	3.97834	6.36914	12.5602	0.000394041	0.00216237
ENSG00000242687	AC004893.11		7	98610788	98645863	46.84	antisense	0.254944	1.2817	0.693711	0.404905	0.528116
ENSG00000196639	HRH1	histamine receptor H1 [Source:HGNC Symbol;Acc:5182]	3	11178779	11305243	46.19	protein_coding	-0.302422	4.06861	0.679198	0.409863	0.532854
ENSG00000176463	SLCO3A1	solute carrier organic anion transporter family, member 3A1 [Source:HGNC Symbol;Acc:10952]	15	92396925	92715665	45.12	protein_coding	-0.769337	5.42173	7.98206	0.00472433	0.0158681
ENSG00000114405	C3orf14	chromosome 3 open reading frame 14 [Source:HGNC Symbol;Acc:25024]	3	62304648	62321888	35.7	protein_coding	0.152082	2.05524	0.321396	0.57077	0.67941
ENSG00000145375	SPATA5	spermatogenesis associated 5 [Source:HGNC Symbol;Acc:18119]	4	123844229	124240605	37.39	protein_coding	0.473926	3.67867	4.17289	0.0410756	0.088653
ENSG00000206120	EGFEM1P	EGF-like and EMI domain containing 1, pseudogene [Source:HGNC Symbol;Acc:25149]	3	167967310	168548387	36.09	pseudogene	1.24944	0.386096	5.83085	0.0157475	0.0412452
ENSG00000253948	RP11-410L14.2		8	100008991	100025272	38.08	lincRNA	0.326323	0.044121	0.475707	0.490373	0.609638
ENSG00000068323	TFE3	transcription factor binding to IGHM enhancer 3 [Source:HGNC Symbol;Acc:11752]	X	48886242	48901012	52.52	protein_coding	0.0928584	6.41309	0.102426	0.748938	0.822041
ENSG00000130702	LAMA5	laminin, alpha 5 [Source:HGNC Symbol;Acc:6485]	20	60883011	60942368	61.89	protein_coding	-0.832399	7.09259	5.98079	0.0144625	0.0386473
ENSG00000127399	LRRC61	leucine rich repeat containing 61 [Source:HGNC Symbol;Acc:21704]	7	150019728	150035239	54.13	protein_coding	-1.20887	3.14817	12.006	0.000530308	0.00273448
ENSG00000225733	FGD5-AS1	FGD5 antisense RNA 1 [Source:HGNC Symbol;Acc:40410]	3	14961854	14989931	45.41	antisense	0.646037	7.4932	9.34644	0.00223418	0.0086819
ENSG00000237125	HAND2-AS1	HAND2 antisense RNA 1 (head to head) [Source:HGNC Symbol;Acc:48872]	4	174448421	174512475	41	antisense	2.48454	3.59615	35.0569	3.2021e-09	1.69188e-07
ENSG00000112304	ACOT13	acyl-CoA thioesterase 13 [Source:HGNC Symbol;Acc:20999]	6	24667263	24705293	41.43	protein_coding	-0.546287	4.00437	4.21889	0.0399763	0.0868375
ENSG00000104093	DMXL2	Dmx-like 2 [Source:HGNC Symbol;Acc:2938]	15	51739908	51915030	36.95	protein_coding	1.02576	5.7394	10.5878	0.00113839	0.00503662
ENSG00000159199	ATP5G1	ATP synthase, H+ transporting, mitochondrial Fo complex, subunit C1 (subunit 9) [Source:HGNC Symbol;Acc:841]	17	46970127	46973233	50.08	protein_coding	-1.45337	4.51988	39.76	2.87167e-10	2.40237e-08
ENSG00000135519	KCNH3	potassium voltage-gated channel, subfamily H (eag-related), member 3 [Source:HGNC Symbol;Acc:6252]	12	49932940	49952091	57.61	protein_coding	-1.36799	0.509915	7.39129	0.00655406	0.0205016
ENSG00000180304	OAZ2	ornithine decarboxylase antizyme 2 [Source:HGNC Symbol;Acc:8096]	15	64979772	64995480	47.83	protein_coding	0.224464	6.50917	0.851734	0.356062	0.4785
ENSG00000104267	CA2	carbonic anhydrase II [Source:HGNC Symbol;Acc:1373]	8	86376081	86393722	38.7	protein_coding	0.48691	3.0177	0.905003	0.341444	0.462544
ENSG00000165097	KDM1B	lysine (K)-specific demethylase 1B [Source:HGNC Symbol;Acc:21577]	6	18155560	18224084	42.05	protein_coding	-0.499382	4.53429	4.25917	0.039039	0.0852621
ENSG00000099246	RAB18	RAB18, member RAS oncogene family [Source:HGNC Symbol;Acc:14244]	10	27793197	27831143	36.59	protein_coding	0.765518	6.63541	9.59982	0.00194597	0.0077318
ENSG00000174099	MSRB3	methionine sulfoxide reductase B3 [Source:HGNC Symbol;Acc:27375]	12	65672423	65882024	37.17	protein_coding	1.60457	6.87301	26.6686	2.41518e-07	5.76183e-06
ENSG00000163590	PPM1L	protein phosphatase, Mg2+/Mn2+ dependent, 1L [Source:HGNC Symbol;Acc:16381]	3	160473390	160796695	38.44	protein_coding	2.27419	4.46289	36.9738	1.19725e-09	7.64591e-08
ENSG00000095564	BTAF1	BTAF1 RNA polymerase II, B-TFIID transcription factor-associated, 170kDa [Source:HGNC Symbol;Acc:17307]	10	93683526	93790082	37.37	protein_coding	0.36164	6.1104	1.60689	0.20493	0.314463
ENSG00000087494	PTHLH	parathyroid hormone-like hormone [Source:HGNC Symbol;Acc:9607]	12	28111017	28125638	40.26	protein_coding	1.41261	2.15685	5.75933	0.0164013	0.0426124
ENSG00000107036	KIAA1432	KIAA1432 [Source:HGNC Symbol;Acc:17686]	9	5629025	5776557	37.47	protein_coding	0.782958	5.67923	10.6708	0.0010884	0.00485452
ENSG00000188707	ZBED6CL	ZBED6 C-terminal like [Source:HGNC Symbol;Acc:21720]	7	150026938	150029808	55.76	protein_coding	-1.08429	2.8431	10.8565	0.000984509	0.00447467
ENSG00000269918	AF131215.9		8	10962201	10964214	41.16	sense_intronic	-0.43704	0.60748	1.23929	0.265608	0.383544
ENSG00000198879	SFMBT2	Scm-like with four mbt domains 2 [Source:HGNC Symbol;Acc:20256]	10	7200586	7453450	43.68	protein_coding	1.40444	4.47627	15.7746	7.13533e-05	0.000549397
ENSG00000002549	LAP3	leucine aminopeptidase 3 [Source:HGNC Symbol;Acc:18449]	4	17578815	17609595	44.17	protein_coding	-0.411891	7.02064	1.70197	0.19203	0.298728
ENSG00000184992	BRI3BP	BRI3 binding protein [Source:HGNC Symbol;Acc:14251]	12	125478246	125515777	48.32	protein_coding	-0.399183	4.58098	1.79	0.180926	0.285459
ENSG00000270157	RP5-894A10.6		7	141362722	141363646	42.92	sense_intronic	0.0373324	0.0327263	0.012052	0.912583	0.939583
ENSG00000255310	AF131215.2		8	10965298	10967236	42.08	sense_intronic	0.196116	1.2371	0.236409	0.626812	0.726959
ENSG00000106538	RARRES2	retinoic acid receptor responder (tazarotene induced) 2 [Source:HGNC Symbol;Acc:9868]	7	150035408	150038763	62.43	protein_coding	-0.247661	7.48652	0.528204	0.467363	0.588578
ENSG00000169093	ASMTL	acetylserotonin O-methyltransferase-like [Source:HGNC Symbol;Acc:751]	X	1522032	1572655	52.23	protein_coding	0.0610552	4.61034	0.0723164	0.787993	0.850136
ENSG00000177663	IL17RA	interleukin 17 receptor A [Source:HGNC Symbol;Acc:5985]	22	17565844	17596583	50.68	protein_coding	0.487929	5.74784	1.67283	0.19588	0.303315
ENSG00000261295	RP11-524D16__A.3		X	99928327	99928978	42.48	antisense	0.993488	1.50973	3.58483	0.0583093	0.116793
ENSG00000229847	EMX2OS	EMX2 opposite strand/antisense RNA [Source:HGNC Symbol;Acc:18511]	10	119232726	119304579	47.72	antisense	-1.9708	3.4687	11.3986	0.000735	0.00357418
ENSG00000228775	WEE2-AS1	WEE2 antisense RNA 1 [Source:HGNC Symbol;Acc:48669]	7	141404138	141438146	40.08	antisense	-0.528466	0.453065	1.95554	0.161991	0.260914
ENSG00000167100	SAMD14	sterile alpha motif domain containing 14 [Source:HGNC Symbol;Acc:27312]	17	48187404	48207246	55.35	protein_coding	-0.0552002	1.35114	0.0144232	0.904407	0.933747
ENSG00000135919	SERPINE2	serpin peptidase inhibitor, clade E (nexin, plasminogen activator inhibitor type 1), member 2 [Source:HGNC Symbol;Acc:8951]	2	224839829	224904036	43.21	protein_coding	0.951908	5.31359	4.46311	0.0346344	0.0773746
ENSG00000237036	ZEB1-AS1	ZEB1 antisense RNA 1 [Source:HGNC Symbol;Acc:42354]	10	31495207	31609376	38.57	processed_transcript	0.164699	2.11659	0.396177	0.52907	0.644669
ENSG00000152766	ANKRD22	ankyrin repeat domain 22 [Source:HGNC Symbol;Acc:28321]	10	90581889	90611575	38.05	protein_coding	-0.0355761	1.63837	0.00243903	0.960611	0.974757
ENSG00000182923	CEP63	centrosomal protein 63kDa [Source:HGNC Symbol;Acc:25815]	3	134204585	134293859	38.49	protein_coding	0.00921891	4.60476	0.00197878	0.964519	0.977325
ENSG00000144026	ZNF514	zinc finger protein 514 [Source:HGNC Symbol;Acc:25894]	2	95813075	95831158	46.72	protein_coding	-0.167872	3.70737	0.448677	0.502964	0.621495
ENSG00000156140	ADAMTS3	ADAM metallopeptidase with thrombospondin type 1 motif, 3 [Source:HGNC Symbol;Acc:219]	4	73146686	73434516	35.77	protein_coding	0.82861	3.52797	3.28508	0.0699123	0.134387
ENSG00000270012	LL0XNC01-7P3.1		X	49129517	49132231	49.5	lincRNA	-0.380385	-0.12528	0.856597	0.354693	0.477042
ENSG00000166831	RBPMS2	RNA binding protein with multiple splicing 2 [Source:HGNC Symbol;Acc:19098]	15	65032091	65067786	52.71	protein_coding	1.574	3.99901	11.1518	0.000839512	0.00396655
ENSG00000107816	LZTS2	leucine zipper, putative tumor suppressor 2 [Source:HGNC Symbol;Acc:29381]	10	102756375	102767593	60.49	protein_coding	-0.398153	6.14617	2.51567	0.11272	0.196094
ENSG00000164209	SLC25A46	solute carrier family 25, member 46 [Source:HGNC Symbol;Acc:25198]	5	110073837	110100857	35.22	protein_coding	1.12749	5.94622	20.2108	6.93591e-06	8.33371e-05
ENSG00000136828	RALGPS1	Ral GEF with PH domain and SH3 binding motif 1 [Source:HGNC Symbol;Acc:16851]	9	129677053	129985445	46.49	protein_coding	-0.704179	2.67004	6.29517	0.0121067	0.0335371
ENSG00000213856	VDAC1P2	voltage-dependent anion channel 1 pseudogene 2 [Source:HGNC Symbol;Acc:12670]	X	49397103	49397952	48	pseudogene	-2.02976	0.732676	27.7775	1.36101e-07	3.61876e-06
ENSG00000100985	MMP9	matrix metallopeptidase 9 (gelatinase B, 92kDa gelatinase, 92kDa type IV collagenase) [Source:HGNC Symbol;Acc:7176]	20	44637547	44645200	56.94	protein_coding	0.0131433	5.68208	0.000613655	0.980237	0.988089
ENSG00000234390	USP27X-AS1	USP27X antisense RNA 1 (head to head) [Source:HGNC Symbol;Acc:27249]	X	49641327	49643844	53.22	lincRNA	0.161682	0.0126067	0.224417	0.635695	0.73478
ENSG00000184441	AP001062.7		21	45751117	45755734	61.76	antisense	-0.861066	0.963435	4.64155	0.0312068	0.0712429
ENSG00000204335	SP5	Sp5 transcription factor [Source:HGNC Symbol;Acc:14529]	2	171571861	171574588	66.42	protein_coding	1.9596	0.627041	6.52422	0.0106415	0.0302372
ENSG00000261087	KB-1460A1.5		8	102179033	102181857	42.27	lincRNA	-0.0158235	0.896525	0.00186838	0.965522	0.977721
ENSG00000270504	RP11-420L9.5		6	3751345	3754105	62.22	antisense	0.0563259	2.67856	0.0364043	0.848683	0.895231
ENSG00000108819	PPP1R9B	protein phosphatase 1, regulatory subunit 9B [Source:HGNC Symbol;Acc:9298]	17	48211104	48227991	59.44	protein_coding	0.080923	6.18275	0.0912726	0.762565	0.831683
ENSG00000213639	PPP1CB	protein phosphatase 1, catalytic subunit, beta isozyme [Source:HGNC Symbol;Acc:9282]	2	28974506	29025806	38.98	protein_coding	0.0277846	8.64703	0.00677834	0.934384	0.95649
ENSG00000167700	MFSD3	major facilitator superfamily domain containing 3 [Source:HGNC Symbol;Acc:25157]	8	145734457	145736596	66.96	protein_coding	-1.84862	3.39005	38.5854	5.24102e-10	3.85706e-08
ENSG00000124562	SNRPC	small nuclear ribonucleoprotein polypeptide C [Source:HGNC Symbol;Acc:11157]	6	34725183	34741571	42.71	protein_coding	-1.38109	4.93399	40.5039	1.96227e-10	1.72984e-08
ENSG00000100031	GGT1	gamma-glutamyltransferase 1 [Source:HGNC Symbol;Acc:4250]	22	24979718	25024972	54.95	protein_coding	-1.18747	2.23329	11.1991	0.000818357	0.00389452
ENSG00000089127	OAS1	2'-5'-oligoadenylate synthetase 1, 40/46kDa [Source:HGNC Symbol;Acc:8086]	12	113344582	113369990	43.26	protein_coding	-1.13564	5.38617	9.57699	0.00197031	0.00779847
ENSG00000079459	FDFT1	farnesyl-diphosphate farnesyltransferase 1 [Source:HGNC Symbol;Acc:3629]	8	11653082	11696818	44.36	protein_coding	-0.578334	6.25457	3.43675	0.063761	0.124953
ENSG00000197548	ATG7	autophagy related 7 [Source:HGNC Symbol;Acc:16935]	3	11313995	11599139	43.27	protein_coding	-0.0126962	4.89054	0.0027611	0.958093	0.973387
ENSG00000118514	ALDH8A1	aldehyde dehydrogenase 8 family, member A1 [Source:HGNC Symbol;Acc:15471]	6	135238528	135271260	42.53	protein_coding	0.437031	1.12116	0.359711	0.548667	0.661495
ENSG00000154265	ABCA5	ATP-binding cassette, sub-family A (ABC1), member 5 [Source:HGNC Symbol;Acc:35]	17	67240452	67323385	34.61	protein_coding	1.16484	5.0004	13.7398	0.000209953	0.00131052
ENSG00000112667	DNPH1	2'-deoxynucleoside 5'-phosphate N-hydrolase 1 [Source:HGNC Symbol;Acc:21218]	6	43193367	43197222	55.32	protein_coding	-0.755932	4.35078	10.544	0.00116569	0.00512281
ENSG00000165309	ARMC3	armadillo repeat containing 3 [Source:HGNC Symbol;Acc:30964]	10	23216953	23326518	38.61	protein_coding	-1.49161	0.572684	2.72309	0.0989066	0.176784
ENSG00000263020	CSNK2B-LY6G5B-1181	Uncharacterized protein [Source:UniProtKB/TrEMBL;Acc:H0Y6P8]	6	31633879	31641323	51.78	protein_coding	-0.577905	1.66558	0.777743	0.377832	0.501011
ENSG00000082153	BZW1	basic leucine zipper and W2 domains 1 [Source:HGNC Symbol;Acc:18380]	2	201675317	201688569	41.96	protein_coding	0.374118	8.21164	1.54448	0.213953	0.32537
ENSG00000186074	CD300LF	CD300 molecule-like family member f [Source:HGNC Symbol;Acc:29883]	17	72690452	72709117	48.68	protein_coding	1.06229	1.78281	4.37263	0.0365205	0.0807355
ENSG00000159079	C21orf59	chromosome 21 open reading frame 59 [Source:HGNC Symbol;Acc:1301]	21	33964389	33985176	47.5	protein_coding	-0.796213	4.55092	12.7345	0.00035898	0.0020006
ENSG00000240356	RPL23AP7	ribosomal protein L23a pseudogene 7 [Source:HGNC Symbol;Acc:17336]	2	114368079	114384667	40.65	pseudogene	0.385498	2.31471	1.68254	0.194587	0.30188
ENSG00000183307	CECR6	cat eye syndrome chromosome region, candidate 6 [Source:HGNC Symbol;Acc:1844]	22	17597189	17602257	60.41	protein_coding	-0.248245	0.000434285	0.502708	0.478312	0.598708
ENSG00000138134	STAMBPL1	STAM binding protein-like 1 [Source:HGNC Symbol;Acc:24105]	10	90639491	90734910	39.34	protein_coding	-0.138131	2.83528	0.22046	0.63869	0.737105
ENSG00000246263	KB-431C1.4		8	103251622	103265561	40.11	antisense	-0.502771	1.19858	2.94806	0.0859808	0.158209
ENSG00000234769	WASH4P	WAS protein family homolog 4 pseudogene [Source:HGNC Symbol;Acc:14126]	16	64043	69452	59.48	protein_coding	-0.132105	3.63178	0.235171	0.627716	0.727597
ENSG00000240053	LY6G5B	lymphocyte antigen 6 complex, locus G5B [Source:HGNC Symbol;Acc:13931]	6	31637944	31641553	52.19	protein_coding	0.365396	2.31387	0.894744	0.344195	0.465468
ENSG00000169398	PTK2	protein tyrosine kinase 2 [Source:HGNC Symbol;Acc:9611]	8	141667999	142012315	40.07	protein_coding	-0.292451	6.65263	1.77517	0.182743	0.287701
ENSG00000228262	AC073218.2		2	34902646	34963298	38.2	lincRNA	0.146055	0.493126	0.0383311	0.84478	0.89219
ENSG00000140451	PIF1	PIF1 5'-to-3' DNA helicase [Source:HGNC Symbol;Acc:26220]	15	65107831	65117867	55.24	protein_coding	-1.08312	1.41556	9.41729	0.00214949	0.0083928
ENSG00000137462	TLR2	toll-like receptor 2 [Source:HGNC Symbol;Acc:11848]	4	154622652	154626851	39.33	protein_coding	0.706883	5.36397	2.33303	0.126655	0.214791
ENSG00000169255	B3GALNT1	beta-1,3-N-acetylgalactosaminyltransferase 1 (globoside blood group) [Source:HGNC Symbol;Acc:918]	3	160801671	160823172	40.28	protein_coding	-0.139897	4.61036	0.285912	0.592852	0.698583
ENSG00000240616	AD000092.3		19	13004947	13005694	45.86	pseudogene	-2.72003	3.66112	53.1361	3.11215e-13	9.67997e-11
ENSG00000175110	MRPS22	mitochondrial ribosomal protein S22 [Source:HGNC Symbol;Acc:14508]	3	138724648	139076065	42.84	protein_coding	-0.631388	4.70815	7.54421	0.00602032	0.0191445
ENSG00000006837	CDKL3	cyclin-dependent kinase-like 3 [Source:HGNC Symbol;Acc:15483]	5	133541305	133706738	41.3	protein_coding	-0.168819	0.641336	0.309355	0.578076	0.685385
ENSG00000161912	ADCY10P1	adenylate cyclase 10 (soluble) pseudogene 1 [Source:HGNC Symbol;Acc:44143]	6	41068761	41108571	40.56	pseudogene	-0.232162	1.20904	0.259672	0.610346	0.713636
ENSG00000206140	TMEM191C	transmembrane protein 191C [Source:HGNC Symbol;Acc:33601]	22	21820712	21825558	57.46	lincRNA	-0.395061	-0.133649	1.15667	0.282157	0.401082
ENSG00000272086	CTD-2186M15.3		5	32174577	32175378	52.49	lincRNA	0.114928	0.902968	0.108247	0.742149	0.816929
ENSG00000106258	CYP3A5	cytochrome P450, family 3, subfamily A, polypeptide 5 [Source:HGNC Symbol;Acc:2638]	7	99245817	99277621	40.47	protein_coding	-1.13917	1.9843	5.43977	0.0196832	0.0492244
ENSG00000071205	ARHGAP10	Rho GTPase activating protein 10 [Source:HGNC Symbol;Acc:26099]	4	148653214	148993931	40.94	protein_coding	1.54859	5.21731	20.596	5.67144e-06	7.06145e-05
ENSG00000196954	CASP4	caspase 4, apoptosis-related cysteine peptidase [Source:HGNC Symbol;Acc:1505]	11	104813593	104840163	37.69	protein_coding	-0.500291	6.00429	2.34271	0.12587	0.21372
ENSG00000175348	TMEM9B	TMEM9 domain family, member B [Source:HGNC Symbol;Acc:1168]	11	8968841	8986558	42.7	protein_coding	0.156946	5.46544	0.547228	0.459453	0.58128
ENSG00000130522	JUND	jun D proto-oncogene [Source:HGNC Symbol;Acc:6206]	19	18390563	18392432	69.73	protein_coding	1.16405	8.33006	6.36868	0.0116152	0.0324262
ENSG00000108298	RPL19	ribosomal protein L19 [Source:HGNC Symbol;Acc:10312]	17	37356536	37360980	49.65	protein_coding	-0.743067	9.13128	10.6398	0.0011068	0.00492606
ENSG00000181291	TMEM132E	transmembrane protein 132E [Source:HGNC Symbol;Acc:26991]	17	32907768	32966337	53	protein_coding	0.165324	0.275707	0.091473	0.762313	0.831518
ENSG00000211450	C11orf31	chromosome 11 open reading frame 31 [Source:HGNC Symbol;Acc:18251]	11	57508825	57510986	51.76	protein_coding	-0.783627	5.27489	12.3645	0.000437569	0.00235268
ENSG00000135486	HNRNPA1	heterogeneous nuclear ribonucleoprotein A1 [Source:HGNC Symbol;Acc:5031]	12	54673977	54680872	42.13	protein_coding	-0.245251	9.71088	1.3197	0.250645	0.366985
ENSG00000260267	RP11-452L6.5		16	31468032	31471057	59.88	antisense	-0.276338	2.6828	0.836547	0.360386	0.482927
ENSG00000272142	RP11-428J1.5		6	5030206	5043683	46.38	lincRNA	-0.78476	-0.00877389	7.3679	0.00663986	0.0207229
ENSG00000182162	P2RY8	purinergic receptor P2Y, G-protein coupled, 8 [Source:HGNC Symbol;Acc:15524]	X	1581465	1656000	48.22	protein_coding	1.15912	3.39954	7.19851	0.0072964	0.0223073
ENSG00000272356	RP5-1112D6.8		6	111630406	111634720	41.23	antisense	0.231413	-0.26784	0.447122	0.503705	0.622177
ENSG00000214654	RP11-27I1.4		9	123555829	123561848	41.76	pseudogene	0.03048	0.920106	0.00758519	0.930598	0.953562
ENSG00000145428	RNF175	ring finger protein 175 [Source:HGNC Symbol;Acc:27735]	4	154631277	154681387	41.13	protein_coding	1.28158	0.310583	4.12003	0.0423782	0.0908223
ENSG00000075651	PLD1	phospholipase D1, phosphatidylcholine-specific [Source:HGNC Symbol;Acc:9067]	3	171318195	171528740	38.86	protein_coding	1.18596	4.86657	15.1528	9.91524e-05	0.000716584
ENSG00000144306	SCRN3	secernin 3 [Source:HGNC Symbol;Acc:30382]	2	175260458	175294303	37.9	protein_coding	0.496275	3.99476	5.35977	0.0206065	0.0509446
ENSG00000130520	LSM4	LSM4 homolog, U6 small nuclear RNA associated (S. cerevisiae) [Source:HGNC Symbol;Acc:17259]	19	18417040	18434084	56.37	protein_coding	-1.16059	5.28512	18.9888	1.31488e-05	0.000139304
ENSG00000260772	RP11-311C24.1		16	69736968	69738555	34.07	3prime_overlapping_ncrna	0.528384	4.15124	1.93816	0.163869	0.263394
ENSG00000261578	RP11-21L23.2		11	76511408	76515599	47.28	sense_overlapping	0.0438577	2.18659	0.004694	0.945377	0.96446
ENSG00000181409	AATK	apoptosis-associated tyrosine kinase [Source:HGNC Symbol;Acc:21]	17	79091095	79139877	61.42	protein_coding	-0.745981	1.97647	3.06611	0.0799404	0.149243
ENSG00000105202	FBL	fibrillarin [Source:HGNC Symbol;Acc:3599]	19	40325098	40337054	48.35	protein_coding	-1.17	6.45203	19.0677	1.26162e-05	0.000134701
ENSG00000181649	PHLDA2	pleckstrin homology-like domain, family A, member 2 [Source:HGNC Symbol;Acc:12385]	11	2949503	2950685	65	protein_coding	-1.21417	2.08101	5.09071	0.0240543	0.0577451
ENSG00000231889	TRAF3IP2-AS1	TRAF3IP2 antisense RNA 1 [Source:HGNC Symbol;Acc:40005]	6	111804714	111919505	41.83	antisense	0.828421	1.72201	9.95067	0.00160791	0.00662659
ENSG00000187534	CTC-471F3.4		19	40448563	40449634	50.84	pseudogene	0.514886	2.01858	0.299094	0.584451	0.690886
ENSG00000213860	RPL21P75	ribosomal protein L21 pseudogene 75 [Source:HGNC Symbol;Acc:36460]	7	20042346	20042909	43.44	pseudogene	0.506894	6.52611	1.06746	0.301519	0.421685
ENSG00000178188	SH2B1	SH2B adaptor protein 1 [Source:HGNC Symbol;Acc:30417]	16	28857921	28885526	51.11	protein_coding	-0.251466	5.28109	1.18608	0.276121	0.394646
ENSG00000081760	AACS	acetoacetyl-CoA synthetase [Source:HGNC Symbol;Acc:21298]	12	125549925	125627873	51.22	protein_coding	-0.219744	5.91012	0.168695	0.681274	0.769549
ENSG00000120265	PCMT1	protein-L-isoaspartate (D-aspartate) O-methyltransferase [Source:HGNC Symbol;Acc:8728]	6	150070579	150132556	41.51	protein_coding	-0.0954561	5.83779	0.166705	0.683057	0.770931
ENSG00000269069	CTC-471F3.5		19	40529291	40531409	46.96	pseudogene	-0.674726	0.0657738	2.95316	0.0857096	0.157814
ENSG00000132424	PNISR	PNN-interacting serine/arginine-rich protein [Source:HGNC Symbol;Acc:21222]	6	99845927	99873207	36	protein_coding	0.548749	6.42208	6.49183	0.0108371	0.030717
ENSG00000226752	PSMD5-AS1	PSMD5 antisense RNA 1 (head to head) [Source:HGNC Symbol;Acc:27367]	9	123587106	123616651	42.77	antisense	0.0328027	3.8267	0.00746637	0.931142	0.953942
ENSG00000089250	NOS1	nitric oxide synthase 1 (neuronal) [Source:HGNC Symbol;Acc:7872]	12	117645947	117889975	47.35	protein_coding	1.90499	0.0177708	8.93551	0.00279679	0.0104145
ENSG00000109436	TBC1D9	TBC1 domain family, member 9 (with GRAM domain) [Source:HGNC Symbol;Acc:21710]	4	141541919	141677274	41.09	protein_coding	0.771452	6.25995	7.97659	0.00473862	0.0158961
ENSG00000197976	AKAP17A	A kinase (PRKA) anchor protein 17A [Source:HGNC Symbol;Acc:18783]	X	1710486	1721407	60.92	protein_coding	0.151531	5.19272	0.329005	0.566246	0.675786
ENSG00000161980	POLR3K	polymerase (RNA) III (DNA directed) polypeptide K, 12.3 kDa [Source:HGNC Symbol;Acc:14121]	16	96407	103628	48.84	protein_coding	-0.910543	2.79697	13.7601	0.000207701	0.00130238
ENSG00000255389	C6orf3		6	111921078	111923498	40.4	antisense	0.661813	1.09773	3.38496	0.0657936	0.128098
ENSG00000227039	ITGB2-AS1	ITGB2 antisense RNA 1 [Source:HGNC Symbol;Acc:44304]	21	46340966	46349593	49.14	antisense	0.715062	1.85441	2.90965	0.0880512	0.161173
ENSG00000159214	CCDC24	coiled-coil domain containing 24 [Source:HGNC Symbol;Acc:28688]	1	44457031	44462200	57.95	protein_coding	-1.27238	2.3723	14.4137	0.000146728	0.000978882
ENSG00000196696	PDXDC2P	pyridoxal-dependent decarboxylase domain containing 2, pseudogene [Source:HGNC Symbol;Acc:27559]	16	70010200	70099851	44.73	processed_transcript	-0.0644194	3.5894	0.0429155	0.835885	0.885519
ENSG00000155324	GRAMD3	GRAM domain containing 3 [Source:HGNC Symbol;Acc:24911]	5	125695824	125832186	38.95	protein_coding	-0.484147	4.6791	2.48848	0.114682	0.198388
ENSG00000124508	BTN2A2	butyrophilin, subfamily 2, member A2 [Source:HGNC Symbol;Acc:1137]	6	26383324	26395102	45.78	protein_coding	-0.153196	3.77781	0.228265	0.632813	0.732013
ENSG00000099219	ERMP1	endoplasmic reticulum metallopeptidase 1 [Source:HGNC Symbol;Acc:23703]	9	5765076	5833117	39	protein_coding	-0.86981	5.29953	8.86664	0.00290429	0.0107228
ENSG00000161981	SNRNP25	small nuclear ribonucleoprotein 25kDa (U11/U12) [Source:HGNC Symbol;Acc:14161]	16	103010	107669	56.67	protein_coding	-0.69166	3.53321	6.63463	0.0100015	0.028738
ENSG00000260526	RP11-73K9.2		4	113150717	113152752	35.9	antisense	1.0953	-0.252253	7.88624	0.00498123	0.0165056
ENSG00000108424	KPNB1	karyopherin (importin) beta 1 [Source:HGNC Symbol;Acc:6400]	17	45726842	45762871	43.14	protein_coding	-0.245086	7.71389	0.948696	0.330051	0.451192
ENSG00000164008	C1orf50	chromosome 1 open reading frame 50 [Source:HGNC Symbol;Acc:28795]	1	43232940	43263968	46.07	protein_coding	-0.428021	2.60034	1.76548	0.183942	0.289175
ENSG00000230913	NPM1P51	nucleophosmin 1 (nucleolar phosphoprotein B23, numatrin) pseudogene 51 [Source:HGNC Symbol;Acc:45230]	6	41634644	41635387	41.53	pseudogene	-2.17552	0.648521	38.4524	5.61062e-10	4.09252e-08
ENSG00000104983	CCDC61	coiled-coil domain containing 61 [Source:HGNC Symbol;Acc:33629]	19	46498339	46524576	52.63	protein_coding	-0.603077	2.71366	5.39933	0.0201444	0.050065
ENSG00000112308	C6orf62	chromosome 6 open reading frame 62 [Source:HGNC Symbol;Acc:20998]	6	24705089	24721064	40.31	protein_coding	0.124242	7.86034	0.29617	0.586293	0.692636
ENSG00000173327	MAP3K11	mitogen-activated protein kinase kinase kinase 11 [Source:HGNC Symbol;Acc:6850]	11	65365226	65382853	57.13	protein_coding	-0.255917	6.15383	0.926303	0.335825	0.457187
ENSG00000183506	PI4KAP2	phosphatidylinositol 4-kinase, catalytic, alpha pseudogene 2 [Source:HGNC Symbol;Acc:33577]	22	21827289	21871822	55.77	pseudogene	-0.115642	3.78762	0.15332	0.695382	0.780512
ENSG00000213185	FAM24B	family with sequence similarity 24, member B [Source:HGNC Symbol;Acc:23475]	10	124608594	124639157	41.03	protein_coding	-0.844861	-0.284907	5.71054	0.0168633	0.0435383
ENSG00000258920	FOXN3-AS1	FOXN3 antisense RNA 1 [Source:HGNC Symbol;Acc:44290]	14	89883698	89886137	54.67	antisense	0.511656	1.21771	1.55353	0.212615	0.323665
ENSG00000130517	PGPEP1	pyroglutamyl-peptidase I [Source:HGNC Symbol;Acc:13568]	19	18451397	18480760	51.32	protein_coding	0.571973	5.02618	4.96162	0.025916	0.0613632
ENSG00000260025	RP11-490M8.1		2	36581892	36582257	43.72	lincRNA	-0.66226	0.0734282	2.42695	0.119264	0.204544
ENSG00000138032	PPM1B	protein phosphatase, Mg2+/Mn2+ dependent, 1B [Source:HGNC Symbol;Acc:9276]	2	44395108	44471523	38.72	protein_coding	0.57957	6.4068	2.23122	0.135247	0.226511
ENSG00000143847	PPFIA4	protein tyrosine phosphatase, receptor type, f polypeptide (PTPRF), interacting protein (liprin), alpha 4 [Source:HGNC Symbol;Acc:9248]	1	202995626	203047868	52.65	protein_coding	-0.168101	1.2805	0.121954	0.726925	0.804715
ENSG00000035141	FAM136A	family with sequence similarity 136, member A [Source:HGNC Symbol;Acc:25911]	2	70523107	70529222	48.46	protein_coding	-1.00691	4.62592	17.8482	2.39242e-05	0.000229297
ENSG00000131236	CAP1	CAP, adenylate cyclase-associated protein 1 (yeast) [Source:HGNC Symbol;Acc:20040]	1	40505905	40538321	43.27	protein_coding	0.284875	8.06438	1.43887	0.230322	0.344386
ENSG00000261068	RP11-7K24.3		6	42059976	42061997	50.1	lincRNA	-1.20135	0.3349	4.85773	0.0275225	0.0644839
ENSG00000104044	OCA2	oculocutaneous albinism II [Source:HGNC Symbol;Acc:8101]	15	28000021	28344504	43.49	protein_coding	-1.8623	0.0754444	8.31606	0.0039296	0.013681
ENSG00000169282	KCNAB1	potassium voltage-gated channel, shaker-related subfamily, beta member 1 [Source:HGNC Symbol;Acc:6228]	3	155755490	156256545	40.34	protein_coding	3.08034	3.74403	62.9627	2.10661e-15	1.24027e-12
ENSG00000238057	ZEB2-AS1	ZEB2 antisense RNA 1 [Source:HGNC Symbol;Acc:37149]	2	145275664	145279058	42.77	antisense	2.12346	0.0505879	21.8764	2.90784e-06	4.05204e-05
ENSG00000253669	KB-1732A1.1		8	103817745	103822199	58.07	lincRNA	0.590366	0.168247	1.62765	0.202028	0.310849
ENSG00000215158	RP11-1023L17.1		5	34164803	34244901	38.71	pseudogene	-0.854044	1.64393	5.75335	0.0164572	0.0427307
ENSG00000261211	RP1-80N2.3		6	6680542	6683866	43.91	lincRNA	-1.95433	0.238828	22.1525	2.51833e-06	3.61941e-05
ENSG00000197448	GSTK1	glutathione S-transferase kappa 1 [Source:HGNC Symbol;Acc:16906]	7	142941186	142967947	41.49	protein_coding	-0.448526	6.61406	3.50586	0.0611521	0.121049
ENSG00000185986	SDHAP3	succinate dehydrogenase complex, subunit A, flavoprotein pseudogene 3 [Source:HGNC Symbol;Acc:18781]	5	1568637	1594735	48.2	pseudogene	-0.230396	1.12804	0.407707	0.523136	0.639517
ENSG00000269906	RP11-248J18.2		14	51129229	51129896	35.18	sense_intronic	0.996833	0.823375	4.94472	0.0261705	0.0618523
ENSG00000204136	GGTA1P	glycoprotein, alpha-galactosyltransferase 1 pseudogene [Source:HGNC Symbol;Acc:4253]	9	124207269	124262306	46.73	pseudogene	1.76765	4.88842	19.3699	1.0769e-05	0.000118827
ENSG00000164627	KIF6	kinesin family member 6 [Source:HGNC Symbol;Acc:21202]	6	39297766	39693181	40.55	protein_coding	-1.27422	0.0809986	8.7726	0.00305788	0.011166
ENSG00000182771	GRID1	glutamate receptor, ionotropic, delta 1 [Source:HGNC Symbol;Acc:4575]	10	87359312	88126250	45.04	protein_coding	1.42334	2.67163	16.3706	5.20877e-05	0.00042869
ENSG00000069998	CECR5	cat eye syndrome chromosome region, candidate 5 [Source:HGNC Symbol;Acc:1843]	22	17618401	17646177	50.12	protein_coding	-0.522677	4.31082	4.06522	0.043775	0.093258
ENSG00000130513	GDF15	growth differentiation factor 15 [Source:HGNC Symbol;Acc:30142]	19	18485541	18499986	51.93	protein_coding	-0.146592	1.83205	0.0693328	0.792311	0.853509
ENSG00000214022	REPIN1	replication initiator 1 [Source:HGNC Symbol;Acc:17922]	7	150065278	150071133	62.28	protein_coding	-1.02022	5.88959	19.1706	1.19542e-05	0.000129138
ENSG00000247121	CTD-2260A17.2	Uncharacterized protein [Source:UniProtKB/TrEMBL;Acc:D6RER1]	5	96149731	96271513	39.5	protein_coding	-0.16605	0.209116	0.287875	0.591585	0.69743
ENSG00000226674	TEX41	testis expressed 41 (non-protein coding) [Source:HGNC Symbol;Acc:48667]	2	145425534	145940216	36.35	lincRNA	0.732134	0.629532	4.01656	0.0450555	0.0953819
ENSG00000175352	NRIP3	nuclear receptor interacting protein 3 [Source:HGNC Symbol;Acc:1167]	11	9002123	9025596	42.95	protein_coding	0.0763464	1.81416	0.0286272	0.865643	0.906928
ENSG00000132763	MMACHC	methylmalonic aciduria (cobalamin deficiency) cblC type, with homocystinuria [Source:HGNC Symbol;Acc:24525]	1	45965725	45976739	48.72	protein_coding	-1.46999	2.5261	25.343	4.79886e-07	9.91343e-06
ENSG00000141644	MBD1	methyl-CpG binding domain protein 1 [Source:HGNC Symbol;Acc:6916]	18	47793252	47808144	49.32	protein_coding	-0.10538	5.38766	0.252796	0.615113	0.717632
ENSG00000187808	SOWAHD	sosondowah ankyrin repeat domain family member D [Source:HGNC Symbol;Acc:32960]	X	118892576	118894164	65.45	protein_coding	0.901736	-0.412569	2.74406	0.0976167	0.175066
ENSG00000267519	MIR24-2	microRNA 24-2 [Source:HGNC Symbol;Acc:31608]	19	13945330	13947173	55.53	lincRNA	-0.267734	3.95231	0.274686	0.600206	0.705231
ENSG00000198918	RPL39	ribosomal protein L39 [Source:HGNC Symbol;Acc:10350]	X	118920467	118925606	46.11	protein_coding	-0.902315	8.58481	13.9541	0.000187332	0.00119281
ENSG00000151923	TIAL1	TIA1 cytotoxic granule-associated RNA binding protein-like 1 [Source:HGNC Symbol;Acc:11804]	10	121334199	121356541	38.01	protein_coding	-0.144863	5.84961	0.584248	0.444652	0.568136
ENSG00000145423	SFRP2	secreted frizzled-related protein 2 [Source:HGNC Symbol;Acc:10777]	4	154701744	154710272	42.85	protein_coding	1.10786	8.69031	5.53849	0.0186026	0.0469839
ENSG00000146426	TIAM2	T-cell lymphoma invasion and metastasis 2 [Source:HGNC Symbol;Acc:11806]	6	155153831	155578857	43.49	protein_coding	-0.0348913	2.56401	0.0186915	0.891255	0.925309
ENSG00000221817	RP11-137L10.6		10	75255283	75279828	44.23	processed_transcript	-0.106475	1.83024	0.137515	0.710764	0.792703
ENSG00000164161	HHIP	hedgehog interacting protein [Source:HGNC Symbol;Acc:14866]	4	145567173	145666423	36.07	protein_coding	-0.586465	3.39493	0.626846	0.428515	0.552009
ENSG00000175147	TMEM51-AS1	TMEM51 antisense RNA 1 [Source:HGNC Symbol;Acc:26301]	1	15442448	15478960	48.87	processed_transcript	-0.863158	-0.506377	7.34736	0.00671613	0.0209213
ENSG00000188002	RP11-43F13.1		5	1599035	1634120	50.36	pseudogene	-0.931835	2.39223	7.8799	0.00499872	0.0165503
ENSG00000007384	RHBDF1	rhomboid 5 homolog 1 (Drosophila) [Source:HGNC Symbol;Acc:20561]	16	108058	126354	61.14	protein_coding	-0.000397752	4.15529	1.5987e-06	0.998991	0.999476
ENSG00000136859	ANGPTL2	angiopoietin-like 2 [Source:HGNC Symbol;Acc:490]	9	129849611	129885162	49.92	protein_coding	1.88787	7.49693	18.8999	1.37759e-05	0.000144096
ENSG00000241288	RP11-379B18.5		3	125546081	125607918	45.48	lincRNA	-0.721726	0.414098	4.26607	0.0388807	0.0850402
ENSG00000246174	KCTD21-AS1	KCTD21 antisense RNA 1 [Source:HGNC Symbol;Acc:48674]	11	77850817	77886369	47.55	antisense	-0.757572	1.24997	3.96172	0.046546	0.0978589
ENSG00000131504	DIAPH1	diaphanous-related formin 1 [Source:HGNC Symbol;Acc:2876]	5	140894583	140998622	41.24	protein_coding	-0.73991	6.70062	7.06963	0.00784014	0.0236193
ENSG00000175489	LRRC25	leucine rich repeat containing 25 [Source:HGNC Symbol;Acc:29806]	19	18501954	18508427	54.8	protein_coding	0.825599	3.9411	4.15852	0.0414257	0.0892333
ENSG00000272323	CTD-2517O10.6		5	34837654	34839383	46.88	antisense	-1.13996	-0.319606	10.4334	0.00123757	0.00537726
ENSG00000267169	CTB-55O6.12		19	14247991	14282079	55.96	antisense	-0.101274	0.827045	0.103114	0.748124	0.821555
ENSG00000262179	RP1-302G2.5		6	44184676	44185973	55.24	lincRNA	2.62027	1.1788	15.365	8.86169e-05	0.000653478
ENSG00000248441	CTD-2536I1.1		15	95819690	95870358	40.04	lincRNA	1.80546	1.34194	19.433	1.04193e-05	0.000115743
ENSG00000247081	RP11-318M2.2		8	104169218	104311000	41.02	antisense	-0.47175	0.499391	2.12843	0.144589	0.238785
ENSG00000071054	MAP4K4	mitogen-activated protein kinase kinase kinase kinase 4 [Source:HGNC Symbol;Acc:6866]	2	102313312	102511149	41.04	protein_coding	0.615054	7.36028	4.60291	0.0319178	0.0724708
ENSG00000232973	CYP1B1-AS1	CYP1B1 antisense RNA 1 [Source:HGNC Symbol;Acc:28543]	2	38302791	38408997	42.85	antisense	0.72428	0.383412	4.80506	0.0283763	0.0660431
ENSG00000159202	UBE2Z	ubiquitin-conjugating enzyme E2Z [Source:HGNC Symbol;Acc:25847]	17	46985731	47006418	47.44	protein_coding	-0.904866	6.62238	17.1739	3.4109e-05	0.00030198
ENSG00000117450	PRDX1	peroxiredoxin 1 [Source:HGNC Symbol;Acc:9352]	1	45976708	45988719	47.46	protein_coding	-0.696693	7.62586	7.87645	0.00500827	0.0165686
ENSG00000157800	SLC37A3	solute carrier family 37, member 3 [Source:HGNC Symbol;Acc:20651]	7	139993493	140104233	45.22	protein_coding	0.0211982	5.61573	0.00673004	0.934617	0.95661
ENSG00000160957	RECQL4	RecQ protein-like 4 [Source:HGNC Symbol;Acc:9949]	8	145736667	145743229	65.52	protein_coding	-2.07738	2.67631	38.128	6.62542e-10	4.72814e-08
ENSG00000174775	HRAS	Harvey rat sarcoma viral oncogene homolog [Source:HGNC Symbol;Acc:5173]	11	532242	537287	69.01	protein_coding	-0.331472	3.63418	1.45852	0.227165	0.340934
ENSG00000145740	SLC30A5	solute carrier family 30 (zinc transporter), member 5 [Source:HGNC Symbol;Acc:19089]	5	68389473	68426896	39.35	protein_coding	0.236393	5.8103	1.36437	0.242782	0.358561
ENSG00000259134	LINC00924	long intergenic non-protein coding RNA 924 [Source:HGNC Symbol;Acc:27081]	15	95976324	96051076	37.3	lincRNA	2.25417	1.98965	28.8488	7.8254e-08	2.25527e-06
ENSG00000178026	FAM211B	family with sequence similarity 211, member B [Source:HGNC Symbol;Acc:33155]	22	24981588	24989175	60.52	protein_coding	-1.10363	2.32287	11.1539	0.000838553	0.00396431
ENSG00000236257	EI24P2	etoposide induced 2.4 pseudogene 2 [Source:HGNC Symbol;Acc:44587]	1	158423988	158425063	45.45	pseudogene	-0.726044	2.82748	8.75574	0.00308629	0.0112412
ENSG00000027697	IFNGR1	interferon gamma receptor 1 [Source:HGNC Symbol;Acc:5439]	6	137518621	137540586	38.81	protein_coding	0.687636	7.44731	4.0556	0.0440251	0.0936626
ENSG00000205531	NAP1L4	nucleosome assembly protein 1-like 4 [Source:HGNC Symbol;Acc:7640]	11	2965667	3013607	44.27	protein_coding	-0.120181	6.2255	0.352723	0.552576	0.665003
ENSG00000124019	FAM124B	family with sequence similarity 124B [Source:HGNC Symbol;Acc:26224]	2	225243415	225266802	44.17	protein_coding	1.84837	1.87205	21.4767	3.58161e-06	4.83165e-05
ENSG00000147144	CCDC120	coiled-coil domain containing 120 [Source:HGNC Symbol;Acc:28910]	X	48911101	48927509	55.55	protein_coding	-1.01947	3.21748	8.554	0.00344763	0.0122852
ENSG00000197136	PCNXL3	pecanex-like 3 (Drosophila) [Source:HGNC Symbol;Acc:18760]	11	65383244	65404910	60.5	protein_coding	-0.799864	5.48623	15.4065	8.66909e-05	0.00064287
ENSG00000166226	CCT2	chaperonin containing TCP1, subunit 2 (beta) [Source:HGNC Symbol;Acc:1615]	12	69979114	69995350	39.53	protein_coding	-0.82954	7.0358	6.02919	0.0140712	0.0377667
ENSG00000177868	CCDC23	coiled-coil domain containing 23 [Source:HGNC Symbol;Acc:29204]	1	43272723	43282954	41.46	protein_coding	-0.127901	3.62626	0.100512	0.751216	0.823584
ENSG00000245937	CTC-228N24.3		5	127276118	127418864	37.74	lincRNA	0.00849797	3.94784	0.00125391	0.971752	0.981757
ENSG00000169084	DHRSX	dehydrogenase/reductase (SDR family) X-linked [Source:HGNC Symbol;Acc:18399]	X	2137557	2420846	47.11	protein_coding	-0.172041	3.77723	0.322439	0.570146	0.678912
ENSG00000261534	RP11-244O19.1		9	124577953	124581731	53.29	sense_overlapping	1.21134	1.26718	12.9809	0.000314689	0.00180692
ENSG00000136689	IL1RN	interleukin 1 receptor antagonist [Source:HGNC Symbol;Acc:6000]	2	113864791	113891593	46.04	protein_coding	-0.432633	3.98572	0.421718	0.516081	0.633593
ENSG00000102977	ACD	adrenocortical dysplasia homolog (mouse) [Source:HGNC Symbol;Acc:25070]	16	67691415	67694713	61.99	protein_coding	-0.566589	3.52701	4.58075	0.0323331	0.0731555
ENSG00000211459	MT-RNR1	mitochondrially encoded 12S RNA [Source:HGNC Symbol;Acc:7470]	MT	648	1601	45.49	Mt_rRNA	0.261192	10.7236	0.298123	0.585062	0.691478
ENSG00000247809	NR2F2-AS1	NR2F2 antisense RNA 1 [Source:HGNC Symbol;Acc:44222]	15	96670598	96870590	40.52	antisense	2.02712	0.67388	30.0874	4.13012e-08	1.31948e-06
ENSG00000210082	MT-RNR2	mitochondrially encoded 16S RNA [Source:HGNC Symbol;Acc:7471]	MT	1671	3229	42.81	Mt_rRNA	0.130737	13.0563	0.116221	0.73317	0.809857
ENSG00000198888	MT-ND1	mitochondrially encoded NADH dehydrogenase 1 [Source:HGNC Symbol;Acc:7455]	MT	3307	4262	47.7	protein_coding	0.624509	12.5784	1.9715	0.160289	0.258599
ENSG00000143971	ETAA1	Ewing tumor-associated antigen 1 [Source:HGNC Symbol;Acc:24648]	2	67624451	67637677	33.26	protein_coding	-0.0433333	4.03374	0.0225367	0.880668	0.917456
ENSG00000179743	RP11-169K16.9		1	16160560	16174642	50.07	antisense	0.0434045	1.41861	0.0294224	0.863807	0.905744
ENSG00000198763	MT-ND2	mitochondrially encoded NADH dehydrogenase 2 [Source:HGNC Symbol;Acc:7456]	MT	4470	5511	42.99	protein_coding	0.21874	12.8304	0.318358	0.572596	0.680993
ENSG00000226268	RP11-61N20.3		11	49455025	49455990	46.17	pseudogene	-1.54964	0.882217	1.54607	0.213717	0.325041
ENSG00000159314	ARHGAP27	Rho GTPase activating protein 27 [Source:HGNC Symbol;Acc:31813]	17	43471275	43511787	54.68	protein_coding	-0.172373	4.67214	0.495792	0.481355	0.60142
ENSG00000149451	ADAM33	ADAM metallopeptidase domain 33 [Source:HGNC Symbol;Acc:15478]	20	3648612	3662893	61.2	protein_coding	2.00553	5.36479	17.0295	3.68034e-05	0.000322029
ENSG00000198804	MT-CO1	mitochondrially encoded cytochrome c oxidase I [Source:HGNC Symbol;Acc:7419]	MT	5904	7445	46.24	protein_coding	0.386108	13.9375	0.905683	0.341262	0.462413
ENSG00000197410	DCHS2	dachsous cadherin-related 2 [Source:HGNC Symbol;Acc:23111]	4	155153399	155412930	38	protein_coding	-1.27291	1.27014	3.23249	0.0721909	0.137931
ENSG00000198712	MT-CO2	mitochondrially encoded cytochrome c oxidase II [Source:HGNC Symbol;Acc:7421]	MT	7586	8269	46.2	protein_coding	-0.658129	12.0466	1.82452	0.176777	0.280262
ENSG00000228253	MT-ATP8	mitochondrially encoded ATP synthase 8 [Source:HGNC Symbol;Acc:7415]	MT	8366	8572	39.61	protein_coding	1.2878	9.82182	8.09351	0.00444242	0.015134
ENSG00000054654	SYNE2	spectrin repeat containing, nuclear envelope 2 [Source:HGNC Symbol;Acc:17084]	14	64319683	64693165	40.76	protein_coding	-0.000125255	7.52048	1.38095e-07	0.999703	0.999825
ENSG00000198899	MT-ATP6	mitochondrially encoded ATP synthase 6 [Source:HGNC Symbol;Acc:7414]	MT	8527	9207	44.2	protein_coding	0.328556	12.6659	0.633315	0.426142	0.549339
ENSG00000071246	VASH1	vasohibin 1 [Source:HGNC Symbol;Acc:19964]	14	77228532	77249354	54.83	protein_coding	1.41758	5.4565	15.1444	9.9591e-05	0.000718179
ENSG00000019169	MARCO	macrophage receptor with collagenous structure [Source:HGNC Symbol;Acc:6895]	2	119699742	119752236	44.33	protein_coding	3.55271	5.77689	22.3126	2.31686e-06	3.36209e-05
ENSG00000198938	MT-CO3	mitochondrially encoded cytochrome c oxidase III [Source:HGNC Symbol;Acc:7422]	MT	9207	9990	46.56	protein_coding	-0.0548852	12.7722	0.00208891	0.963546	0.976579
ENSG00000159082	SYNJ1	synaptojanin 1 [Source:HGNC Symbol;Acc:11503]	21	34001069	34100359	38.08	protein_coding	1.21245	4.15636	21.8205	2.9939e-06	4.14743e-05
ENSG00000198840	MT-ND3	mitochondrially encoded NADH dehydrogenase 3 [Source:HGNC Symbol;Acc:7458]	MT	10059	10404	40.17	protein_coding	0.300379	11.3546	0.542144	0.461546	0.583212
ENSG00000164308	ERAP2	endoplasmic reticulum aminopeptidase 2 [Source:HGNC Symbol;Acc:29499]	5	96211643	96255420	38.41	protein_coding	-0.431479	6.09601	0.561529	0.453645	0.575566
ENSG00000212907	MT-ND4L	mitochondrially encoded NADH dehydrogenase 4L [Source:HGNC Symbol;Acc:7460]	MT	10470	10766	43.1	protein_coding	0.444816	10.282	1.15021	0.283505	0.402479
ENSG00000198886	MT-ND4	mitochondrially encoded NADH dehydrogenase 4 [Source:HGNC Symbol;Acc:7459]	MT	10760	12137	44.27	protein_coding	0.302176	13.5001	0.567798	0.451135	0.57353
ENSG00000198786	MT-ND5	mitochondrially encoded NADH dehydrogenase 5 [Source:HGNC Symbol;Acc:7461]	MT	12337	14148	44.92	protein_coding	1.20149	11.9435	6.99445	0.00817626	0.0244265
ENSG00000118508	RAB32	RAB32, member RAS oncogene family [Source:HGNC Symbol;Acc:9772]	6	146864829	146876101	39.47	protein_coding	-0.00601201	4.34375	0.000514717	0.9819	0.989221
ENSG00000214717	ZBED1	zinc finger, BED-type containing 1 [Source:HGNC Symbol;Acc:447]	X	2404455	2419008	49.61	protein_coding	-0.165541	5.69477	0.600011	0.438574	0.562593
ENSG00000198695	MT-ND6	mitochondrially encoded NADH dehydrogenase 6 [Source:HGNC Symbol;Acc:7462]	MT	14149	14673	42.67	protein_coding	2.03657	6.72176	14.8576	0.00011594	0.000812269
ENSG00000163626	COX18	COX18 cytochrome C oxidase assembly factor [Source:HGNC Symbol;Acc:26801]	4	73921797	73935472	41.16	protein_coding	0.104067	4.1477	0.192724	0.660659	0.754327
ENSG00000198727	MT-CYB	mitochondrially encoded cytochrome b [Source:HGNC Symbol;Acc:7427]	MT	14747	15887	46.28	protein_coding	0.862496	12.8264	3.55889	0.0592274	0.118132
ENSG00000177640	CASC2	cancer susceptibility candidate 2 (non-protein coding) [Source:HGNC Symbol;Acc:22933]	10	119805790	119969663	38.26	antisense	-0.49688	1.02281	3.30191	0.0691992	0.133312
ENSG00000229874	RP11-312O7.2		1	206135293	206137984	64.26	antisense	1.3406	1.23877	10.5757	0.00114587	0.00506181
ENSG00000170153	RNF150	ring finger protein 150 [Source:HGNC Symbol;Acc:23138]	4	141780961	142134031	38.46	protein_coding	0.235943	6.01714	0.470436	0.492787	0.611739
ENSG00000247828	TMEM161B-AS1	TMEM161B antisense RNA 1 [Source:HGNC Symbol;Acc:43839]	5	87564712	87732502	37.29	antisense	-0.871238	1.84377	7.66154	0.00564103	0.0181697
ENSG00000196531	NACA	nascent polypeptide-associated complex alpha subunit [Source:HGNC Symbol;Acc:7629]	12	57106212	57125412	47.57	protein_coding	-0.654873	8.73768	8.68455	0.00320919	0.0116042
ENSG00000068831	RASGRP2	RAS guanyl releasing protein 2 (calcium and DAG-regulated) [Source:HGNC Symbol;Acc:9879]	11	64494383	64512928	55.63	protein_coding	1.248	3.78844	8.42493	0.00370111	0.0130397
ENSG00000258664	IFRG15	Homo sapiens torsin A interacting protein 2 (TOR1AIP2), transcript variant 1, mRNA. [Source:RefSeq mRNA;Acc:NM_022347]	1	179833916	179834311	40.91	protein_coding	0.958288	0.265468	2.74695	0.0974402	0.174855
ENSG00000196517	SLC6A9	solute carrier family 6 (neurotransmitter transporter, glycine), member 9 [Source:HGNC Symbol;Acc:11056]	1	44457172	44497139	56.44	protein_coding	-1.26049	3.03231	13.1617	0.000285726	0.00167147
ENSG00000164010	ERMAP	erythroblast membrane-associated protein (Scianna blood group) [Source:HGNC Symbol;Acc:15743]	1	43282795	43310660	43.13	protein_coding	-0.110938	3.99909	0.160298	0.688882	0.775506
ENSG00000262477	AC021224.1		18	29992145	29993199	47.96	lincRNA	0.453553	-0.312765	1.61918	0.203206	0.312282
ENSG00000225670	CTA-134P22.2		1	159165775	159177763	51.45	antisense	2.60849	1.29061	30.3205	3.66233e-08	1.20266e-06
ENSG00000231367	AC016995.3		2	38633861	38742882	45.51	lincRNA	-0.26148	-0.178492	0.306923	0.579574	0.686523
ENSG00000196656	AC004057.1		4	114135137	114138326	35.49	pseudogene	-0.902631	7.62957	4.81906	0.0281467	0.0656477
ENSG00000171858	RPS21	ribosomal protein S21 [Source:HGNC Symbol;Acc:10409]	20	60962172	60963576	59.5	protein_coding	-1.2055	7.2493	21.0242	4.53522e-06	5.83237e-05
ENSG00000076944	STXBP2	syntaxin binding protein 2 [Source:HGNC Symbol;Acc:11445]	19	7701767	7712759	61.17	protein_coding	-0.736186	4.58854	7.48646	0.00621646	0.0196579
ENSG00000175356	SCUBE2	signal peptide, CUB domain, EGF-like 2 [Source:HGNC Symbol;Acc:30425]	11	9041071	9159661	44.09	protein_coding	0.344075	4.43846	0.543054	0.46117	0.58296
ENSG00000228203	RNF144A-AS1	RNF144A antisense RNA 1 [Source:HGNC Symbol;Acc:30963]	2	7052408	7058840	51.22	processed_transcript	-0.999844	0.720181	7.14084	0.00753479	0.0228876
ENSG00000140280	LYSMD2	LysM, putative peptidoglycan-binding, domain containing 2 [Source:HGNC Symbol;Acc:28571]	15	52015208	52043782	41.49	protein_coding	0.0878208	3.29378	0.10275	0.748554	0.821728
ENSG00000108823	SGCA	sarcoglycan, alpha (50kDa dystrophin-associated glycoprotein) [Source:HGNC Symbol;Acc:10805]	17	48241575	48253292	55.92	protein_coding	2.29175	2.15445	18.6101	1.60365e-05	0.000163894
ENSG00000197223	C1D	C1D nuclear receptor corepressor [Source:HGNC Symbol;Acc:29911]	2	68268262	68338080	38.27	protein_coding	0.443012	4.26252	3.20032	0.073624	0.140052
ENSG00000141750	STAC2	SH3 and cysteine rich domain 2 [Source:HGNC Symbol;Acc:23990]	17	37366789	37382125	57.72	protein_coding	-2.34325	0.789939	20.2919	6.6482e-06	8.09421e-05
ENSG00000255198	SNHG9	small nucleolar RNA host gene 9 (non-protein coding) [Source:HGNC Symbol;Acc:33102]	16	2014960	2015510	66.42	lincRNA	-0.661555	1.41589	2.50786	0.11328	0.196715
ENSG00000164542	KIAA0895	KIAA0895 [Source:HGNC Symbol;Acc:22206]	7	36363830	36429734	39.56	protein_coding	-0.429979	2.36374	1.41067	0.234945	0.349935
ENSG00000273382	RP5-1065J22.8		1	109630593	109633480	49.69	antisense	-0.214991	0.874071	0.480973	0.487982	0.607522
ENSG00000270066	SCARNA2	small Cajal body-specific RNA 2 [Source:HGNC Symbol;Acc:32558]	1	109642815	109643241	65.81	lincRNA	-0.114862	8.9312	0.0994555	0.752484	0.824506
ENSG00000101782	RIOK3	RIO kinase 3 [Source:HGNC Symbol;Acc:11451]	18	21032787	21066567	41.88	protein_coding	0.243506	6.14227	0.915001	0.338791	0.459895
ENSG00000155508	CNOT8	CCR4-NOT transcription complex, subunit 8 [Source:HGNC Symbol;Acc:9207]	5	154237113	154256353	44.08	protein_coding	-0.263679	6.06953	1.61353	0.203997	0.313293
ENSG00000002586	CD99	CD99 molecule [Source:HGNC Symbol;Acc:7082]	X	2609220	2659350	47.39	protein_coding	0.623334	7.6906	4.28446	0.0384623	0.0843265
ENSG00000124795	DEK	DEK oncogene [Source:HGNC Symbol;Acc:2768]	6	18224099	18265054	39.43	protein_coding	-0.342464	7.19463	1.76098	0.184502	0.289829
ENSG00000187778	MCRS1	microspherule protein 1 [Source:HGNC Symbol;Acc:6960]	12	49950327	49961936	55.12	protein_coding	-0.679146	4.93328	10.9465	0.000937824	0.00431002
ENSG00000203827	NBPF16	neuroblastoma breakpoint family, member 16 [Source:HGNC Symbol;Acc:31996]	1	148739443	148758311	43.32	protein_coding	1.2268	2.2997	6.97772	0.00825306	0.0245851
ENSG00000250654	RP11-834C11.7		12	54470622	54475687	49.68	pseudogene	-0.346116	0.103881	0.474655	0.490853	0.610005
ENSG00000243279	PRAF2	PRA1 domain family, member 2 [Source:HGNC Symbol;Acc:28911]	X	48928813	48931730	60.86	protein_coding	-0.581984	4.2043	3.56327	0.0590713	0.117935
ENSG00000188612	SUMO2	small ubiquitin-like modifier 2 [Source:HGNC Symbol;Acc:11125]	17	73163408	73179078	46.09	protein_coding	-0.353292	7.10338	2.64932	0.103594	0.183452
ENSG00000096384	HSP90AB1	heat shock protein 90kDa alpha (cytosolic), class B member 1 [Source:HGNC Symbol;Acc:5258]	6	44214824	44221620	47.06	protein_coding	-0.8647	9.86915	11.0923	0.000866887	0.00407256
ENSG00000168004	HRASLS5	HRAS-like suppressor family, member 5 [Source:HGNC Symbol;Acc:24978]	11	63228876	63258666	40.25	protein_coding	2.881	5.12271	22.7289	1.86543e-06	2.82903e-05
ENSG00000230202	RP11-632C17__A.1		6	118320138	118320611	55.27	pseudogene	4.30887	4.39757	2.39696	0.121571	0.207851
ENSG00000217094	PPIAP31	peptidylprolyl isomerase A (cyclophilin A) pseudogene 31 [Source:HGNC Symbol;Acc:44962]	10	32477251	32477745	48.08	pseudogene	0.540874	-0.327692	0.204926	0.650774	0.746712
ENSG00000117448	AKR1A1	aldo-keto reductase family 1, member A1 (aldehyde reductase) [Source:HGNC Symbol;Acc:380]	1	46016215	46035721	49.1	protein_coding	-0.786066	6.10545	11.2254	0.000806866	0.00385207
ENSG00000131797	CLUHP3	clustered mitochondria (cluA/CLU1) homolog pseudogene 3 [Source:HGNC Symbol;Acc:28447]	16	31711911	31721097	55.28	pseudogene	-0.656192	2.62491	4.53089	0.0332883	0.0749088
ENSG00000080947	CROCCP3	ciliary rootlet coiled-coil, rootletin pseudogene 3 [Source:HGNC Symbol;Acc:29405]	1	16793931	16825752	51.27	pseudogene	0.0951147	1.44998	0.0960556	0.756615	0.827603
ENSG00000163235	TGFA	transforming growth factor, alpha [Source:HGNC Symbol;Acc:11765]	2	70674412	70781325	43.95	protein_coding	-0.31629	2.84725	0.534052	0.464908	0.586472
ENSG00000260260	RP11-304L19.5		16	2204798	2205359	54.09	lincRNA	-0.943986	3.02131	8.50712	0.00353759	0.012546
ENSG00000269821	KCNQ1OT1	KCNQ1 opposite strand/antisense transcript 1 (non-protein coding) [Source:HGNC Symbol;Acc:6295]	11	2629558	2721224	43.72	antisense	0.0532357	5.46861	0.042028	0.837566	0.886617
ENSG00000136895	GARNL3	GTPase activating Rap/RanGAP domain-like 3 [Source:HGNC Symbol;Acc:25425]	9	129986544	130155939	43.3	protein_coding	0.761173	2.9275	5.11544	0.0237139	0.057069
ENSG00000183354	KIAA2026	KIAA2026 [Source:HGNC Symbol;Acc:23378]	9	5881596	6007901	37.58	protein_coding	0.422597	5.29513	3.06892	0.0798024	0.149021
ENSG00000258634	RP4-773N10.4		1	110600962	110605177	53.13	antisense	0.00514963	2.91821	0.000378295	0.984482	0.990551
ENSG00000204228	HSD17B8	hydroxysteroid (17-beta) dehydrogenase 8 [Source:HGNC Symbol;Acc:3554]	6	33172419	33174608	56.62	protein_coding	-1.5576	3.0986	30.5243	3.29717e-08	1.10028e-06
ENSG00000103152	MPG	N-methylpurine-DNA glycosylase [Source:HGNC Symbol;Acc:7211]	16	127006	135852	61.91	protein_coding	-0.566343	4.67244	4.74549	0.0293752	0.0678793
ENSG00000213144	RP11-64B16.2		12	119632655	119633199	52.11	pseudogene	1.24877	2.43327	2.64312	0.103999	0.18401
ENSG00000249731	RP11-259O2.3		5	1968208	1969127	38.26	lincRNA	-0.14504	1.89824	0.144797	0.703558	0.78733
ENSG00000261094	RP11-355O1.11		9	125699902	125702612	37.03	sense_overlapping	-0.407392	0.0664986	1.50424	0.220019	0.332646
ENSG00000161328	LRRC56	leucine rich repeat containing 56 [Source:HGNC Symbol;Acc:25430]	11	537527	554916	59.96	protein_coding	-0.860487	0.872078	4.65465	0.0309696	0.0707601
ENSG00000163485	ADORA1	adenosine A1 receptor [Source:HGNC Symbol;Acc:262]	1	203059782	203136533	48.14	protein_coding	-1.53888	2.65252	13.1404	0.00028899	0.00168518
ENSG00000181852	RNF41	ring finger protein 41 [Source:HGNC Symbol;Acc:18401]	12	56598285	56615717	48.38	protein_coding	-0.12004	5.85619	0.246029	0.619885	0.721616
ENSG00000273373	RP5-1074L1.4		1	110912776	110915625	34.98	antisense	-1.50635	0.841048	10.3116	0.00132195	0.00566769
ENSG00000224086	LL22NC03-86G7.1		22	22292609	22297799	55.62	antisense	0.509742	1.76501	1.98302	0.159072	0.257064
ENSG00000128872	TMOD2	tropomodulin 2 (neuronal) [Source:HGNC Symbol;Acc:11872]	15	52043758	52108565	41.52	protein_coding	1.87195	5.28597	31.6636	1.83327e-08	6.88417e-07
ENSG00000213445	SIPA1	signal-induced proliferation-associated 1 [Source:HGNC Symbol;Acc:10885]	11	65405568	65418401	60.73	protein_coding	-0.0451284	5.2859	0.0310088	0.860221	0.90375
ENSG00000245812	RP11-175K6.1		5	158527491	158544486	44.54	lincRNA	2.17957	2.88602	24.3117	8.19398e-07	1.50086e-05
ENSG00000137752	CASP1	caspase 1, apoptosis-related cysteine peptidase [Source:HGNC Symbol;Acc:1499]	11	104896170	104972158	37.62	protein_coding	0.0643899	4.6996	0.0446282	0.832689	0.883255
ENSG00000132141	CCT6B	chaperonin containing TCP1, subunit 6B (zeta 2) [Source:HGNC Symbol;Acc:1621]	17	33254878	33308097	39.87	protein_coding	0.0354093	1.34144	0.00814626	0.928083	0.951814
ENSG00000164880	INTS1	integrator complex subunit 1 [Source:HGNC Symbol;Acc:24555]	7	1509913	1545489	63.27	protein_coding	-0.685564	6.24122	10.2135	0.00139414	0.00591569
ENSG00000231259	AC125232.1		2	87257800	87303536	40.28	pseudogene	0.186498	2.86094	0.339893	0.559891	0.670722
ENSG00000224699	LAMTOR5-AS1	LAMTOR5 antisense RNA 1 [Source:HGNC Symbol;Acc:40823]	1	110925441	110974982	44.63	antisense	-1.84843	0.436687	27.8555	1.30725e-07	3.49792e-06
ENSG00000163618	CADPS	Ca++-dependent secretion activator [Source:HGNC Symbol;Acc:1426]	3	62384022	62861054	40	protein_coding	-0.277745	-0.0170597	0.299332	0.584301	0.690827
ENSG00000236901	MIR600HG	MIR600 host gene (non-protein coding) [Source:HGNC Symbol;Acc:23642]	9	125871773	125877756	53.98	sense_intronic	-0.315214	1.62109	0.685758	0.407611	0.530763
ENSG00000206652	RNU1-1	RNA, U1 small nuclear 1 [Source:HGNC Symbol;Acc:10120]	1	16840617	16840780	54.27	snRNA	-1.81981	0.466441	8.06895	0.00450303	0.0152962
ENSG00000089234	BRAP	BRCA1 associated protein [Source:HGNC Symbol;Acc:1099]	12	112079950	112123790	44.41	protein_coding	-0.183178	4.64435	0.732317	0.392133	0.515208
ENSG00000224259	LINC01133	long intergenic non-protein coding RNA 1133 [Source:HGNC Symbol;Acc:49447]	1	159931008	159948851	45.25	lincRNA	0.103136	2.67288	0.0393034	0.842849	0.890836
ENSG00000164011	ZNF691	zinc finger protein 691 [Source:HGNC Symbol;Acc:28028]	1	43312280	43318148	47.15	protein_coding	-0.568922	2.67972	2.4597	0.116801	0.201345
ENSG00000167037	SGSM1	small G protein signaling modulator 1 [Source:HGNC Symbol;Acc:29410]	22	25202236	25323545	47.62	protein_coding	0.233104	1.52973	0.30741	0.579274	0.686311
ENSG00000087995	METTL2A	methyltransferase like 2A [Source:HGNC Symbol;Acc:25755]	17	60501228	60527454	45.27	protein_coding	-0.540218	3.93081	6.34794	0.0117518	0.0327244
ENSG00000251396	RP11-163N6.2		8	61297147	61429354	41.96	lincRNA	-0.459609	0.577513	0.971836	0.324223	0.444845
ENSG00000145075	CCDC39	coiled-coil domain containing 39 [Source:HGNC Symbol;Acc:25244]	3	180320646	180588793	36.98	protein_coding	1.67223	0.766987	22.7042	1.88956e-06	2.85127e-05
ENSG00000229692	SOS1-IT1	SOS1 intronic transcript 1 (non-protein coding) [Source:HGNC Symbol;Acc:41385]	2	39219420	39220998	38.13	sense_intronic	-0.335625	0.379206	0.811462	0.367688	0.490678
ENSG00000223756	TSSC2	tumor suppressing subtransferable candidate 2 pseudogene [Source:HGNC Symbol;Acc:12384]	11	3402191	3430208	48.64	pseudogene	0.554497	2.13403	4.15423	0.0415308	0.0893662
ENSG00000125351	UPF3B	UPF3 regulator of nonsense transcripts homolog B (yeast) [Source:HGNC Symbol;Acc:20439]	X	118967985	118986961	40.7	protein_coding	-0.501359	3.40605	3.74227	0.0530525	0.108494
ENSG00000260766	RP11-226L15.5		1	159994743	159996584	36.32	sense_overlapping	-0.319994	1.6153	1.44726	0.228968	0.342902
ENSG00000198924	DCLRE1A	DNA cross-link repair 1A [Source:HGNC Symbol;Acc:17660]	10	115594488	115614142	36.75	protein_coding	-0.574937	3.55967	4.1811	0.0408773	0.0883522
ENSG00000130511	SSBP4	single stranded DNA binding protein 4 [Source:HGNC Symbol;Acc:15676]	19	18529674	18545372	64.53	protein_coding	-0.509777	5.10315	4.16291	0.0413183	0.0890602
ENSG00000215908	CROCCP2	ciliary rootlet coiled-coil, rootletin pseudogene 2 [Source:HGNC Symbol;Acc:28170]	1	16944751	16971178	53.25	lincRNA	-0.0342409	3.77078	0.0156143	0.900558	0.930992
ENSG00000204428	LY6G5C	lymphocyte antigen 6 complex, locus G5C [Source:HGNC Symbol;Acc:13932]	6	31644461	31651817	52.93	protein_coding	-0.580474	0.21438	2.60494	0.106531	0.187324
ENSG00000079462	PAFAH1B3	platelet-activating factor acetylhydrolase 1b, catalytic subunit 3 (29kDa) [Source:HGNC Symbol;Acc:8576]	19	42801185	42807698	53.73	protein_coding	-1.84365	3.25755	30.9946	2.58746e-08	9.17298e-07
ENSG00000164056	SPRY1	sprouty homolog 1, antagonist of FGF signaling (Drosophila) [Source:HGNC Symbol;Acc:11269]	4	124317950	124324910	48.7	protein_coding	1.05596	7.89116	7.25799	0.00705861	0.0217376
ENSG00000231245	C1DP1	C1D nuclear receptor corepressor pseudogene 1 [Source:HGNC Symbol;Acc:31465]	10	32800264	32800665	39.05	pseudogene	-0.735264	0.960702	0.397754	0.528252	0.644004
ENSG00000244968	LIFR-AS1	LIFR antisense RNA 1 [Source:HGNC Symbol;Acc:43600]	5	38556888	38671318	41.55	antisense	-1.02558	1.47947	8.39796	0.00375643	0.0132074
ENSG00000203709	C1orf132	chromosome 1 open reading frame 132 [Source:HGNC Symbol;Acc:32018]	1	207974863	208042495	47.92	processed_transcript	0.302137	3.45852	0.459552	0.497833	0.616588
ENSG00000273038	RP11-479G22.8		10	33176189	33178239	43.1	lincRNA	0.127574	1.32788	0.081723	0.774976	0.840934
ENSG00000225889	AC074289.1		2	64370373	64479993	40.39	antisense	-0.148775	1.69892	0.140378	0.707906	0.790743
ENSG00000236255	AC009404.2		2	118591513	118599234	48.08	lincRNA	0.337424	0.390177	0.990274	0.319675	0.440257
ENSG00000113569	NUP155	nucleoporin 155kDa [Source:HGNC Symbol;Acc:8063]	5	37288239	37371283	41.76	protein_coding	-0.742304	5.57896	8.23485	0.00410935	0.0141988
ENSG00000180481	GLIPR1L2	GLI pathogenesis-related 1 like 2 [Source:HGNC Symbol;Acc:28592]	12	75784850	75826468	34.96	protein_coding	0.61186	1.46298	3.48885	0.0617835	0.121845
ENSG00000225791	TRAM2-AS1	TRAM2 antisense RNA 1 (head to head) [Source:HGNC Symbol;Acc:48663]	6	52442105	52448783	44.56	lincRNA	0.0955981	2.71116	0.168987	0.681013	0.769307
ENSG00000185442	FAM174B	family with sequence similarity 174, member B [Source:HGNC Symbol;Acc:34339]	15	93160673	93353114	44.69	protein_coding	-1.22955	3.67072	14.8166	0.000118485	0.000826966
ENSG00000133317	LGALS12	lectin, galactoside-binding, soluble, 12 [Source:HGNC Symbol;Acc:15788]	11	63273556	63284246	52.28	protein_coding	3.23068	5.28387	19.1395	1.21503e-05	0.000130729
ENSG00000259834	RP11-284N8.3		1	111196182	111199662	31.03	lincRNA	2.31766	2.1996	20.439	6.15622e-06	7.56788e-05
ENSG00000231312	AC007246.3		2	39663778	39892483	41.25	antisense	0.574698	2.29487	3.16249	0.0753482	0.142608
ENSG00000150337	FCGR1A	Fc fragment of IgG, high affinity Ia, receptor (CD64) [Source:HGNC Symbol;Acc:3613]	1	149754227	149764074	41.93	protein_coding	0.0899207	3.3617	0.0288029	0.865235	0.906591
ENSG00000186301	MST1P2	macrophage stimulating 1 (hepatocyte growth factor-like) pseudogene 2 [Source:HGNC Symbol;Acc:7383]	1	16972069	16976914	60.21	pseudogene	-0.940016	0.811784	5.22032	0.0223244	0.0543791
ENSG00000170011	MYRIP	myosin VIIA and Rab interacting protein [Source:HGNC Symbol;Acc:19156]	3	39850405	40301812	40.16	protein_coding	2.07963	3.38548	18.2745	1.91249e-05	0.000191307
ENSG00000272341	RP1-151F17.2		6	16764577	16767114	34.08	lincRNA	0.0191004	0.527369	0.00374458	0.951206	0.968597
ENSG00000215447	BX322557.10		21	46707967	46711653	53.84	processed_transcript	0.661879	1.52116	4.44831	0.0349358	0.0778371
ENSG00000077782	FGFR1	fibroblast growth factor receptor 1 [Source:HGNC Symbol;Acc:3688]	8	38268656	38326352	50.55	protein_coding	0.534177	7.66402	3.2546	0.0712231	0.136445
ENSG00000149679	CABLES2	Cdk5 and Abl enzyme substrate 2 [Source:HGNC Symbol;Acc:16143]	20	60963688	60982341	59.62	protein_coding	-0.925765	2.75528	8.06402	0.00451529	0.0153225
ENSG00000119965	C10orf88	chromosome 10 open reading frame 88 [Source:HGNC Symbol;Acc:25822]	10	124690419	124713919	36.24	protein_coding	-0.164559	3.01721	0.637893	0.424475	0.547661
ENSG00000171566	PLRG1	pleiotropic regulator 1 [Source:HGNC Symbol;Acc:9089]	4	155456158	155471587	34.71	protein_coding	-0.684155	5.63633	6.80005	0.00911556	0.0266767
ENSG00000171084	FAM86JP	family with sequence similarity 86, member J, pseudogene [Source:HGNC Symbol;Acc:44097]	3	125635463	125648867	53.05	pseudogene	-1.47239	0.489278	16.3024	5.3995e-05	0.000441522
ENSG00000216775	RP1-152L7.5		6	52529946	52533953	41.39	pseudogene	0.139616	1.20201	0.162001	0.687321	0.774364
ENSG00000103148	NPRL3	nitrogen permease regulator-like 3 (S. cerevisiae) [Source:HGNC Symbol;Acc:14124]	16	134273	188859	51.3	protein_coding	-0.652172	4.67393	6.90979	0.00857249	0.0253712
ENSG00000151458	ANKRD50	ankyrin repeat domain 50 [Source:HGNC Symbol;Acc:29223]	4	125585207	125633887	35.15	protein_coding	1.25145	5.37213	18.5459	1.65865e-05	0.000168679
ENSG00000065060	UHRF1BP1	UHRF1 binding protein 1 [Source:HGNC Symbol;Acc:21216]	6	34759857	34850915	42.62	protein_coding	-0.350664	5.1323	1.67068	0.196168	0.303674
ENSG00000062650	WAPAL	wings apart-like homolog (Drosophila) [Source:HGNC Symbol;Acc:23293]	10	88195013	88281572	39.87	protein_coding	0.12446	6.44157	0.244362	0.621073	0.722642
ENSG00000223768	LINC00205	long intergenic non-protein coding RNA 205 [Source:HGNC Symbol;Acc:16420]	21	46713200	46717269	51.62	lincRNA	0.599675	1.52442	4.19498	0.0405437	0.0877693
ENSG00000241839	PLEKHO2	pleckstrin homology domain containing, family O member 2 [Source:HGNC Symbol;Acc:30026]	15	65134088	65160206	53.96	protein_coding	0.419725	6.33898	1.4544	0.227823	0.341704
ENSG00000133048	CHI3L1	chitinase 3-like 1 (cartilage glycoprotein-39) [Source:HGNC Symbol;Acc:1932]	1	203148059	203155877	54.78	protein_coding	-1.41706	5.91897	5.31047	0.0211976	0.0521666
ENSG00000272269	RP11-500C11.3		6	17706488	17707575	62.41	antisense	-0.522156	0.924166	1.17209	0.278972	0.397863
ENSG00000196998	WDR45	WD repeat domain 45 [Source:HGNC Symbol;Acc:28912]	X	48929385	48958108	50.97	protein_coding	-0.170489	5.32404	0.410934	0.521496	0.638175
ENSG00000093072	CECR1	cat eye syndrome chromosome region, candidate 1 [Source:HGNC Symbol;Acc:1839]	22	17660194	17702879	49.51	protein_coding	0.950936	6.51076	5.69837	0.0169807	0.0437844
ENSG00000250138	RP11-848G14.5		5	68927790	68932312	59.69	pseudogene	2.26921	1.6664	15.5902	7.86614e-05	0.000595925
ENSG00000073792	IGF2BP2	insulin-like growth factor 2 mRNA binding protein 2 [Source:HGNC Symbol;Acc:28867]	3	185361527	185542844	42.54	protein_coding	-1.61979	4.56417	19.8467	8.39095e-06	9.75492e-05
ENSG00000273221	RP5-1180E21.5		1	111727037	111727683	32.92	antisense	-0.0588776	-0.143997	0.0228501	0.879848	0.916948
ENSG00000186862	PDZD7	PDZ domain containing 7 [Source:HGNC Symbol;Acc:26257]	10	102767440	102790890	55.11	protein_coding	-0.169454	0.82662	0.102832	0.748457	0.821728
ENSG00000204227	RING1	ring finger protein 1 [Source:HGNC Symbol;Acc:10018]	6	33176272	33180499	53.03	protein_coding	-0.406671	5.32175	2.72696	0.098667	0.176509
ENSG00000196456	ZNF775	zinc finger protein 775 [Source:HGNC Symbol;Acc:28501]	7	150065879	150109558	54.51	protein_coding	-0.406192	2.85942	1.98769	0.158582	0.256473
ENSG00000117394	SLC2A1	solute carrier family 2 (facilitated glucose transporter), member 1 [Source:HGNC Symbol;Acc:11005]	1	43391052	43424530	52.74	protein_coding	-1.19237	6.06727	3.65916	0.0557616	0.112803
ENSG00000164162	ANAPC10	anaphase promoting complex subunit 10 [Source:HGNC Symbol;Acc:24077]	4	145888264	146019693	37.19	protein_coding	-0.125889	2.99124	0.312982	0.575856	0.683638
ENSG00000132334	PTPRE	protein tyrosine phosphatase, receptor type, E [Source:HGNC Symbol;Acc:9669]	10	129705325	129884119	47.89	protein_coding	0.946612	5.16571	6.75988	0.00932301	0.0271489
ENSG00000253203	GUSBP3	glucuronidase, beta pseudogene 3 [Source:HGNC Symbol;Acc:37301]	5	68790040	69006341	41.13	pseudogene	-0.247699	1.44461	0.56834	0.450919	0.57347
ENSG00000232859	LYRM9	LYR motif containing 9 [Source:HGNC Symbol;Acc:27314]	17	26205340	26221778	47.84	protein_coding	0.973844	3.13741	9.08614	0.00257554	0.00974919
ENSG00000254703	SENCR	smooth muscle and endothelial cell enriched migration/differentiation-associated long non-coding RNA [Source:HGNC Symbol;Acc:44177]	11	128561567	128565918	59.79	antisense	1.21903	0.684864	4.76196	0.0290955	0.0673934
ENSG00000125450	NUP85	nucleoporin 85kDa [Source:HGNC Symbol;Acc:8734]	17	73201754	73231853	48.14	protein_coding	-0.929529	4.80271	20.7461	5.24378e-06	6.58368e-05
ENSG00000138594	TMOD3	tropomodulin 3 (ubiquitous) [Source:HGNC Symbol;Acc:11873]	15	52121825	52239492	41.02	protein_coding	0.453957	6.62913	3.3378	0.0677051	0.130969
ENSG00000144395	CCDC150	coiled-coil domain containing 150 [Source:HGNC Symbol;Acc:26834]	2	197504278	197628214	38.16	protein_coding	-1.20144	0.609605	7.24016	0.00712907	0.0219045
ENSG00000204866	IGFL2	IGF-like family member 2 [Source:HGNC Symbol;Acc:32929]	19	46646363	46664556	40.54	protein_coding	-2.29811	1.99698	7.62374	0.00576048	0.0184759
ENSG00000117983	MUC5B	mucin 5B, oligomeric mucus/gel-forming [Source:HGNC Symbol;Acc:7516]	11	1244296	1283406	65.56	protein_coding	-1.41082	3.03333	1.68046	0.194864	0.302194
ENSG00000120256	LRP11	low density lipoprotein receptor-related protein 11 [Source:HGNC Symbol;Acc:16936]	6	150139934	150186199	44.44	protein_coding	0.872809	5.1942	8.17065	0.00425736	0.0146183
ENSG00000137040	RANBP6	RAN binding protein 6 [Source:HGNC Symbol;Acc:9851]	9	6011043	6015618	39.03	protein_coding	0.409572	5.00386	3.14539	0.076142	0.143758
ENSG00000204745	AC083899.3		2	87352513	87423770	38.49	pseudogene	-1.06822	0.535844	13.8221	0.000200954	0.00126682
ENSG00000151623	NR3C2	nuclear receptor subfamily 3, group C, member 2 [Source:HGNC Symbol;Acc:7979]	4	148999913	149365850	38.42	protein_coding	1.17346	4.13583	7.92778	0.00486815	0.016242
ENSG00000124343	XG	Xg blood group [Source:HGNC Symbol;Acc:12806]	X	2670091	2734539	45.98	protein_coding	1.30416	1.21616	6.5808	0.0103085	0.0294802
ENSG00000196159	FAT4	FAT atypical cadherin 4 [Source:HGNC Symbol;Acc:23109]	4	126237554	126414087	34.44	protein_coding	2.27005	5.46075	43.4853	4.27161e-11	5.33466e-09
ENSG00000225217	HSPA7	heat shock 70kDa protein 7 (HSP70B) [Source:HGNC Symbol;Acc:5240]	1	161576081	161578007	61.13	pseudogene	0.689568	3.04721	2.46243	0.116598	0.201136
ENSG00000109445	ZNF330	zinc finger protein 330 [Source:HGNC Symbol;Acc:15462]	4	142142041	142155851	34.91	protein_coding	-0.0762637	5.22157	0.0940803	0.759053	0.828857
ENSG00000171408	PDE7B	phosphodiesterase 7B [Source:HGNC Symbol;Acc:8792]	6	136172834	136516712	38.31	protein_coding	1.69702	3.90888	24.199	8.68765e-07	1.57035e-05
ENSG00000145979	TBC1D7	TBC1 domain family, member 7 [Source:HGNC Symbol;Acc:21066]	6	13266774	13328815	44.56	protein_coding	-0.74876	3.07316	6.65306	0.00989855	0.0284977
ENSG00000137033	IL33	interleukin 33 [Source:HGNC Symbol;Acc:16028]	9	6215805	6257983	37.74	protein_coding	3.2525	6.25733	54.5417	1.52183e-13	5.01748e-11
ENSG00000171103	TRMT61B	tRNA methyltransferase 61 homolog B (S. cerevisiae) [Source:HGNC Symbol;Acc:26070]	2	29072687	29093167	41.37	protein_coding	-0.360218	3.56126	2.93342	0.0867638	0.159365
ENSG00000118503	TNFAIP3	tumor necrosis factor, alpha-induced protein 3 [Source:HGNC Symbol;Acc:11896]	6	138188351	138204449	43.95	protein_coding	1.15041	8.38402	2.50597	0.113416	0.196848
ENSG00000128731	HERC2	HECT and RLD domain containing E3 ubiquitin protein ligase 2 [Source:HGNC Symbol;Acc:4868]	15	28356186	28567298	43.74	protein_coding	-0.0862583	6.23909	0.101544	0.749984	0.822751
ENSG00000130701	RBBP8NL	RBBP8 N-terminal like [Source:HGNC Symbol;Acc:16144]	20	60985293	61002589	63.79	protein_coding	-3.32334	0.170921	13.2584	0.000271361	0.00160336
ENSG00000166839	ANKDD1A	ankyrin repeat and death domain containing 1A [Source:HGNC Symbol;Acc:28002]	15	65204101	65251042	46.69	protein_coding	1.07543	3.08766	9.66939	0.00187363	0.00749134
ENSG00000211934	IGHV1-2	immunoglobulin heavy variable 1-2 [Source:HGNC Symbol;Acc:5550]	14	106452671	106453170	56.4	IG_V_gene	2.62547	5.13953	5.72198	0.0167538	0.0433166
ENSG00000271816	RP11-574K11.28		10	75458909	75490245	41.14	processed_transcript	-0.768769	0.472152	5.76583	0.0163407	0.0424751
ENSG00000143970	ASXL2	additional sex combs like 2 (Drosophila) [Source:HGNC Symbol;Acc:23805]	2	25956622	26101385	39.53	protein_coding	0.300292	5.72134	1.85288	0.173449	0.276075
ENSG00000203814	HIST2H2BF	histone cluster 2, H2bf [Source:HGNC Symbol;Acc:24700]	1	149754245	149783928	41.9	protein_coding	-1.21331	3.41233	10.0296	0.00154041	0.00639156
ENSG00000087095	NLK	nemo-like kinase [Source:HGNC Symbol;Acc:29858]	17	26368763	26523407	37.3	protein_coding	0.576933	4.40304	3.8025	0.0511762	0.105297
ENSG00000108100	CCNY	cyclin Y [Source:HGNC Symbol;Acc:23354]	10	35535953	35860852	43.24	protein_coding	0.151594	6.794	0.526368	0.468138	0.589193
ENSG00000243667	WDR92	WD repeat domain 92 [Source:HGNC Symbol;Acc:25176]	2	68350068	68384692	39.84	protein_coding	-0.181729	3.2011	0.734713	0.39136	0.514315
ENSG00000213189	BTF3L4P2	basic transcription factor 3-like 4 pseudogene 2 [Source:HGNC Symbol;Acc:39646]	2	159860287	159861065	40.18	pseudogene	-2.08274	3.15717	26.875	2.17049e-07	5.25412e-06
ENSG00000211935	IGHV1-3	immunoglobulin heavy variable 1-3 [Source:HGNC Symbol;Acc:5552]	14	106471246	106471723	56.28	IG_V_gene	1.66707	3.69618	3.28263	0.0700168	0.134494
ENSG00000010030	ETV7	ets variant 7 [Source:HGNC Symbol;Acc:18160]	6	36322419	36356164	49.92	protein_coding	-2.03311	1.87219	22.5227	2.0767e-06	3.07587e-05
ENSG00000272140	RP11-574K11.29		10	75463493	75473339	43.57	lincRNA	-0.40459	-0.0218147	1.50959	0.219202	0.331487
ENSG00000227097	RP11-742N3.1		11	82400571	82400944	59.36	pseudogene	-1.66019	7.60129	20.4004	6.28168e-06	7.69914e-05
ENSG00000246022	ALDH1L1-AS2	ALDH1L1 antisense RNA 2 [Source:HGNC Symbol;Acc:42446]	3	125898908	125929012	44.64	antisense	3.14257	1.75188	19.2031	1.17525e-05	0.000127544
ENSG00000143878	RHOB	ras homolog family member B [Source:HGNC Symbol;Acc:668]	2	20646835	20649200	57.48	protein_coding	2.22169	10.1443	24.6229	6.9719e-07	1.31954e-05
ENSG00000227591	RP1-28O10.1		1	209834709	209897470	41.63	antisense	2.76555	1.86158	13.2377	0.000274376	0.00161712
ENSG00000173039	RELA	v-rel avian reticuloendotheliosis viral oncogene homolog A [Source:HGNC Symbol;Acc:9955]	11	65421067	65430565	55.62	protein_coding	-0.579299	6.31364	4.00231	0.045438	0.0959946
ENSG00000211936	IGHV4-4	immunoglobulin heavy variable 4-4 [Source:HGNC Symbol;Acc:5652]	14	106478110	106478603	57.29	IG_V_gene	2.70053	3.55125	13.0559	0.000302333	0.00174609
ENSG00000184432	COPB2	coatomer protein complex, subunit beta 2 (beta prime) [Source:HGNC Symbol;Acc:2232]	3	139074442	139108574	37.63	protein_coding	-0.556197	7.29587	6.99646	0.0081671	0.0244124
ENSG00000165732	DDX21	DEAD (Asp-Glu-Ala-Asp) box helicase 21 [Source:HGNC Symbol;Acc:2744]	10	70715884	70744829	41.17	protein_coding	-0.00833961	8.20357	0.000186585	0.989102	0.99344
ENSG00000036257	CUL3	cullin 3 [Source:HGNC Symbol;Acc:2553]	2	225334867	225450110	37.23	protein_coding	-0.114074	6.25958	0.240413	0.623908	0.724686
ENSG00000271851	RP11-565F19.2		17	9456640	9459013	40.23	sense_intronic	0.46264	0.604274	2.13518	0.143954	0.238022
ENSG00000273456	RP11-686O6.2		2	203239655	203240327	51.56	lincRNA	-0.0924031	-0.182055	0.059202	0.807762	0.865014
ENSG00000253522	MIR146A	microRNA 146a [Source:HGNC Symbol;Acc:31533]	5	159895275	159914433	42.61	lincRNA	1.81844	-0.411501	11.4272	0.000723758	0.00352784
ENSG00000203706	SERTAD4-AS1	SERTAD4 antisense RNA 1 [Source:HGNC Symbol;Acc:32019]	1	210404801	210407392	58.06	antisense	-0.446268	1.11762	1.45004	0.228522	0.342536
ENSG00000211937	IGHV2-5	immunoglobulin heavy variable 2-5 [Source:HGNC Symbol;Acc:5576]	14	106494135	106494597	53.56	IG_V_gene	1.17578	4.81063	1.86165	0.172434	0.274725
ENSG00000102981	PARD6A	par-6 family cell polarity regulator alpha [Source:HGNC Symbol;Acc:15943]	16	67694849	67696681	63.23	protein_coding	-0.581558	1.39812	2.8363	0.092156	0.16733
ENSG00000102030	NAA10	N(alpha)-acetyltransferase 10, NatA catalytic subunit [Source:HGNC Symbol;Acc:18704]	X	153194695	153200676	58.17	protein_coding	-1.3554	4.82597	25.9463	3.51041e-07	7.75725e-06
ENSG00000131238	PPT1	palmitoyl-protein thioesterase 1 [Source:HGNC Symbol;Acc:9325]	1	40538379	40563375	44.07	protein_coding	0.165708	7.14676	0.350925	0.55359	0.665689
ENSG00000255455	RP11-890B15.3		11	130736149	130740142	42.14	lincRNA	0.50606	2.87713	2.60057	0.106825	0.187727
ENSG00000224152	AC009506.1		2	160471807	160473593	51.32	antisense	-0.0392555	1.70057	0.0180772	0.893045	0.926544
ENSG00000118960	HS1BP3	HCLS1 binding protein 3 [Source:HGNC Symbol;Acc:24979]	2	20760208	20850849	52.46	protein_coding	-0.494426	4.54158	3.9046	0.0481539	0.100457
ENSG00000123124	WWP1	WW domain containing E3 ubiquitin protein ligase 1 [Source:HGNC Symbol;Acc:17004]	8	87354967	87490649	37.47	protein_coding	0.774062	6.17461	10.7104	0.00106537	0.00476727
ENSG00000087460	GNAS	GNAS complex locus [Source:HGNC Symbol;Acc:4392]	20	57414773	57486247	47.09	protein_coding	-0.392732	9.40611	3.82608	0.0504609	0.104124
ENSG00000166477	LEO1	Leo1, Paf1/RNA polymerase II complex component, homolog (S. cerevisiae) [Source:HGNC Symbol;Acc:30401]	15	52230222	52264003	43.13	protein_coding	-0.344277	4.13853	2.57569	0.108517	0.190095
ENSG00000185522	C11orf35	chromosome 11 open reading frame 35 [Source:HGNC Symbol;Acc:28561]	11	554855	560779	67.09	protein_coding	-0.377098	0.335697	1.10038	0.294184	0.413966
ENSG00000261556	RP11-296I10.6		16	70253477	70279519	39.87	pseudogene	0.118835	1.1291	0.166741	0.683024	0.770931
ENSG00000196865	NHLRC2	NHL repeat containing 2 [Source:HGNC Symbol;Acc:24731]	10	115614420	115676953	35.52	protein_coding	1.02106	5.65361	13.0122	0.000309464	0.00178188
ENSG00000269893	SNHG8	small nucleolar RNA host gene 8 (non-protein coding) [Source:HGNC Symbol;Acc:33098]	4	119199864	119200978	45.83	lincRNA	-0.811492	5.29544	6.43447	0.0111927	0.0315264
ENSG00000186715	MST1L	macrophage stimulating 1-like [Source:HGNC Symbol;Acc:7390]	1	17081405	17096732	50.44	pseudogene	-0.352406	-0.305853	0.535101	0.46447	0.585964
ENSG00000111331	OAS3	2'-5'-oligoadenylate synthetase 3, 100kDa [Source:HGNC Symbol;Acc:8088]	12	113376157	113411054	46.93	protein_coding	-0.967331	6.41114	4.77779	0.028829	0.0668608
ENSG00000246067	RAB30-AS1	RAB30 antisense RNA 1 (head to head) [Source:HGNC Symbol;Acc:48672]	11	82783108	82817761	40.04	lincRNA	-0.0779949	2.86294	0.0577705	0.810055	0.866396
ENSG00000272168	CASC15	cancer susceptibility candidate 15 (non-protein coding) [Source:HGNC Symbol;Acc:28245]	6	21665003	22214734	40.88	lincRNA	0.438101	1.77773	1.58501	0.208041	0.318141
ENSG00000159086	PAXBP1	PAX3 and PAX7 binding protein 1 [Source:HGNC Symbol;Acc:13579]	21	34106210	34144169	38.15	protein_coding	-0.25127	5.02756	0.909782	0.340172	0.461352
ENSG00000183624	HMCES	5-hydroxymethylcytosine (hmC) binding, ES cell-specific [Source:HGNC Symbol;Acc:24446]	3	128997671	129025029	44.53	protein_coding	-0.606647	5.33995	5.10631	0.023839	0.0573368
ENSG00000115204	MPV17	MpV17 mitochondrial inner membrane protein [Source:HGNC Symbol;Acc:7224]	2	27532360	27548547	50.33	protein_coding	-0.0783955	5.03532	0.123514	0.725254	0.803536
ENSG00000227403	AC009299.3		2	162101250	162105561	39.33	lincRNA	0.322315	-0.231994	0.211268	0.645776	0.742838
ENSG00000267107	AC011526.1		19	41960074	42006559	43.75	lincRNA	1.60091	3.20626	14.6234	0.000131274	0.000899157
ENSG00000153363	LINC00467	long intergenic non-protein coding RNA 467 [Source:HGNC Symbol;Acc:28227]	1	211556145	211605878	38.9	processed_transcript	-1.01726	1.89961	7.33005	0.0067811	0.0210838
ENSG00000232995	RP11-267N12.3		1	163214295	163291684	37.85	antisense	-0.503837	-0.0623227	2.28548	0.13059	0.220052
ENSG00000124440	HIF3A	hypoxia inducible factor 3, alpha subunit [Source:HGNC Symbol;Acc:15825]	19	46800303	46846690	50.2	protein_coding	-0.48118	4.01187	0.845872	0.357723	0.479982
ENSG00000130700	GATA5	GATA binding protein 5 [Source:HGNC Symbol;Acc:15802]	20	61038553	61051026	61.66	protein_coding	0.374846	1.10251	0.362779	0.546967	0.660084
ENSG00000133063	CHIT1	chitinase 1 (chitotriosidase) [Source:HGNC Symbol;Acc:1936]	1	203181955	203242769	45.2	protein_coding	4.54545	5.36339	10.8718	0.000976408	0.00444766
ENSG00000255495	FAM85A	family with sequence similarity 85, member A [Source:HGNC Symbol;Acc:17606]	8	12051976	12053789	54.36	antisense	0.950805	2.06956	7.30241	0.00688623	0.0213463
ENSG00000174197	MGA	MGA, MAX dimerization protein [Source:HGNC Symbol;Acc:14010]	15	41913422	42062141	40.41	protein_coding	-0.281114	5.92497	1.79146	0.180749	0.285242
ENSG00000163328	GPR155	G protein-coupled receptor 155 [Source:HGNC Symbol;Acc:22951]	2	175296966	175351822	39.26	protein_coding	1.04194	4.12376	18.6737	1.55103e-05	0.000159705
ENSG00000225032	RP11-228B15.4		9	130578345	130584799	55.15	antisense	-0.962265	1.16173	8.74292	0.00310806	0.0113033
ENSG00000114670	NEK11	NIMA-related kinase 11 [Source:HGNC Symbol;Acc:18593]	3	130745694	131069309	38.71	protein_coding	-0.308689	3.36792	1.62056	0.203014	0.312074
ENSG00000270164	AC006129.4		19	42041545	42043266	40.71	lincRNA	1.69301	-0.0237264	10.4687	0.00121416	0.00529648
ENSG00000204427	ABHD16A	abhydrolase domain containing 16A [Source:HGNC Symbol;Acc:13921]	6	31654726	31671221	50.35	protein_coding	-0.877513	5.00104	15.7535	7.21551e-05	0.000554535
ENSG00000253161	RP11-150O12.1		8	37278859	37411701	44.29	lincRNA	0.6042	-0.340974	0.918939	0.337754	0.459054
ENSG00000183558	HIST2H2AA3	histone cluster 2, H2aa3 [Source:HGNC Symbol;Acc:4736]	1	149813505	149814478	60.88	protein_coding	-1.019	0.202787	5.60281	0.0179317	0.0455335
ENSG00000197077	KIAA1671	KIAA1671 [Source:HGNC Symbol;Acc:29345]	22	25348697	25593415	48.94	protein_coding	-0.801122	5.69585	6.76982	0.00927123	0.0270313
ENSG00000147854	UHRF2	ubiquitin-like with PHD and ring finger domains 2, E3 ubiquitin protein ligase [Source:HGNC Symbol;Acc:12557]	9	6413151	6507054	38.99	protein_coding	0.0118603	5.26516	0.00321531	0.954781	0.971279
ENSG00000105429	MEGF8	multiple EGF-like-domains 8 [Source:HGNC Symbol;Acc:3233]	19	42829761	42882921	54.75	protein_coding	0.369767	5.8995	1.85264	0.173477	0.276088
ENSG00000247137	RP11-727A23.5		11	82895533	82904836	40.91	processed_transcript	-0.543029	0.793314	2.43869	0.118375	0.203294
ENSG00000268027	AC006129.2		19	42051554	42061832	41.62	lincRNA	2.64182	0.382152	21.1859	4.1682e-06	5.44476e-05
ENSG00000260711	RP11-747H7.3		14	92223103	92226142	37.66	sense_intronic	-0.104042	1.08887	0.0539034	0.816405	0.871153
ENSG00000090686	USP48	ubiquitin specific peptidase 48 [Source:HGNC Symbol;Acc:18533]	1	22004791	22110099	41.84	protein_coding	-0.0693123	5.73454	0.110369	0.739724	0.814819
ENSG00000056998	GYG2	glycogenin 2 [Source:HGNC Symbol;Acc:4700]	X	2746829	2800859	43.67	protein_coding	2.49389	7.72615	14.128	0.000170783	0.00110884
ENSG00000108306	FBXL20	F-box and leucine-rich repeat protein 20 [Source:HGNC Symbol;Acc:24679]	17	37415384	37558776	43.31	protein_coding	0.333651	3.93576	1.74729	0.186217	0.291842
ENSG00000105655	ISYNA1	inositol-3-phosphate synthase 1 [Source:HGNC Symbol;Acc:29821]	19	18545198	18549111	66.58	protein_coding	-1.46302	5.29445	23.3415	1.35642e-06	2.20084e-05
ENSG00000257524	RP11-203J24.9		9	130630143	130649066	56.77	processed_transcript	-1.11656	2.99093	4.78925	0.0286379	0.0665017
ENSG00000203812	HIST2H2AA4	histone cluster 2, H2aa4 [Source:HGNC Symbol;Acc:29668]	1	149822643	149823191	61.75	protein_coding	-0.959311	2.83835	7.12495	0.00760185	0.0230404
ENSG00000271147	RP4-769N13.6		X	101854440	101969599	39.81	processed_transcript	-0.175263	1.87403	0.545955	0.459975	0.581852
ENSG00000238142	RP11-108M9.4		1	17215033	17216144	56.83	lincRNA	-0.633463	1.12614	3.0938	0.078591	0.147392
ENSG00000239653	PSMD6-AS2	PSMD6 antisense RNA 2 [Source:HGNC Symbol;Acc:44125]	3	63989698	63997824	38.82	antisense	1.17611	0.0926752	6.24421	0.01246	0.0342795
ENSG00000154217	PITPNC1	phosphatidylinositol transfer protein, cytoplasmic 1 [Source:HGNC Symbol;Acc:21045]	17	65373575	65693372	44.6	protein_coding	0.369168	5.55114	0.607575	0.435703	0.559371
[truncated: 15,426 more rows]
